# Supplementary material for: Transcription Factor TCF12‐Mediated Maternal Gene Expressions in Mouse Oocyte Are Prerequisites of Successful Fertilisation and Zygotic Genome Activation
Source: Cell Prolif. 2025 Aug 3;59(3):e70110. doi: 10.1111/cpr.70110 (PMC12961549; doi:10.1111/cpr.70110)
Supplement: Supplementary file 2 — Table S5: FPKMs of RNA‐seq results (in a separate xlsx file). [file CPR-59-e70110-s002.xlsx]

## Sheet: Sheet1
gene	2cell_Tcf12_Ctrl_rep1	2cell_Tcf12_Ctrl_rep2	2cell_Tcf12_Ctrl_rep3	2cell_Tcf12_cKO_rep1	2cell_Tcf12_cKO_rep2	2cell_Tcf12_cKO_rep3	4cell_Tcf12_Ctrl_rep1	4cell_Tcf12_Ctrl_rep2	4cell_Tcf12_Ctrl_rep3	4cell_Tcf12_cKO_rep1	4cell_Tcf12_cKO_rep2	4cell_Tcf12_cKO_rep3	FGO_Tcf12_Ctrl_rep1	FGO_Tcf12_Ctrl_rep2	FGO_Tcf12_Ctrl_rep3	FGO_Tcf12_cKO_rep1	FGO_Tcf12_cKO_rep2	FGO_Tcf12_cKO_rep3	GO_Tcf12_Ctrl_rep1	GO_Tcf12_Ctrl_rep2	GO_Tcf12_Ctrl_rep3	GO_Tcf12_cKO_rep1	GO_Tcf12_cKO_rep2	GO_Tcf12_cKO_rep3
Xkr4	0.071924	0	0.070168	0.113279	0	0.110688	0	0.082479	0	0	0.075918	0	0.09979	0.116872	0.094383	0.171539	0.231774	0.114359	0.063933	0.19614	0.090831	0.081117	0	0.072588
Sox17	0.089024	0	0.009864	0.281492	0.017933	0.232968	0	0	0	0	0	0	0.044501	0.055265	0.033247	0	0.016549	0.057805	0.0511	0.045135	0.092671	0	0.046695	0
Rp1	0.170325	0.009429	0.17665	0.094761	0.060738	0.133838	0	0.004344	0	0	0	0	0.290903	0.245795	0.407422	0.40224	0.484449	0.386924	0.627637	0.819616	0.899365	0.944737	0.484866	0.837988
Mrpl15	2.31202	3.20338	4.67908	1.68511	0.747894	3.38213	28.5635	15.2306	20.3685	51.6533	15.8943	16.4287	13.6588	15.6214	12.7891	10.8504	12.4161	12.2107	14.8666	13.3665	16.0334	13.9726	5.40546	15.4361
Rgs20	0.018885	0.155177	0.032693	0.021093	0.096879	0.174056	0.060451	0.078492	0	0.183604	0.083415	0.011117	0	0	0	0.023214	0.088125	0	0	0	0	0	0	0
Lypla1	35.0175	59.1934	57.9097	38.4764	12.2991	47.1659	31.8834	20.3869	30.051	55.2822	23.954	18.1066	30.8848	24.9545	29.1939	33.3272	30.5348	27.0931	34.3289	31.8842	31.2437	28.2605	10.6801	35.3168
Tcea1	97.3765	112.647	127.553	116.977	143.598	108.727	164.435	210.441	198.385	180.008	211.055	174.051	92.9537	83.129	104.095	100.629	91.8053	96.6265	92.7861	99.7126	90.14	97.9027	225.602	92.6649
Oprk1	0.040481	0.01662	0.056158	0.165334	0	0.001606	0	0	0.130575	0	0	0	0.109672	0.060505	0.127518	0.062444	0.119678	0.18894	0.303045	0.314817	0.684217	0.273814	0.142455	0.358664
Atp6v1h	30.6079	47.9186	49.8178	54.8157	23.7523	46.4585	21.1715	13.6653	24.599	19.3344	21.8425	20.9936	63.8666	64.1827	66.0355	63.9608	69.6244	61.4582	57.5959	48.4932	53.6806	54.8123	23.9137	63.0702
Fam150a	0.00838	0	0.656194	0.026477	0	0	0	0	0	0.637285	0.110276	0.155694	0	0	0	0	0	0	0	0.046037	0	0	0	0
Rb1cc1	30.5869	38.9405	49.4384	38.217	38.4901	65.4001	98.6812	74.4874	74.573	115.219	95.2433	81.7163	17.8278	17.9892	19.6703	18.2256	17.9528	19.7424	11.905	13.7401	16.03	17.1064	12.6703	14.2554
St18	0.110211	0.503463	0.161325	0.139384	0.033002	0.194082	0.102026	0.095832	0.007593	0.023168	0.05934	0	0.184309	0.235651	0.121574	0.294711	0.132046	0.18255	0.127458	0.156039	0.203303	0.176675	0.100122	0.039953
Pcmtd1	7.62861	7.68712	8.67404	6.81321	6.03244	6.2692	1.88267	3.35589	2.19166	2.39225	2.90734	1.61808	4.97189	4.69007	5.79591	4.68668	4.72513	4.94707	6.49502	6.04448	7.26119	6.12043	7.91817	5.62537
Rrs1	14.9921	12.0614	17.5616	15.8436	8.56218	18.5983	16.5024	23.9364	18.9814	14.6747	17.7997	23.4768	0.552038	1.07068	1.63767	0.937426	1.25019	0.911266	3.32596	3.74661	3.63963	2.68536	4.08808	1.47355
Sntg1	0.00906	0.013996	0.015248	0.038628	0	0.036089	0	0.006917	0	0	0	0	0.031472	0.018582	0.030736	0.022194	0.014664	0.052255	0.026668	0.0384	0.079436	0.075352	0.061056	0.050738
Sgk3	3.14556	5.48126	3.79422	2.00558	0.805631	2.31964	15.38	10.3228	11.4228	20.3521	11.588	9.74595	0.223235	0.255047	0.235431	0.218576	0.021373	0.239679	0.197792	0.284122	0.190657	0.227769	1.6511	0.219592
Tcf24	1.09872	0.934265	1.17472	0.885098	1.09548	0.702171	0.162384	0.382541	0.043187	0.009072	0.169238	0.17136	0.579944	0.819766	0.810335	0.284205	0.268375	0.272397	1.76982	1.25945	1.24128	1.2939	1.39706	1.10377
Adhfe1	0.823839	0.971093	2.11067	2.6733	1.05607	2.41995	0.230965	0.284748	0.206613	0.546035	0.030345	0.087159	7.41378	6.692	7.95041	13.3817	13.5994	13.5457	5.46305	5.26214	5.95665	9.89247	2.59915	9.16518
2610203C22Rik	7.25162	10.1477	7.4004	6.16842	1.90291	5.5864	0.046108	0.26603	0.301073	1.59578	0.518678	0.842645	5.06096	3.51727	2.59352	9.19544	6.0817	6.64466	1.46272	2.19556	0.843786	2.59131	0.647846	3.83338
3110035E14Rik	0.004061	0	0.003018	0.008424	0	0.061457	0	0	0.217665	0.191118	0.020392	0.334418	0	0	0	0.017483	0	0	0	0	0	0	0	0
Mybl1	24.2809	26.5831	34.3154	13.9317	7.39236	29.0697	4.91328	7.78793	6.69289	6.26601	8.47943	6.62061	10.6058	12.7964	11.6749	8.89541	8.61654	12.2162	8.37495	7.45377	10.7223	9.007	6.15526	9.70383
Vcpip1	6.68962	8.25502	10.3153	5.27968	3.97352	7.90554	7.82777	5.14238	5.26867	3.60447	9.97038	6.43428	14.7292	15.0953	16.8188	18.1878	16.5728	21.5129	13.5125	13.8462	13.9501	12.6315	8.50076	10.7618
1700034P13Rik	0.330884	0.626361	0.820372	0.947113	0.080143	0.43377	0.445578	0.234917	0.397853	0	0.41432	0.152392	0.562356	0.4529	0.777452	0.245044	0.643754	0.251313	0.467994	0.431314	0.534682	0.373783	1.63508	0.538894
Mcmdc2	0.000986	0.059775	0.145837	0.113788	0.053778	0.020724	0.28311	0.100349	0.125322	0.294214	0.144501	0.15861	0	0	0	0	0	0	0	0	0	0.014586	0	0
Snhg6	45.3108	59.6139	63.6506	44.4385	41.487	49.049	136.486	136.361	161.027	114.373	96.3483	76.7556	89.0315	85.4744	105.185	81.337	78.0295	92.3047	73.9131	84.9773	84.7624	83.2346	71.9472	73.8972
Snord87	0.719041	0.560608	1.29219	0.372103	0	0.923709	1.85574	3.99154	3.04994	1.18343	3.1341	2.05255	0	0	0	0.232454	0	0	0	1.27471	1.08717	1.18698	0	0
Cpa6	0.049295	0.361925	0.33228	0.142291	0	0.129418	0	0	0	0	0	0	0.288401	0.100299	0.150565	0.538755	0.620515	0.61189	0.056102	0.209079	0.043469	0.071212	0.118741	0.048892
Prex2	5.41463	6.65164	5.08435	5.02794	2.18639	10.2949	4.59025	1.92165	4.25432	2.44809	2.8705	4.58687	9.4281	10.6505	7.22399	12.9908	13.8202	11.3314	1.85956	1.89213	1.4474	3.07114	0.824713	4.21236
A830018L16Rik	0.226472	0.35058	0.426394	0.753802	0.240439	0.586124	0.119853	0.006058	0.022817	0.007786	0.117781	0.100353	0.094511	0.152349	0.173644	0.297968	0.367253	0.357036	0.049112	0.036399	0.014049	0.083294	0.011606	0.059996
Gm17644	0	0.014816	0	0.063353	0	0.106701	0	0	0	0	0	0	0.017618	0.055908	0.038864	0.120598	0.005862	0.08745	0.096383	0.113075	0.090782	0.026827	0	0.084099
Sulf1	0.0454	0.103977	0.079227	0.287009	0.130172	0.134595	0.016231	0	0.184125	0.008492	0.050194	0.01917	0.035387	0.053353	0.029875	0.082525	0.099478	0.042424	0.070133	0.090016	0.032948	0.178259	0.056453	0.226311
Ppp1r42	0.300681	0.619768	0.880348	0.915865	0.696645	1.25366	0.133721	0.136325	0.045077	0.041091	0.177515	0.142521	0.464502	0.663023	0.532226	0.63068	0.486537	0.213308	0.152468	0.030663	0.11212	0.350596	0	0.486128
Cops5	12.5249	14.2945	17.0896	16.4422	8.64499	8.9157	30.9352	31.5171	39.1483	48.1392	27.8834	26.7606	81.4871	82.1744	77.7092	76.9344	87.9172	82.8761	74.6984	80.8658	77.7889	88.7647	41.5205	97.7331
Cspp1	3.65028	4.7585	4.08514	2.36802	1.98346	2.642	5.22715	2.05669	3.45146	3.18006	2.27675	1.82552	4.90505	4.42583	4.91577	4.34966	4.9112	4.96277	3.22289	3.17685	4.20857	4.76592	2.92609	4.96404
Arfgef1	48.348	60.4979	67.7644	50.2052	33.7387	69.6944	10.3483	17.8495	13.4653	10.2602	14.8286	13.4313	22.9078	22.4065	24.0345	21.3526	22.2976	23.9123	17.7095	16.6759	17.7192	23.9271	14.4545	20.7218
Prdm14	0.888471	2.00209	0.820617	0.338089	0.211484	0.944946	1.60543	0.580926	0.380332	1.53491	0.321279	0.327806	0.035139	0	0	0	0.05227	0.009799	0	0	0	0	0	0.032359
Slco5a1	1.00814	0.755897	1.03818	0.924001	0.688116	0.616828	0.005589	0.092114	0.013705	0	0	0.049615	1.95761	1.95599	2.28273	1.74085	1.8613	2.05501	2.60133	2.54379	3.06527	3.40406	4.23258	2.54615
Ncoa2	16.5553	16.8572	16.8958	15.7982	8.7052	16.7827	5.04961	4.5585	3.71541	1.55347	5.08263	4.84442	9.00749	9.5336	11.5414	8.84565	9.1277	10.1317	10.5651	9.75786	11.0316	11.8906	7.54327	8.54793
Gm5523	0.001559	0	0	0	0	0	0	0	0	0	0	0	0	0.043601	0	0	0.289902	0	0	0	0	0	0	0.037191
Tram1	61.9747	60.439	71.8144	53.9527	19.7695	46.6914	3.45321	2.68191	3.88634	3.38723	4.14171	3.6848	66.5108	63.8299	66.2366	62.3697	66.0933	64.9747	62.3524	56.8272	64.9326	65.63	36.1306	77.2012
Lactb2	4.29731	8.70847	8.58794	8.33827	3.7108	7.19529	37.5975	26.1817	24.2331	43.883	25.563	15.0029	21.0387	18.9973	18.7547	25.4809	21.8473	26.3338	16.0751	16.5249	14.4236	18.2431	5.47122	23.3402
Xkr9	0.5768	0.687263	1.94283	0.514863	0.060923	0.091115	1.48365	1.11735	0.449048	0.366242	0.480677	1.18444	0.093351	0.059148	0.182841	0.115718	0.068644	0	0	0.071169	0.020012	0	0	0
Eya1	4.12699	5.0696	6.37251	6.51326	1.8755	5.88361	0.247185	0.134496	0.136467	0.394527	0.437868	0.561532	6.89364	7.54391	7.51165	9.86505	10.416	8.42435	5.78771	6.1325	6.54519	7.85592	3.55874	9.33815
Kcnb2	0.083836	0.089416	0.099683	0.102565	0.143587	0.0593	0	0.08131	0	0	0	0.018146	0.247968	0.233082	0.161081	0.253642	0.351774	0.182944	0.186268	0.165184	0.09672	0.207802	0.087988	0.107196
Msc	0	0	0	0.060209	0.577605	0	0	0.045303	0	1.1676	0	0	0	0	0	0	0	0	0	0	0	0	0	0
Trpa1	0.447819	0.203387	0.416836	0.760492	0.422236	0.592578	0.389162	0.291292	0	0.159027	0	0.097699	2.33196	2.60757	1.03397	2.52496	2.5758	2.42158	0.647488	0.770238	0.769497	1.00182	0.65611	1.43182
Sbspon	0.232746	0.431435	0.375566	0.112728	0	0.252689	0.012464	0	0.327341	0.023782	0.202762	0	0.207483	0.03603	0.017865	0.074027	0.251565	0.158409	0.016909	0.032074	0	0.07841	0	0.018075
Terf1	29.1447	32.24	43.3831	12.5527	9.45847	29.1044	30.2993	42.199	40.5392	35.9245	40.2	33.892	35.281	37.2996	35.394	39.7518	37.5105	38.7639	30.4674	26.9304	30.7221	30.9261	21.1076	38.0018
Rpl7	51.9357	78.7156	115.405	21.7903	14.8718	50.3652	723.899	606.921	765.226	882.064	633.535	605.112	149.569	140.295	173.647	124.78	130.951	131.415	171.361	150.231	154.091	189.014	81.4404	169.706
Rdh10	40.1136	30.852	35.7069	45.5162	34.9037	32.1292	30.761	20.1786	17.4805	28.6154	22.4065	19.7349	34.4657	32.8506	34.9632	51.7477	44.4213	48.4821	29.9087	25.3779	31.5947	39.4893	17.1762	32.2635
Stau2	1.49898	3.25159	1.88435	4.01637	1.73524	3.48334	0.654213	0.456912	0.624763	0.176688	0.422968	0.138781	14.706	14.5611	13.5205	13.2931	13.0552	12.2306	16.2129	16.6663	16.14	19.7991	8.24978	24.5515
Ube2w	9.88696	13.1505	14.8445	12.0644	6.34443	11.0675	12.0986	7.2251	8.02077	11.0932	5.81371	10.1245	92.1293	88.8044	65.842	88.1219	60.9521	80.5082	53.4662	64.532	77.5814	78.4188	24.9669	97.926
Ly96	4.83355	9.16853	14.7285	3.34834	3.71577	8.99856	50.5233	35.9335	41.5408	72.6785	47.6133	33.1503	10.2493	14.9352	13.5659	8.93947	14.2215	9.12138	11.9188	10.8544	15.5225	10.3395	4.72786	6.97265
Tmem70	17.2816	21.5223	21.544	18.4118	10.1288	21.0955	96.1086	68.2643	77.5203	105.222	54.1771	43.4489	89.0886	85.4643	96.1214	78.0679	84.6198	71.3503	98.3677	81.5611	92.1734	80.7475	37.1979	97.7204
Jph1	0.346133	0.119774	0.312674	0.449237	0.91529	0.144522	0.25955	0.299013	0.304997	0.16795	0.15846	0.268278	0.314436	0.316431	0.449694	0.24279	0.246839	0.445343	0.402877	0.46691	0.765853	0.461844	0.653408	0.303741
Tceb1	362.393	540.918	551.32	319.917	189.971	509.666	1918.3	1736.83	1896.89	2011.4	1917.74	1671.81	1309.79	1188.71	1353.43	1289.72	1227.52	1237.11	953.951	889.62	822.73	1043.8	390.186	1022.54
D030040B21Rik	0.764432	0.551192	1.01277	1.76777	0.709754	2.71424	0.925897	1.45216	1.00816	1.16267	1.57746	0.519686	0.327581	0.689692	0.542805	0.507405	0.40758	0.306696	0.180611	0.17361	0.163672	0.183118	0.034292	0.265626
Gdap1	101.458	94.9696	85.5293	107.922	88.8106	97.0374	13.3065	16.0109	13.5367	16.3309	17.3082	13.8587	33.1309	33.7624	30.2868	50.5211	48.0622	44.4971	22.021	18.8714	21.1305	34.1904	30.1225	33.041
Pi15	0.154392	0.137653	0.116451	0.07393	0.116223	0.443407	0.061799	0.259622	0.020134	0.164446	0.450461	0.067535	0	0	0.006902	0	0	0.004153	0.002793	0	0.003886	0.014535	0	0
Crisp4	0	0	0	0	0	0	0	0	0	0	0	0	0	0	0	0	0	0	0	0	0	0	0	0
Crispld1	0.013372	0	0	0.023542	0.02949	0.02379	0	0	0	0	0.094794	0	0.016127	0	0	0.014002	0.023109	0.025038	0	0	0	0	0.04613	0
Defb44-ps	0	0	0	0	0	0	0	0	0	0	0	0	0	0	0	0	0	0	0	0	0	0	0	0
Defb18	0	0	0	0	0	0	0	0	0	0	0	0	0	0	0	0	0	0	0	0	0	0	0	0
Defb41	8.09956	6.34912	10.5592	35.2716	17.1303	25.3169	0.303623	1.1382	0	2.34102	1.47401	1.80689	51.7929	41.8619	41.4535	62.9807	48.5809	55.7093	11.2461	5.38896	3.19025	16.3608	7.68351	5.32885
Gm15386	0.015448	0.003473	0.005367	0.028235	0	0.075738	0	0	0	0	0	0	0.027379	0.009706	0.015341	0.758851	0.011818	0.045057	0.007309	0.004606	0	0.011659	0	0
Tfap2d	0.122653	0	0.469965	0.18382	0	0.163091	0.460926	0	0.013229	0	0	0	0.103963	0.032823	0	0.062503	0.04797	0.028707	0	0.101071	0	0	0	0
Tfap2b	1.29589	0.340277	0.890376	1.84993	1.48914	0.911799	0	0.018561	0.078978	0.063001	0.060589	0.088229	0.502214	0.382564	0.229083	1.12892	0.694191	0.590577	0.005787	0.005434	0.033894	0.030979	0.001758	0.05753
Pkhd1	0.094663	0.22419	0.12251	0.395766	0.041924	0.17452	0.098888	0.015543	0.064301	0	0.001848	0.071151	0.547032	0.313144	0.307432	0.638644	0.829487	0.562178	0.098879	0.237192	0.124059	0.270036	0.07991	0.506557
4930486I03Rik	0	0	0	0	0	0	0	0	0	0	0	0	0.009305	0	0	0	0	0.131013	0	0	0	0.108497	0.288992	0
Paqr8	0.341463	0.657003	0.289384	0.451581	0.422588	0.386621	0	0.026519	0	0	0	0	0.28495	0.072477	0.096333	0.143234	0.167491	0.112026	0.11811	0.203943	0.145319	0.207215	0.171739	0.148121
Efhc1	0.119515	0	0	0.090414	0	0	0	0	0	0	0.217867	0	1.05264	1.30421	0.309196	0.42103	0.813893	0.575703	0.329794	0.450844	0.110362	0.409141	0	0.530109
Tram2	7.53066	5.33038	4.66031	9.15436	6.34673	7.07388	1.38039	0.609189	0.644028	0.014419	0.545476	0.481677	8.88187	6.68932	7.47268	12.824	13.1696	14.0344	4.40133	3.80411	3.27114	7.62251	6.15764	8.62705
Gsta3	0.790647	0.792706	0.630106	0.511803	0	0.955571	0.080764	0.341548	0.080297	0	0.551473	0.795815	0.028392	0	0.120748	0.034608	0.05938	0.171945	0.138302	0	0	0.316043	0	0.05229
Il17f	8.61548	10.05	10.6663	21.0713	5.91364	14.7433	2.11801	0.184119	0.550121	1.10647	1.7965	1.86549	64.0674	58.663	54.6678	91.0005	103.636	86.94	49.2927	45.4927	52.023	61.8216	19.1368	80.354
Mcm3	10.45	7.66776	8.68361	6.80638	6.17115	7.73846	8.13798	10.5286	13.8471	8.03022	11.1408	11.8973	11.7789	12.192	11.6529	11.5579	12.1587	12.7618	13.8993	14.7833	15.9275	15.0937	14.0611	11.7179
Gm4956	0.258053	0.527855	1.55626	0.158006	0.194688	0.915176	2.57194	6.46012	5.36543	0.903259	4.49143	2.48321	0.632568	0.774214	1.21361	1.11468	1.51954	1.35657	0.55254	0.73001	0.873395	1.24179	1.14247	0.765114
Tmem14a	2.52088	4.74838	3.87739	3.41647	2.05911	2.05981	0.280057	1.00938	0.478455	0	0.314096	0.071069	11.4833	9.37914	10.0982	11.4263	9.8846	9.64108	8.25773	8.74766	8.34943	6.7513	2.06747	6.91788
Khdc1a	42.75	34.9256	41.6731	40.4949	27.9371	35.6853	12.3147	16.3826	14.3207	14.7109	13.6824	12.8405	41.1324	43.664	57.2227	37.5064	34.9467	44.0134	63.6049	77.3185	73.8409	73.1498	77.7682	47.588
Khdc1c	60.4359	18.0436	16.6223	27.4628	17.5501	25.3981	20.8883	14.1251	23.3488	19.5877	20.6259	19.2071	14.2282	11.088	11.6424	11.8476	13.5096	13.683	11.2482	12.201	7.4394	13.8915	19.1341	15.2898
Kcnq5	0.54201	0.174227	0.423816	0.495681	0.096976	0.221659	0.003181	0.155883	0.340316	0.197995	0.377591	0.242081	0.013054	0.084506	0.031931	0.000322	0.027696	0	0.000983	0	0.013972	0.045938	0.002482	0.044063
Khdc1b	811.851	670.755	569.878	464.349	342.9	373.042	65.8137	125.833	87.4329	52.5804	102.802	89.5049	551.305	488.933	510.03	434.485	447.185	437.903	652.472	600.928	593.658	598.967	383.791	630.172
Ogfrl1	1.53996	1.72243	1.77656	2.35472	2.38641	1.81342	0.304773	0.646553	0.545658	0.768776	0.370509	0.291807	2.31035	2.56598	3.04982	2.49766	2.21046	2.01207	2.89934	2.6608	3.44408	3.02324	3.59245	2.23687
Rims1	4.22339	5.53363	6.06817	7.64827	6.36893	7.31087	0.186406	0.090803	0.09303	0.226949	0.178631	0.303515	1.76935	1.40244	0.746998	4.01139	3.40388	2.17644	0.417917	0.384776	0.278969	0.896599	1.12661	0.816829
Col9a1	0	0	0	0.047837	0	0	0.056455	0	0	0	0	0	0.010806	0	0	0.140876	0	0.011855	0	0	0	0	0	0
B3gat2	3.24176	2.41731	1.81025	5.341	3.64628	3.18015	1.67719	1.45814	0.695526	1.82069	0.55098	0.99672	7.6513	7.61114	10.6153	8.5911	7.98158	10.0901	8.19768	10.3017	10.2914	10.8397	7.30565	6.77111
Smap1	8.6781	4.23565	5.42043	22.2663	18.4618	8.15856	7.02485	4.80527	3.55124	7.94987	2.13608	5.12879	22.1817	22.9855	32.27	26.2128	23.1906	30.4107	34.8385	39.9131	39.9592	40.928	47.0103	26.646
1110058L19Rik	10.8002	13.705	13.7833	73.0669	23.8964	27.6446	1.01849	1.45806	1.84996	2.27447	1.44912	1.46501	217.333	225.493	224.27	265.419	258.723	278.039	174.508	178.073	201.125	286.605	100.67	288.492
Fam135a	9.33813	12.806	14.2015	11.2626	6.45743	15.4601	3.34812	5.85034	3.68065	2.59922	6.86886	6.20874	5.83971	4.61832	5.08181	4.8087	5.5112	5.29675	4.25354	4.65657	5.06445	5.33067	3.89303	4.31858
Lmbrd1	0.637994	0.604679	1.33953	2.23012	0.976785	2.22778	9.49737	3.01637	6.32635	8.05973	3.97397	3.23617	6.99562	5.19174	3.61127	9.36383	7.93385	7.64381	3.38493	3.99518	2.55524	4.5411	1.58947	6.38297
4931408C20Rik	0	0	0	0	0	0	0	0	0	0	0	0	0	0	0.029244	0	0.009361	0	0.021458	0	0.017799	0.019625	0.043854	0
Bai3	0.323321	0.684602	1.24659	1.0247	0.417325	0.8446	0	0.090242	0.076447	0	0.120288	0	1.89862	1.49606	1.04656	2.57728	2.20844	1.90255	0.074773	0.072386	0.168739	0.654749	0.192777	0.644438
Gm20172	0	0	0	0	0	0	0	0	0	0	0	0	0	0	0	0.070643	0.029259	0	0	0	0	0	0	0.02714
Phf3	22.3193	22.0639	26.7264	28.5311	38.8283	31.1191	17.4628	17.7144	18.0561	19.673	22.2499	20.9625	24.0722	24.2258	25.4032	28.8504	25.0603	27.5786	20.5065	25.605	24.0778	25.5093	41.7349	19.8584
Ptp4a1	134.747	227.841	230.536	67.093	16.9101	144.982	150.608	131.216	154.024	175.193	134.244	154.293	39.7453	40.2865	35.572	41.4308	43.3303	43.89	37.2625	32.7815	35.3983	34.8035	8.27984	49.9707
Gm13363	198.041	336.303	340.529	98.7928	24.1359	213.371	216.604	183.164	213.589	255.534	194.627	222.711	58.6979	59.5159	52.4328	61.2802	64.098	64.6348	54.9882	48.2655	52.086	51.1731	12.1361	73.6143
Gm4850	289.335	338.322	345.349	155.725	57.4711	399.868	123.409	78.1235	92.2324	37.5513	41.8496	84.6538	0.992895	0.937293	0.426824	1.15376	0.724569	1.67754	0	0	0	0.277109	1.67997	0.273869
Col19a1	0.405424	0.516975	0.391754	0.291172	0.077611	0.458713	0.023947	0.06004	0	0	0.010577	0.059703	0.294995	0.286727	0.157182	0.436024	0.238239	0.191906	0.037984	0.059448	0.070033	0.047431	0.074136	0.040355
4931428L18Rik	42.0082	46.0442	54.7456	145.878	31.6609	143.882	3.1312	2.33995	2.62466	3.36325	3.99153	4.32416	182.933	185.892	163.464	237.689	214.585	233.296	101.05	95.6682	94.3285	114.098	24.6085	106.579
Lgsn	1.27207	1.91372	2.42629	7.10015	2.83229	7.50867	0.09115	0.044554	0.311311	0.07853	0.5398	0.13234	9.63418	8.70506	8.63041	11.3416	10.2088	10.8891	4.34722	4.69485	4.41875	5.73779	2.72816	5.0612
Pih1d3	0.034736	0	0	0.035631	0	0.493281	0	0	0	0	0	0	0.155628	0.15671	0.062113	0	0.182692	0	0	0.098666	0	0.058853	0.123993	0.0581
Khdrbs2	0.17857	0.352359	0.46079	0.272773	0.175621	0.610826	0	0	0.062976	0	0.163156	0.392005	0.620686	1.0602	0.420237	0.61169	1.10775	0.719109	0.93557	0.818175	0.81907	1.68645	0.46838	1.75415
Gm9839	0	0	0	0	0	0	0	0	0	0	0	0	0	0	0	0	0	0	0	0	0	0	0	0
Gm5415	0	0	0	0	0	0.053152	0	0	0	0	0	0	0	0	0	0.022549	0	0.002498	0.012398	0	0	0.068032	0.063344	0
Prim2	7.66955	10.3766	16.4852	4.27997	0.820844	9.60379	20.9714	22.6358	23.6764	12.0423	24.3005	22.4584	33.6376	35.71	34.1805	27.0341	28.7276	26.6324	31.8337	29.4221	33.0351	22.003	7.5288	30.4605
1700001G17Rik	1.75312	2.84389	1.2215	1.90488	1.25794	0.850217	1.58645	1.05327	0.341209	0.512634	0.664387	1.18117	0	0.387008	0.330224	0.251542	0.102094	0	0.207671	0.148549	0.357909	0	0	0.311874
Gm15455	30.6033	18.3839	21.5337	28.7857	38.5776	24.326	14.2551	32.1094	26.8728	8.99688	34.3808	33.8178	0.026675	0.125103	0.096035	0.054183	0.1721	0.095889	0.049529	0	0.042714	0.053629	0.126801	0
Bend6	0.949231	2.29895	1.78154	1.08169	0.667275	0.910751	0.724098	0.289012	0.126831	0.410788	0.057405	0.581011	0.628487	0.794579	0.659877	0.908113	0.500402	1.4574	0.473636	0.420559	0.197963	0.404441	0.499443	0.673153
Rab23	2.47992	2.30907	2.38956	0.905107	0.655527	1.48395	2.21982	2.72602	1.53795	1.34874	1.02129	2.08834	5.88873	6.59687	6.83485	5.5865	5.11814	5.69	7.69906	7.20735	7.11967	7.03364	4.43616	5.79694
Bag2	1.03023	1.95295	0.597391	1.92275	0.289383	1.42641	0.147303	0.720155	0.495213	1.29291	0.91255	0.471504	0	0.060238	0.107831	0	0.02467	0.137235	0.205843	0	0.042758	0.116837	0.05303	0.046384
Zfp451	6.84585	4.7508	6.99607	7.41976	3.7512	10.7985	8.11988	14.7489	10.6979	8.16773	7.30096	9.24886	9.48053	10.1677	8.97584	9.88922	8.78831	8.93473	8.94942	10.2482	8.38369	8.75878	10.3333	9.22243
Dst	5.19503	1.10716	1.2516	2.69358	1.324	1.70279	1.11817	0.943292	0.815226	0.615661	0.964129	1.017	0.668731	0.73325	0.903657	0.634395	0.611764	0.601087	0.901422	1.02331	1.08586	0.932506	0.893171	0.722628
Mir6896	0.004925	0.004059	0.075281	0.002357	0	0.031512	0.013033	0.004588	0.004947	0	0.017456	0.006598	0	0	0	0.010245	0.004144	0	0	0	0	0	0	0
Prss39	0	0	0	0.28066	0	0	0.076105	0	0	1.26231	0.187157	0.344313	0	0	0	0	0	0	0	0	0	0	0	0
Ptpn18	2.05701	1.16409	0.741352	2.07425	2.70193	0.591759	0.771195	3.43152	1.45605	0.952534	1.3698	0.940695	25.3833	24.6684	29.9579	26.0473	24.6641	23.066	65.375	55.9329	48.7129	46.4979	95.8634	40.3939
Mir5103	0	0	0	0.531542	0	0.357746	0.54999	0	0	0	0	0.321118	0	0	0	0	0	0	0	0	0	0	0	0
Ccdc115	104.701	66.8741	51.638	73.4635	47.595	41.4437	36.1866	41.4401	41.2532	27.3641	35.1937	36.3176	115.677	116.456	124.287	121.293	108.864	107.469	162.863	151.279	141.61	143.897	116.57	148.611
Imp4	61.3654	56.677	62.087	30.9672	10.2395	33.9982	128.946	148.949	169.518	145.079	145.695	156.211	67.4475	67.3415	55.1933	80.1403	82.7311	71.098	48.3978	42.5343	42.3496	53.3477	18.9167	80.4656
Arhgef4	0.371707	0.008298	0.016401	0.416484	0.175879	0.212022	0.664211	1.63559	1.44432	0.1684	0.591491	0.573493	2.15129	2.61468	3.28666	0.968352	1.09294	1.36889	3.42537	3.91014	2.8896	2.28195	2.75413	2.14691
Cfc1	0.019396	0.133887	0	0.176408	0.250694	0	0	0	0	0	0	0.133335	0.504078	1.37996	0.654558	0.675844	0.731716	1.06711	0.37585	0.624485	0.25345	0.779392	0.232432	0.619913
Prss40	0.435573	0.559136	0.418293	0.174481	0.373322	0	1.73529	0.076767	1.64501	0	0.182814	0.398928	0	0	0.036756	0	0	0	0	0	0	0.08506	0	0
Amer3	0	0	0	0.008534	0	0	0	0	0	0	0	0	0	0	0	0	0	0	0	0	0	0	0	0
AA619741	11.5526	5.88568	6.05112	6.58396	6.2775	2.70516	0.530831	1.63428	1.55835	0.115435	0.615128	1.05191	9.25359	12.0263	14.6572	10.5879	10.1691	14.8117	16.9336	19.0594	16.3018	18.8097	19.151	9.47817
Fam168b	2.63172	2.1963	1.7804	2.19048	0.868302	1.91141	4.23979	6.34189	5.35527	4.79682	5.84725	5.14593	3.47891	4.08821	4.44868	2.69067	2.65899	2.56146	5.08172	5.39277	5.32898	3.80394	2.75342	3.02569
Plekhb2	2.41058	1.9388	2.23795	4.83461	2.07853	1.88217	0.805643	0.140533	0.809407	0.511372	0.586044	0.463856	3.00361	3.26571	2.24039	5.68668	3.48804	4.453	1.62668	1.71514	1.24375	1.50239	1.44582	2.26165
Hs6st1	9.34463	6.00993	5.41232	9.10586	11.8952	5.73521	0.594556	1.91588	2.10055	1.65677	1.69627	1.61872	4.25919	4.34804	5.04418	4.44132	3.9094	5.09364	5.70273	7.25149	6.34794	5.50179	7.56483	3.01321
Arid5a	9.78806	5.64776	4.37225	6.36514	5.37433	5.23104	1.90723	2.22191	1.51652	1.2102	2.40795	2.40989	2.13751	2.0371	2.35344	0.851118	1.23848	1.27495	2.99751	3.34385	3.3066	2.1834	1.33847	2.6042
Uggt1	1.71786	1.7946	2.09227	1.16321	1.30819	2.04538	10.4096	10.6121	9.80601	11.4926	9.31498	7.64213	3.59435	3.84565	4.06018	3.59558	3.38907	3.15379	3.37571	3.60587	3.61174	3.31898	3.07075	2.73111
Mir6897	0	0	0	0.105479	0	0	0	0	0	0	0	0	0	0	0	0	0	0	0	0	0	0	0	0
Ankrd39	3.04777	3.61708	1.27495	2.02277	1.78416	0.664063	3.3104	3.74925	3.69363	1.78911	2.22415	2.63895	0.906874	0.541311	1.41723	0.700995	0.741438	0.79934	1.61446	1.23192	1.11476	0.904672	1.41014	0.835899
Sema4c	0.48446	0.22588	0.074703	0.491746	0.489375	0.248262	0.035738	0	0	0.0927	0.093514	0.034921	0.035941	0.011749	0.098863	0.060606	0.023443	0.013085	0.048904	0.014557	0.12129	0.059809	0.220797	0.044006
Cnnm3	3.47788	2.66588	3.04663	2.87077	2.06332	2.4732	2.17921	0.943882	0.832754	1.14279	1.32834	1.673	0.415026	0.830694	0.857567	0.653683	0.44244	0.792146	2.48027	2.15233	2.60833	2.21152	2.27405	1.58568
Cnnm4	15.8453	6.85459	6.14353	7.91612	7.69007	3.17317	3.88239	4.96205	4.99167	4.30916	4.41925	4.16417	5.38577	5.69822	6.41787	5.94424	5.69052	5.46615	9.28587	8.74277	9.69234	8.14315	3.25438	10.271
Kansl3	5.97407	2.69171	3.24878	3.1644	5.74727	3.61924	15.8086	21.6232	17.9197	10.1764	15.6449	15.0687	2.95179	3.51441	4.03288	4.91525	4.17253	3.30867	4.26073	3.09971	3.39714	4.21028	5.01384	2.77377
Mir6898	0	0	0	0	0	0	0	0	0	0	0	0	0	0	0	0	0	0	0	0	0.225088	0	0	0
Fer1l5	0.165534	0.136154	0.087547	0.147255	0.174603	0.154691	0.002661	0.03456	0.005601	0.040893	0.01548	0.083964	0.425657	0.586124	0.59939	0.350727	0.417414	0.403449	0.486739	0.555868	0.495967	0.481958	0.35272	0.530466
Lman2l	4.73048	3.12103	3.47489	2.93517	0.730418	1.92627	1.32447	2.14902	0.511239	0.662053	2.14699	1.1986	6.9877	8.94935	6.21544	5.7809	6.82922	8.21862	8.03448	7.59881	7.53423	7.72049	5.98374	8.15945
Fam178b	4.3748	3.51763	3.88433	2.53861	2.29916	2.69322	2.18975	1.71113	2.99855	2.89794	2.43104	1.72663	5.34162	5.49704	8.2204	4.45113	5.61824	4.87891	7.7386	8.39529	8.84142	5.91279	2.58415	6.50939
Cox5b	120.951	105.933	156.043	67.7826	58.1678	111.323	132.218	159.505	197.893	181.211	133.115	124.419	294.904	302.853	303.441	308.929	320.403	343.427	314.332	345.325	328.214	324.326	311.059	317.501
Actr1b	2.10485	1.3495	0.38749	1.11975	0.435813	0.244453	1.13804	2.23137	1.20174	1.44237	1.08058	0.946348	1.52016	1.66246	2.758	0.405996	0.431448	0.887435	4.20068	4.25965	5.79734	1.85441	0.887574	1.10898
4933424G06Rik	0.821761	0	0.540774	1.44611	0	1.23238	0.11397	0	0	0	0	0.042455	1.94821	3.34564	2.13675	2.73742	2.96337	1.83426	1.20426	0.662791	0.410634	2.14949	0.687209	1.95249
Zap70	0.000211	0.007419	0.000159	0.125693	0.050737	0.045387	0.881576	0.240572	0.60376	1.6716	0.26165	0.141885	1.82039	0.937946	0.831103	2.01466	0.708834	0.343982	1.66591	1.0874	1.02122	1.43603	0.55809	0.507916
Tmem131	1.1968	1.3024	1.39687	1.65601	1.98013	2.54782	0.209963	0.962173	0.693025	0.344133	0.50455	0.401888	5.06006	5.44132	7.46837	4.1407	4.51375	5.72501	6.4439	7.34193	6.44713	6.44797	4.58818	4.63026
Inpp4a	15.0981	13.2695	13.1019	14.0956	4.68345	10.7687	1.421	2.09527	1.71273	1.79271	1.83383	1.71309	11.314	11.6121	12.7726	11.047	11.6136	12.7491	11.4407	10.3973	11.2341	10.1078	4.04311	12.0787
Coa5	2.36127	2.27735	2.25217	2.05492	2.68072	3.18897	4.69977	3.06432	6.33157	6.95338	3.84263	4.10501	5.93195	5.12641	6.36029	4.81669	4.62189	5.7095	6.51848	6.48857	5.83157	6.90192	8.32921	5.96499
Unc50	475.944	501.573	577.943	565.336	156.952	405.821	52.6995	66.6827	65.1109	68.3855	77.6446	51.3349	365.872	397.979	344.498	318.25	347.087	333.382	327.977	317.091	344.258	268.02	73.1905	313.573
Mgat4a	8.52993	11.002	11.3942	7.03026	4.68869	17.4636	10.445	9.33364	9.02704	10.4534	9.95396	9.74131	15.1896	12.7743	13.5209	11.829	12.7651	12.5847	15.856	13.1445	13.6865	12.9669	7.23026	15.4475
4930594C11Rik	0.272218	0.373333	0.351673	0.194898	0.301904	0.205049	0.241976	0.068923	0	0.041118	0.256364	0.207357	0.203748	0.051063	0.186508	0.011809	0.121894	0.119415	0.302348	0.249089	0.15136	0.114014	0.962375	0.327784
2010300C02Rik	0.217064	0.251748	0.282588	0.25864	0.117509	0.333827	0.525792	0.383578	0.287831	0.342278	0.333917	0.123264	0.040809	0.02358	0.152195	0.075887	0.051753	0.034269	0.084597	0.247597	0.080079	0.039631	0.078865	0.048133
Tsga10	2.26384	3.71839	4.99921	3.38179	2.05329	4.28905	0.480575	0.582416	0.38909	0.296051	0.418903	0.436144	5.55606	7.39035	5.26125	4.08835	4.08469	5.51535	5.01116	4.99929	5.91366	6.04492	4.87682	8.44653
Lipt1	3.35776	6.76585	3.83431	5.11711	1.83257	2.83423	2.75296	0.696273	2.55879	3.3754	3.50209	0.862786	71.1654	66.1198	50.5208	61.4155	68.6382	58.3618	38.7977	31.9838	34.9203	38.1781	8.949	53.8119
Mitd1	1.23009	2.68932	1.92924	3.49642	6.42734	4.73301	2.34054	1.51968	3.15291	3.70744	0.526986	0.735515	22.9099	22.709	19.5967	20.2661	19.1413	22.4571	15.0639	17.1411	15.8736	14.7842	26.0366	19.9171
Mrpl30	14.7833	19.598	19.4049	11.4088	15.5324	10.2514	26.0786	14.875	19.9631	30.2094	8.63222	18.2175	84.1324	80.2439	90.5296	78.1293	85.6054	79.3474	103.582	111.392	93.3014	106.95	57.3912	95.0312
Chst10	0.188694	0.014251	0.193638	0.049659	0	0.0943	0.187401	0	0	0	0	0	0.218856	0.111779	0.1362	0.286186	0.072264	0.222856	0.351751	0.504684	0.10981	0.041012	0	0
Lonrf2	0.642916	0.8927	1.16924	0.334636	0.20667	0.24448	0.039417	0.287992	0	0.064019	0.033822	0.197086	0.434627	0.481067	0.324004	0.243136	0.344966	0.292257	0.294657	0.219588	0.255066	0.447081	0.129925	0.335897
Nms	0	0	0	0	0	0	0	0	0	0	0	0	0	0	0	0	0	0	0	0	0	0	0	0
Aff3	1.05365	0.657171	1.37609	0.317755	0.275541	0.192209	0.401038	0.045308	0.081276	0.044705	0.026093	0.141538	1.45487	1.1345	1.40461	0.511955	0.467638	0.492216	0.806286	0.775788	0.551312	0.523558	0.379546	0.436822
Pdcl3	13.7569	10.2728	12.2463	26.3198	6.91262	20.2045	11.726	3.27324	8.05519	13.3297	9.25132	8.11003	73.7704	80.3368	80.5208	69.7296	68.1334	76.7751	88.5976	89.0765	106.718	77.0807	21.9064	77.7401
Lyg1	0	0	0	0.763441	0	0.087716	0	0	0	0	0	0.239028	0	0	0	0	0.113736	0	0	0	0	0	0	0.052397
Txndc9	30.4084	54.1054	66.8159	15.38	7.81483	32.1439	69.275	59.893	78.0626	69.7489	49.2646	37.224	183.376	181.231	175.354	201.534	211.288	218.78	140.759	132.737	142.796	170.493	51.675	189.42
Eif5b	28.8013	16.2967	23.3177	30.5175	80.8427	35.8309	68.9212	64.1874	61.161	81.0111	67.435	66.6902	39.2637	44.1571	42.3369	43.4106	39.3244	44.4313	33.392	35.1195	37.2833	35.5635	110.625	31.0688
Rev1	6.33767	7.04017	6.9219	7.12097	6.71765	10.8924	5.376	5.27199	5.33021	5.6994	5.2669	4.80353	9.82722	9.56832	11.2967	9.05209	8.24764	7.76126	6.67948	7.65673	8.73868	6.3241	7.52635	5.74328
Creg2	0.007316	0.0558	0	0.044456	0	0.049643	0.033197	0	0	0	0	0	0.223074	0.118131	0.102208	0.371562	0.22376	0.180343	0.072385	0.019723	0.08547	0.132989	0.05964	0.021147
Rfx8	0	0.294692	0.176406	0.070216	0.174412	0	0	0	0	0	0.498413	0	0	0	0	0	0	0.025075	0.021518	0	0	0	0	0.084047
Npas2	0.712418	0.772846	1.13157	1.51685	0.447807	0.525882	0.25516	0.138603	0.263405	0.090265	0.132003	0.112161	10.1791	9.45654	9.3024	9.82978	9.77151	9.21524	6.30156	7.45434	5.98382	6.92286	2.90344	6.67286
Rpl31	36.1503	41.1964	42.326	20.8587	31.6343	27.907	202.692	179.336	201.039	216.724	205.683	178.084	92.6003	93.2156	109.417	98.5251	86.8106	94.6998	117.459	121.956	109.041	115.395	115.283	104.697
Tbc1d8	7.20932	7.0812	8.03876	12.7645	11.716	12.1226	0.872728	2.14364	1.40312	1.1655	2.19792	1.51195	28.2189	30.0455	33.2435	22.0913	23.5374	27.032	28.3438	31.5037	33.8724	27.8151	17.0228	24.414
Cnot11	2.98824	2.77004	3.86786	8.21829	4.37131	2.50591	2.93036	1.46026	1.46544	1.85904	1.94215	0.959501	35.7525	37.6319	45.0728	40.9155	35.409	45.2467	37.9993	41.2518	38.8711	49.6732	38.0939	35.5776
Snord89	0	0	0.274775	0.344195	0	0	5.05043	4.67282	6.68723	3.67157	6.51124	8.35206	0	0	0	0	0	0	0	0	0	0	0	0
Rnf149	12.1732	10.0924	10.7361	5.97252	11.3839	7.4173	7.47469	5.7298	5.92086	6.678	6.07313	5.54804	3.27476	3.68755	5.04637	2.06617	3.16918	2.38245	7.08932	7.96384	10.406	8.40297	17.2401	5.65876
Gm16894	0.068719	0	0.100879	0.123557	0.512611	0.172357	0.4772	0	0	0	0	0	2.79307	2.96199	5.15827	1.32189	2.01445	2.3844	2.98251	2.27954	3.18199	3.02749	0.822642	2.7104
Il1r2	0.581443	0.106349	0.7564	1.09025	0	0.242494	0.033769	0.116701	0	0	0	0.135334	10.2037	19.6821	12.5251	21.1544	35.5938	15.2922	4.10871	6.52845	3.8868	6.68883	2.52197	13.931
Il1rl2	0.091632	0	0.104837	0.193808	0.238239	0	0	0	0	0.170925	0	0	0	0	0	0	0.040494	0	0	0	0	0.030904	0	0
Il18rap	0.307383	0.272078	1.3197	0.439379	0.073144	0.59239	0.490804	0.035071	0.246405	0	0.088425	0.020164	0.576625	0.921565	0.50173	0.890392	0.756995	0.58627	0.308221	0.280488	0.462128	0.361767	0.137152	0.29704
Il18r1	0.639857	0.485381	0.729957	0.357874	0.022373	0.425305	0	0.103178	0.045243	0	0	0.067098	0.503813	0.597365	0.204062	0.228311	0.508544	0.233778	0.179574	0.255071	0.201601	0.150217	0.080392	0.050008
Slc9a4	0.841797	0.772979	0.448613	1.8005	0.410389	0.889409	0	0	0	0	0.153203	0.076793	1.89779	1.82807	1.68435	3.58753	3.81838	2.76498	0.714284	1.0601	0.7416	2.33798	0.885263	2.56555
Il1r1	0.238381	0.286525	0.225422	0.484281	0.226749	0.290439	0.06226	0.044939	0.019432	0.043	0.069838	0.021738	4.15155	4.58427	4.99787	3.83956	4.74025	6.07071	5.33418	3.93367	4.42643	5.75164	2.08637	3.76762
Map4k4	1.16099	1.25304	1.34127	3.90201	4.9305	2.13954	0.479968	0.442607	0.600727	0.967758	0.508554	0.569402	4.21069	4.79013	5.58383	4.39752	4.29426	5.48317	5.08161	6.42003	5.73044	6.24815	13.0464	4.37111
Tmem182	2.35558	4.35966	2.80943	3.93953	0.324824	2.70368	0.494531	0	0.448097	0	0.067145	0.453843	3.38533	2.45935	1.37571	6.85969	6.72512	5.72919	0.652452	0.714889	0.237441	1.33883	0.245306	2.30413
Slc9a2	0	0.012555	0	0.142881	0.136198	0	0	0.005944	0	0.055381	0.068038	0	0.129642	0.054611	0.041882	0.127825	0.051968	0.096195	0.031427	0.088526	0	0.036947	0.000404	0.053104
Mfsd9	2.39163	1.80839	1.24024	1.80708	3.05386	1.49133	0.283843	0.709838	0.13473	0.033865	0.642914	0.366658	8.02158	7.19416	9.01581	7.5012	6.56432	8.48859	5.03275	4.94575	5.53888	5.11365	2.75434	3.93852
Pantr1	0.098111	0	0.08203	0.0643	0.296775	0	0.259643	0	0	0	0	0	0	0.229647	0.539471	0.153414	0	0.091851	0	0	0.071067	0	0	0.118211
Pou3f3	0.175536	0.563727	0.106897	1.14267	0.77217	0.341927	0.014491	0.03279	0.087332	0.306291	0	0.200699	0.259782	0.130129	0.156803	0.082015	0.111082	0.144036	0.421475	0.412438	0.571063	0.19659	0.177797	0.269816
2900092D14Rik	0.017716	0.044537	0.014411	0.090501	0.041864	0.202081	0.016745	0.035128	0	0	0	0.033796	0.01566	0	0.051839	0	0.030989	0	0.140286	0.086742	0.20223	0.259648	0	0.087417
Pantr2	0	0	0.036955	0.029119	0	0	0.079803	0	0	0	0	0	0.01917	0.144287	0.017038	0.045425	0	0	0	0	0	0	0	0
Mrps9	3.80068	2.99182	4.2262	7.73882	6.46228	4.95083	9.22187	6.3542	11.8899	13.6085	6.01882	6.77698	11.733	15.1008	13.03	13.178	10.6811	11.5124	10.6069	11.7257	10.1832	9.64457	6.1064	10.4693
Fhl2	1.36369	0.83819	0.368825	1.14163	0.49169	0.841262	1.31833	0	0.015934	0.072745	0	0	0.07523	0.181451	0.319863	0.066896	0.027061	0.029706	0.713719	0.726133	0.606835	0.14425	0.563988	0.468542
Nck2	0.118156	0.289061	0.044558	0.420228	0.25198	0.323654	0.48515	0.135525	0.173464	1.51416	0.124446	0.068968	1.61274	2.61795	2.19082	1.00771	1.55575	1.39325	3.69486	4.29291	5.89067	4.0863	2.10627	2.37756
Gpr45	0.096772	0.034392	0.042498	0.115207	0	0	0	0	0	0	0	0	0	0	0.037985	0	0	0	0.024157	0.02291	0.010052	0.020767	0	0
Tgfbrap1	5.64787	4.71891	4.97434	5.70017	5.01548	5.00062	1.9574	2.16591	2.03268	1.44247	2.00591	2.1481	4.59295	4.24814	4.22419	4.44608	4.39947	4.60979	3.59429	4.60732	4.14277	3.71688	3.44896	2.93081
AI597479	5.40279	5.60817	5.05715	5.98285	2.63111	4.20162	5.83636	7.40704	6.3376	8.04192	5.88698	2.41559	8.15429	7.59061	7.46314	5.65703	5.19035	4.55123	11.5738	10.3823	11.183	7.97865	6.7199	6.60914
Mettl21c	0	0	0	0	0	0	0	0	0.167588	0.374709	0.007627	0.406868	0	0	0	0.083329	0.028972	0	0.019814	0	0.07146	0	0	0
Tpp2	3.77121	4.76779	5.98601	3.20744	2.21739	5.21096	9.97141	10.3472	11.3932	14.3659	11.3156	9.31992	5.99845	6.05026	5.71677	6.02278	6.10633	5.63912	4.05786	4.15574	4.39292	5.74603	4.25181	5.69613
1500015O10Rik	0	0.099775	0	0.093026	0	0.871159	0	0	0	0	0	0.033992	0	0	0	0	0	0	0	0	0	0	0	0
Uxs1	14.4481	10.9579	12.0061	10.9362	8.99848	8.74089	3.3647	4.39893	3.17368	2.97997	5.17769	4.60803	31.2287	29.9331	26.3557	27.3724	26.4358	26.112	27.4015	25.945	25.2846	22.1491	44.2022	23.861
Kdelc1	1.77409	3.07121	1.21225	3.15678	1.32682	2.38608	0	0.30391	0.022997	0.280649	0	0.387442	5.44829	3.68058	4.60867	4.53935	4.45163	4.46838	4.55185	3.7612	4.73595	5.10717	2.16298	5.67073
Bivm	4.16393	5.69956	5.55033	4.03777	0.919375	4.78217	0	0.200785	0.406619	0.127376	0.159244	0.039297	2.92939	2.56628	2.16686	2.60554	2.37439	2.49995	1.71561	2.06204	2.03825	1.99095	1.04668	1.85002
Ercc5	3.56893	1.67127	1.06333	0.301965	0.634994	0.770102	2.79133	0.617169	0.771215	1.06749	1.0256	0.446763	5.0326	5.5979	5.30376	6.05076	5.86165	5.77762	6.02051	5.24571	5.94892	6.11564	8.22078	5.14027
Mettl21e	0.041027	0	0	0.028349	0.028607	0	0	0	0	0	0	0	0	0	0	0	0	0	0	0	0	0	0.029249	0
Gulp1	0.18121	0.394199	0	0.344195	0.411986	0.165307	0	0	0	0	0.057913	0.161099	1.11563	1.15056	0.690849	2.66476	2.14298	2.32924	0.048832	0.597281	0.421013	0.726033	0.736745	1.22292
4930521E06Rik	0	0.12036	0.093715	0	0	0.321736	0	0	0	0	0	0	0.966009	0.713924	1.32826	0.246409	0.297529	0.288947	1.66565	1.57833	1.48358	1.1041	1.51491	0.804082
Col5a2	0.008044	0	0	0	0	0	0	0	0	0	0	0	0	0.001965	0	0	0.01372	0	0.014049	0	0	0	0	0
Tex30	73.7013	102.871	129.415	69.8489	26.2666	90.0229	61.35	62.743	67.3734	93.8726	81.9454	86.1956	224.489	210.661	207.663	237.853	237.265	237.948	159.617	135.684	153.87	168.176	45.7712	200.014
Wdr75	14.2562	23.2725	27.8753	10.2592	6.98139	22.491	81.3271	76.8899	92.4115	102.43	75.3646	69.8664	47.7982	44.9087	45.0637	47.8131	46.8288	47.0862	32.9765	33.0643	31.901	40.4007	26.7999	40.7028
9330175M20Rik	0	0	0	0	0	0	0	0	0	0	0	0	0	0	0	0	0	0	0.073198	0	0	0	0	0
Sdpr	0	0	0	0.0169	0	0	0	0	0	0	0	0	0	0	0.032031	0	0	0	0	0	0	0.027915	0.061961	0.09645
Tmeff2	1.9309	1.56698	2.34575	1.78071	0.794158	1.46775	0.321612	0.405199	0.495219	0.058327	0.156855	0.618001	0.290773	0.229207	0.172706	0.463655	0.361342	0.277663	0.094145	0.039904	0.08096	0.006045	0	0.13447
Nabp1	10.0585	11.4611	10.9404	9.72419	4.90268	13.2136	36.1796	44.0295	54.698	56.106	58.6015	62.4302	3.83638	2.86803	4.56115	3.82308	3.18603	3.82191	4.82565	4.76827	4.87425	4.72588	3.16715	6.08156
Myo1b	5.69994	6.97475	9.25239	4.78795	4.52505	6.25395	29.122	22.5324	22.8494	21.5909	26.2982	18.473	11.6063	10.0212	11.7272	14.047	12.553	11.6093	11.836	13.6352	16.0613	17.1652	14.8043	15.5017
Stat1	0.171	0.514967	0.565685	0.490459	0.210286	0.532516	0.008408	0.045144	0.000634	0	0.126633	0.02683	0.935291	0.658495	0.893357	0.522941	0.323494	0.518611	0.552183	0.648994	0.385755	0.530682	0.378215	0.850822
Gls	6.97534	8.13181	15.0633	5.10778	3.34364	16.5203	5.71382	6.52116	6.08757	7.49038	9.47122	6.75549	1.84542	3.46475	2.29389	1.27976	1.37716	1.24781	2.105	4.5092	2.45186	2.22241	1.62811	1.84851
Stat4	1.8134	3.30521	2.8674	2.30701	0.741455	1.35905	0.018405	0.071	0.712778	0.057877	0.808998	0.195838	11.1814	8.91154	6.79382	19.3066	21.084	17.3404	4.34141	5.01023	4.73059	11.5596	4.62045	18.7923
Nab1	11.0034	13.5897	12.7244	11.4683	8.60646	13.4096	0.877828	1.06819	0.827942	1.03408	1.25408	0.864899	5.73717	5.20681	8.20054	5.00707	5.50312	7.30614	6.03809	6.96773	8.09141	8.67524	5.77898	6.67837
Tmem194b	0.263337	0.164968	0.331366	0.303833	0	0.187939	0.041582	0.790507	0.180557	0.2647	0.238697	0.480164	1.2677	1.16114	1.27971	1.21539	1.05964	1.41035	0.947331	1.55492	1.38351	1.43431	0.77211	1.18358
Inpp1	0.527526	0.26542	0.188966	0.455952	0.193481	0.370308	0.27299	0.151211	0.060254	0.255912	0.170781	0.352796	0.192393	0.663061	0.625594	0.164419	0.483822	0.234451	0.33805	0.496003	0.150631	0.348037	0.368575	0.242342
Hibch	0.49223	0.623771	1.4433	0.369444	0	0.511937	3.10419	8.81871	9.38608	3.34515	11.3506	4.03443	0.267092	0.540439	0.73609	0.297798	0.675384	0.397516	0.329609	0.313893	0.226804	0.2896	0.169453	0.336781
Mfsd6	2.24848	1.36829	1.58167	3.43269	2.70419	2.7555	0.325089	0.370561	0.255382	0.022053	0.493961	0.429843	2.03712	1.93498	2.04194	2.01106	2.09998	2.39335	1.63012	1.6822	1.77049	1.43816	1.10692	1.12621
1700019D03Rik	3.69866	4.18759	2.92353	8.68577	1.98311	13.6481	0	1.18617	0.193979	0.525544	0.47901	0	25.7649	22.6612	25.1491	28.057	31.2311	27.8406	4.25456	6.47768	3.473	9.88338	5.1756	10.2528
Dnah7b	0.982865	1.37854	1.2229	1.76726	0.554877	1.54495	0.153716	0.461522	0.296567	0.439439	0.88399	0.507512	2.19093	2.17634	1.51573	2.77862	2.99216	2.63055	1.2227	1.39975	1.10794	2.23824	1.03384	1.95039
Slc39a10	38.9052	49.7975	54.6137	54.9214	36.1137	81.8511	11.1805	17.7504	11.8533	9.31367	24.7125	19.2427	57.689	58.8793	55.8582	57.4262	56.469	58.5704	37.6734	34.3174	38.4145	41.8206	30.4149	37.5838
Asnsd1	15.5815	13.1735	11.3444	13.1637	10.087	10.1667	6.87088	7.81523	9.30599	9.54092	4.97642	6.24088	23.2324	20.4163	18.3099	21.413	21.463	18.6027	13.9596	13.507	11.0697	13.8914	20.5526	14.5736
Pms1	0.605408	1.01782	1.14253	1.64444	1.36667	1.47183	0.815679	0.806015	0.676357	0.880579	0.630005	0.534279	23.5551	20.946	19.7958	22.1838	23.6785	21.3775	12.1997	12.8213	13.163	16.9093	9.39786	19.3631
Ormdl1	0.53188	1.57343	0.662676	0.497461	0.323008	1.74461	1.44039	0.162729	0.144758	2.90538	0.352229	0.224574	39.9237	36.2131	34.3841	32.0729	33.3291	32.0348	27.5018	28.1789	28.8323	37.5079	12.081	47.0684
Osgepl1	8.72591	9.9236	10.1641	13.6341	2.33427	9.23864	11.2763	5.64867	5.23665	7.79624	3.37229	3.1041	26.6118	25.402	22.7922	27.2755	25.349	26.5716	17.5343	16.8731	15.5521	22.0343	5.46928	27.9634
Hecw2	0.878521	0.814571	1.15624	0.747958	0.359742	0.651325	0.61766	0.486633	0.552901	0.293381	0.321331	0.463261	0.906386	0.796059	0.777974	0.879771	0.700397	0.78017	0.207822	0.369863	0.261811	0.242327	0.199394	0.147244
Mir7681	0	0	0	0	0	0	1.21133	0	0	0	0	0	0	0	0	0	0	0	0	0	0	0	0	0
Dnah7a	0.346572	0.405099	0.444002	0.571687	0.228533	0.833911	0.031167	0.295295	0.096281	0.149466	0.248555	0.163948	0.814617	0.965673	0.741746	1.27501	1.29335	0.999542	0.917567	0.845476	0.771618	0.885256	0.488382	1.0805
Ccdc150	0.05194	0.101109	0.090004	0.059943	0.404458	0.294099	0.024992	0	0.075315	0.063631	0.007615	0.116993	0.553962	0.811049	0.465945	0.617942	0.605314	0.493295	0.830594	0.742712	1.11328	0.827772	0.899202	0.884697
Gtf3c3	4.82427	5.25678	6.22652	2.87944	3.91819	5.21801	11.4542	16.1181	16.6596	9.53609	13.7681	12.233	6.44977	6.02976	7.09461	5.21455	6.05056	6.14987	5.92481	5.41782	5.35522	5.44397	9.28508	6.16974
Pgap1	0.318943	0.38265	0.465851	0.558004	0.676138	0.864002	0.196842	0.311561	0.232834	0.29591	0.606211	0.71278	1.07784	0.949553	1.27973	1.50325	1.27048	1.21776	0.833534	0.856314	0.97776	0.986708	1.35899	0.97612
Ankrd44	30.5321	34.1053	37.6938	32.4107	23.4519	33.9706	5.44179	9.27616	7.75254	5.06557	8.46271	7.15029	32.6785	29.1652	32.6408	32.2007	31.6068	33.1023	26.608	27.1138	29.7324	30.4116	25.7609	26.3073
Sf3b1	16.9719	18.8915	23.5913	13.5315	9.29465	23.05	83.4703	59.3591	58.7291	70.1146	58.4318	45.6862	54.661	54.627	53.2846	59.4738	58.2908	59.1872	48.6338	44.0909	45.3504	50.4354	25.2453	51.2619
Coq10b	35.0082	69.6166	74.8324	47.2422	11.1314	68.1695	22.2973	18.3133	22.4406	29.4217	21.9397	15.7011	96.6132	101.582	92.4704	77.9935	83.8989	84.7187	69.276	71.2015	74.5489	76.7458	14.8478	89.3791
Hspd1	26.4402	23.9695	23.5361	40.1152	29.2703	31.6261	49.8753	35.266	41.1508	66.1147	44.2395	40.7039	38.3189	40.0888	40.1869	37.7352	35.0031	37.4926	49.3221	40.6172	43.1142	49.5285	30.8792	55.879
Hspe1	117.03	103.435	111.595	143.718	113.502	108.576	114.056	72.5046	77.2381	108.817	54.0408	75.6478	233.942	245.655	274.236	253.878	241.812	270.293	271.871	276.908	275.336	287.249	290.802	274.756
Mob4	15.6026	17.4859	16.2451	14.5882	5.02377	14.7716	21.3108	12.6052	18.199	46.5745	15.7349	16.6517	73.5112	77.3337	78.7175	62.333	70.3516	70.7825	73.2561	73.8054	74.3831	67.5318	30.3239	73.9556
Rftn2	0.220283	0.286165	0.414929	0.6059	0.129418	0.314324	2.20299	1.26483	1.37942	1.93627	1.76979	0.95593	0.626551	0.670131	0.914797	1.27403	1.33068	1.16382	0.347997	0.226857	0.532497	0.565895	0.117649	0.671175
Mars2	9.27056	13.2042	9.07598	5.28439	1.24331	5.00649	6.74142	6.55966	7.22352	4.71095	4.37153	9.22931	0.870752	1.05332	1.01216	0.660832	0.701233	0.90777	1.56588	1.3536	1.92855	1.00439	0.447737	0.792795
Boll	0.683317	0.153578	0.206628	0.299324	0	0.508354	0.137901	0	0.128313	0	0.037733	0.087299	0.137349	0.135833	0.423278	0	0.030783	0	0.073874	0.313289	0.154017	0.564472	0	0.343975
Plcl1	0.313175	0.430265	0.294812	0.365146	0.35923	1.12285	0.069913	0.22602	0.013883	0.255631	0.152703	0.166315	1.39555	0.691134	0.676577	2.9419	2.40009	2.55336	0.393829	0.460851	0.331652	2.01225	1.49613	1.82403
Hsfy2	0.269064	0	0	0.073353	0	0.145692	0	0	0	0	0	0	0.950918	0.798071	0.407291	0.32304	0.382324	0.366032	0.619935	0.451936	1.32089	0.671855	0	0.690658
BC055402	0	0	0	0	0	0	0	0	0	0	0.040208	0	0	0	0	0	0	0	0	0	0	0	0	0
9130227L01Rik	5.03545	6.99206	6.45448	4.7502	1.90803	4.91596	4.21261	1.6488	1.32433	0.423574	1.94455	2.52742	0.811885	0.373454	0.424639	0.868556	1.24047	0.699724	0.679016	0.554911	0.840247	0.64548	0.621125	1.101
1700003I22Rik	0	0	0	0	0	0	0	0	0	0	0	0	0	0	0	0	0.087874	0	0	0	0	0	0	0
Satb2	2.6054	2.56941	2.59423	3.81851	1.26815	2.41199	1.29505	0.547002	0.822376	1.6647	0.921436	0.397297	1.28052	1.4317	1.99537	1.66282	1.44298	1.71312	1.73474	1.51504	1.96112	2.33129	1.54394	2.11789
9130024F11Rik	1.55856	0.841592	1.11583	2.95114	2.18483	1.58674	0.370232	0.080129	0	0.08625	0.126559	0.04281	0.656557	0.573007	0.667282	0.522905	0.553958	0.456576	0.623449	0.200762	0.345351	0.134887	1.60691	0.693956
Spats2l	0.066573	0	0.031621	0.036847	0.035566	0.049728	0.055011	0.14711	0.083559	0.145314	0.015255	0.029917	0.119294	0.071893	0.096728	0.135162	0.166861	0.062901	0.007512	0.028572	0.018692	0.021446	0.020282	0.060205
Kctd18	8.48961	9.69835	6.76563	6.9355	8.92416	8.31045	9.65653	6.50783	5.62846	7.00397	4.84742	5.49602	2.47396	1.29231	1.97864	1.74304	1.34421	1.21954	2.59681	1.73609	1.8105	1.14714	0.629217	0.851317
4930558J18Rik	0.104948	0.115669	0.846956	0.436618	0.506474	0.463153	0.274181	0.047982	0	0.678801	0	0	1.00599	1.23253	1.39524	0.749171	1.21738	0.448716	0.805022	0.378958	0.665619	0.502584	0.646977	0.905188
1700066M21Rik	11.3446	18.1802	17.5513	10.791	6.78529	13.0598	2.07849	3.23181	2.8333	2.47388	2.33577	2.36754	18.5608	17.5535	19.6185	14.9335	13.9204	13.5365	14.9369	13.0281	16.3581	10.5076	5.40216	10.8212
Tyw5	7.81809	13.5692	12.363	12.2659	3.58465	19.357	11.5012	7.99195	10.2178	11.1042	7.66989	7.44614	16.4161	16.2528	16.0599	18.6462	19.1553	17.2991	12.3394	14.8769	16.6849	15	3.72291	16.9805
9430016H08Rik	7.22514	7.52031	6.6338	4.74028	0.996422	1.77533	16.1531	17.3288	20.9147	28.0921	11.8387	13.8304	2.17973	2.48495	2.74297	2.74972	1.99823	2.25356	2.81161	2.50438	3.69771	2.71368	1.17339	1.91597
Aox3	0	0.135995	0	0	0	0	0	0	0.014329	0	0	0.052661	0.109873	0	0.005705	0.050517	0.020539	0.078063	0	0	0.017799	0	0.020457	0.009526
Aox4	0.823382	0.53674	0.483482	0.593481	0.38097	0.412899	0.518905	0.212843	0.325089	0.039345	0.146217	1.20813	0.21893	0.551582	0.515406	0.544564	0.361013	0.198034	0.462987	0.413174	1.1269	0.562292	0.281339	0.35298
Sgol2	16.4866	24.371	19.1322	16.4588	6.64126	22.1751	19.4764	14.5953	13.8249	15.2185	13.7089	14.3616	16.8439	15.855	18.8182	14.3546	15.4127	14.9214	17.2012	18.3678	17.3471	16.2469	5.56771	18.3354
Gm20257	0.077589	0	0	0	0	0	0	0	0	0	0	0	0.117206	0.048193	0.09161	0.134637	0.035555	0.026075	0.051643	0.010708	0.013819	0.107509	0	0.049769
Trak2	6.05253	6.84788	6.53529	5.02663	3.95657	7.02188	5.58505	7.1049	5.51678	3.73335	4.1571	4.90305	0.979504	0.923533	1.40599	1.67222	1.52942	1.54754	1.15472	0.971017	0.970395	1.47689	1.80498	1.05971
Als2cr12	0.036271	0.078154	0.237988	0.436141	0.13827	0.045249	0	0	0	0	0	0	1.0426	0.501134	0.285746	0.394116	1.23645	1.21409	0.216578	0.155151	0.12688	0.893729	0.794748	0.314277
Cflar	1.3871	1.13236	1.587	1.82195	1.70133	1.88621	0.997932	2.39197	1.15552	1.13279	3.1108	2.23666	2.94649	2.46688	1.86193	3.77173	3.26364	3.45057	1.38835	1.67585	1.59992	2.12573	1.49549	2.12525
Casp8	0.069748	0.098859	0.133963	0.151017	0.047236	0.047293	0.009876	0.013892	0.008484	0.001144	0.016773	0.017872	2.07809	2.28887	1.54066	2.67256	2.85486	2.45458	1.10537	1.05493	0.997838	1.69452	0.442403	1.72013
Als2cr11	0.050613	0.19676	0	0.205774	0.055812	0.039941	0	0.144266	0	0	0	0.040988	0.042614	0.174007	0.022883	0.36026	0.212529	0.203803	0.067757	0	0.258927	0.020009	0.041553	0
Stradb	93.2251	91.6137	84.6395	112.336	57.8325	70.922	7.40739	7.46532	6.28831	2.04297	8.80698	4.84955	33.3987	28.0518	32.0043	30.4974	32.3126	30.4875	36.3452	31.5875	32.9065	33.5252	18.9025	36.1243
Tmem237	0.522143	0.538848	0.161354	3.42272	2.34184	1.3679	0.071728	0.385159	0.353605	0.970801	0.493939	0.226672	7.39072	10.6666	7.791	9.08979	8.71353	9.46358	5.36673	5.06602	5.24417	6.70879	4.36098	6.42083
Mpp4	2.20557	1.1059	2.20995	1.32482	1.85295	2.37842	6.23374	6.26606	7.14582	5.13541	5.32266	4.57315	1.21796	1.58917	1.82044	2.15029	1.56061	1.76754	0.892332	1.25015	1.78322	1.73191	1.17399	0.826507
Als2	7.39268	7.52517	9.80231	5.50979	2.44671	3.53092	15.2173	24.7195	25.9219	18.6229	26.2173	25.2911	1.52765	1.90764	1.70608	1.8645	1.69499	1.66452	1.07664	1.29868	1.6221	1.47051	1.20348	1.36968
Cdk15	2.25035	1.48963	1.0218	1.34101	1.52889	0.803658	0.448559	0	0.101953	0.043952	0.107091	0.192193	6.334	6.3905	6.30107	4.44953	3.90196	3.84307	5.77178	5.12617	4.27604	3.24322	4.06501	5.93394
Fzd7	8.20303	7.73708	8.48793	7.38155	5.08777	8.62966	0.424512	1.34451	0.965597	0.58699	1.03999	1.65066	1.56994	1.88603	2.4485	1.51313	1.52817	1.45846	1.52822	1.71484	1.7322	1.2973	0.530915	1.21463
Aox2	0.198052	0.369223	0.120646	0.128136	0.108469	0.026904	0	0.244472	0.084003	0.019522	0.147882	0.159752	0	0	0.009731	0	0	0	0	0	0	0	0	0
Bzw1	90.0157	164.024	155.684	74.815	43.5177	131.043	271.489	315.725	324.677	258.034	353.208	328.537	28.5837	27.8913	28.8336	26.0615	27.2766	29.1284	30.7839	28.9003	30.2351	34.5153	28.2998	44.5374
Clk1	19.3441	29.8115	29.3006	21.834	6.5145	34.6126	57.9351	49.7705	53.7154	47.6241	51.2038	44.7177	64.8815	63.7008	59.2456	75.3602	74.5834	63.3656	59.1963	53.3812	58.4587	60.7858	18.7138	62.8861
Ppil3	2.05948	2.73049	1.09552	1.82249	0.409063	0.754002	3.38267	1.74573	2.10999	10.7477	3.0653	1.41066	51.5446	45.7099	36.6267	44.6229	41.1019	40.4488	27.195	27.3854	28.4798	25.7569	10.1126	26.462
Nif3l1	10.7084	18.0224	13.5737	8.5181	3.95491	11.1522	11.5651	16.4319	14.6667	17.8946	12.3514	14.6247	14.2453	17.8105	17.2644	14.7672	15.0988	16.8367	24.3428	21.22	24.0003	24.4126	11.9134	24.4204
Orc2	28.9089	32.4915	34.4839	23.355	15.7529	27.7376	31.3531	35.9895	33.9867	29.1451	36.8936	30.1469	22.5162	20.3874	19.7796	20.7185	19.5324	20.3637	16.9787	14.9188	16.6957	17.9134	20.213	18.6845
Fam126b	21.5958	26.1559	29.2115	20.2227	15.6979	23.7297	8.36759	10.1076	6.14902	8.99725	7.85632	7.09784	16.6363	16.7114	18.8606	14.4572	13.2061	16.6248	13.639	14.2807	16.0896	14.6552	16.6278	12.9661
Ndufb3	13.1617	19.9722	11.8184	31.9804	24.9579	30.3863	34.2364	25.0237	34.2067	48.907	25.2771	24.0809	124.371	116.312	130.072	130.789	115.624	125.897	110.354	123.875	96.7832	101.127	143.119	93.4217
Gm973	1.84	0.939657	1.20229	1.51345	1.22087	1.561	0.081515	0.41044	0.588529	0.518041	0.409674	0.662647	2.60819	3.97543	3.00114	2.67651	2.48203	2.34663	2.16608	2.59445	2.63059	1.48994	1.41861	1.18201
Sumo1	165.307	270.14	315.723	216.313	67.0217	264.882	701.747	544.004	597.084	703.412	599.607	542.664	179.036	168.523	156.784	170.071	184.463	180.293	133.17	119.388	127.457	150.857	43.6612	190.33
Nop58	52.4606	51.6921	55.6357	42.6016	64.1086	75.6192	212.798	199.411	219.357	223.818	250.88	223.137	46.8624	46.4133	41.0819	43.4357	40.1987	40.2361	37.9543	35.7183	36.237	38.4794	65.1649	54.7248
Snord70	0	0.28514	0.445862	0	0	0.328627	0.843733	1.76292	5.36219	1.56191	1.06393	0.212059	0	0	0	0	0	0	0	0	0	0	0	0
Snord11	0	0	0	0	0	0	0.448034	0.441206	0	0	0.040454	0.790053	0	0	0	0	0	0	0	0	0	0	0	0
Bmpr2	8.2967	12.9622	13.7089	8.79624	5.33935	14.9485	2.25698	3.77279	3.39284	2.45498	4.38769	3.26286	7.19275	6.02182	6.61923	8.95205	8.10766	8.20513	3.70317	3.8886	3.95338	5.64693	4.1486	5.47587
Fam117b	21.0011	24.9606	35.6643	19.7323	14.0564	23.0893	3.79093	6.30826	4.0946	2.8136	5.75533	5.54315	20.896	21.0643	24.4867	22.4759	18.0886	22.8543	21.4625	22.6271	23.3999	24.7239	16.0962	19.6681
Ica1l	2.31436	2.09114	2.25414	2.63583	1.57632	3.31256	2.06476	2.31561	4.57417	2.1843	2.90683	2.2652	3.72831	3.62764	3.27318	5.27057	4.30365	4.21485	5.1593	4.7512	4.67289	4.77113	1.32639	6.35935
Wdr12	6.59111	10.3681	11.7854	4.92899	5.55894	6.70159	29.4996	21.4344	26.6048	32.6747	19.4334	15.8061	10.3867	10.0123	8.35967	10.9202	13.26	9.64643	6.3424	5.81167	5.4307	7.71046	4.8308	9.25847
Carf	0.652279	0.623253	0.718811	0.420597	0.188076	0.52246	1.1398	1.01503	0.933785	1.36585	0.678078	0.843261	0.944268	1.28551	1.57373	0.689888	0.507244	0.738789	1.17282	0.961629	1.20923	1.69487	0.49524	1.75713
Cyp20a1	11.419	19.1719	19.4681	7.6795	1.97242	10.2927	6.43381	11.8576	9.87444	5.51288	10.8545	9.11711	8.3559	7.05891	8.58579	10.5044	12.3181	6.69577	8.18255	5.99286	6.98242	10.0647	1.56119	16.221
Abi2	1.17227	1.11207	1.52773	1.51529	0.767758	1.81411	0.847072	0.402105	0.352409	0.280055	0.14681	0.343909	3.45505	4.02205	5.5855	3.19965	3.46009	3.46202	7.24122	6.65464	8.14425	6.19268	5.84852	5.39446
Nbeal1	2.16049	2.68349	2.71152	2.28605	1.77411	3.31489	2.9339	0.994413	1.06805	1.61957	0.938771	1.38366	3.60936	3.44862	3.83992	3.5101	3.51954	3.77275	3.59708	4.04896	4.14719	4.89564	3.82795	4.57621
Raph1	1.86074	1.25421	1.86252	2.48674	1.42467	1.96632	0.803914	0.654392	0.751695	0.448736	0.106367	0.309002	1.70321	1.57616	1.61999	2.23259	1.56559	1.75878	1.74367	1.60999	1.92303	1.44303	1.3347	1.16457
Cd28	0	0	0	0	0	0.057017	0	0	0	0	0.0107	0.048722	0	0	0	0.02512	0	0	0	0.020417	0.053163	0	0	0
Ctla4	0.508499	0.872715	1.4849	0.961361	1.59231	1.87231	0	0.154712	0.251079	0	0.097567	0.349193	0.637378	0.381883	0.293756	1.35592	0.68928	0.595166	0.141489	0.068014	0.338979	0.174704	0	0.357566
Icos	0	0	0	0.181935	0	0.074128	0	0	0	0	0	0	0	0.051809	0.014986	0.034476	0.01376	0	0	0	0	0	0	0
9530026F06Rik	0	0	0	0	0	0	0	0	0	0	0.028215	0	0	0	0	0	0	0	0	0	0	0	0	0
Nrp2	0.036316	0.023908	0.021234	0.036984	0.084522	0.00907	0	0	0.044682	0	0	0.020118	0.041828	0.028592	0.106072	0.022361	0.01219	0	0.075094	0.043389	0.032127	0.015534	0.07485	0.007513
4930487H11Rik	0	0	0	0	0	0	0.236	0	0	0	0	0	0	0	0	0	0	0	0	0	0	0	0	0
Pard3b	0.12638	0.118289	0.105202	0.175974	0.419324	0.087052	0.055554	0.052277	0.024979	0.003427	0.023612	0.00574	0.269568	0.300284	0.48386	0.182117	0.259854	0.180236	0.600933	0.544628	0.714848	0.619807	0.705659	0.288615
Dytn	0	0	0	0	0	0.01679	0.078536	0.050365	0	0	0	0.009526	0	0	0	0	0	0	0	0.003279	0	0.014055	0	0
Mdh1b	0.142253	0	0	0.13116	0	0	0	0	0	0	0	0	0	0	0	0.064911	0	0.021104	0	0	0	0	0	0
Adam23	0	0	0	0.007758	0.011607	0	0	0	0	0	0.01172	0.002195	0.006602	0.016565	0.008424	0.047416	0.009678	0.040984	0.013559	0.012816	0	0.006159	0	0
Fastkd2	4.1968	8.82678	11.0857	4.34626	1.20119	5.48664	5.16085	5.4813	10.174	6.31825	6.38887	6.75531	8.8088	6.58497	5.08871	6.17761	6.66613	5.28598	2.64991	2.65695	2.72163	3.29682	1.76622	8.07665
4933402D24Rik	0	0	0	0	0	0	0	0	0	0	0	0	0	0	0	0	0	0	0	0	0	0	0.109258	0
Mettl21a	0.142406	0.180839	0.115435	0.61493	0.044911	0.906499	1.83038	1.1014	1.41926	2.28631	1.11526	1.81421	0.539176	0.448238	0.667694	0.310127	0.847924	0.613621	1.05021	0.779623	0.945951	0.665979	0.603633	0.781766
Gm13749	0	0	0	0	0	0	0	0	0	0	0	0	0	0	0	0	0	0	0	0	0	0	0	0
Klf7	14.5732	5.09189	4.26396	12.8587	17.0747	7.36369	0.426984	1.31898	1.52417	1.40374	1.18069	1.71091	13.6692	11.1557	11.0314	12.8383	13.0904	12.3838	14.8087	11.746	9.09588	12.7333	16.8236	11.336
Mir6899	0	0.03241	0	0.002689	0.043653	0	0	0	0	0	0	0	0.003174	0.00896	0.022159	0	0.004727	0.003047	0.002436	0.006909	0.005389	0.002221	0	0.010231
Creb1	1.25021	1.23299	2.19076	1.0178	0.415083	1.31658	4.6412	4.95014	5.60343	2.6115	4.70551	4.67464	0.614739	0.648819	0.645892	0.65696	0.640926	0.824093	0.704332	0.847736	1.00204	1.03514	0.973654	0.58074
Ino80d	6.69314	5.05403	6.6279	8.53976	7.55353	6.78725	4.27982	4.63687	5.72541	4.72351	4.11404	3.21249	2.82672	2.56814	2.61361	3.57379	3.55536	3.57674	3.31369	3.63319	3.64736	4.36048	4.73145	3.422
Ino80dos	0.40467	0.371056	1.02139	0.392785	0.278667	0.515372	1.09876	1.54995	3.63499	1.6355	1.2797	1.07225	0.008404	0.021114	0.025513	0.010913	0.012833	0.014676	0.022416	0.022835	0.030251	0.023395	0.111992	0.023636
Ndufs1	4.29738	4.21103	4.04367	2.61027	1.70144	4.16985	9.37953	6.48673	11.0372	12.2334	5.27121	5.01196	8.24343	6.78656	5.6148	6.18394	7.1281	7.16216	6.56797	6.25467	7.38867	8.43431	3.53111	8.49913
Eef1b2	25.292	21.8221	16.6175	17.8033	20.8027	17.2223	39.6133	46.1795	43.5316	64.6476	37.9545	39.799	34.4893	30.8926	32.2594	31.593	33.2095	30.5275	32.8789	29.6908	29.4137	31.3878	34.4082	30.3992
Snora41	0.222712	0.582154	1.9137	1.12397	0	0	0	3.97128	2.39357	2.35195	2.65856	2.1711	0	0	0	0.373948	0	0.603583	0	0.169562	0.499053	0.198732	0	0.442044
Gpr1	3.58601	3.36287	2.48306	3.87899	2.4364	1.90487	0.085725	0.890684	0.549904	0.262189	0.677905	0.740108	141.422	114.498	93.0114	120.729	124.786	106.274	52.3469	59.1988	51.1476	67.8571	20.9286	86.6839
Zdbf2	0.425291	0.370465	0.200033	0.261701	0.399873	0.814249	0.07324	0.221182	0.293339	0.156099	0.396204	0.312697	0.151002	0.116979	0.14022	0.064607	0.064611	0.062864	0.267046	0.176701	0.22161	0.05858	0.151846	0.102001
2810408I11Rik	161.894	259.042	270.528	261.27	90.7342	279.416	27.9757	37.9324	30.2396	16.3484	28.0039	21.473	128.47	137.087	126.311	148.199	142.102	152.569	85.8612	87.9896	77.2816	91.4237	44.8191	97.4664
Fzd5	2.66759	1.91886	2.62041	2.14003	2.91708	1.84581	0.523014	0.550919	0.462125	0.275315	0.900344	0.701732	0.485532	0.447853	1.06505	0.373623	0.45902	0.338883	2.06512	2.40946	2.79464	2.39575	2.66241	1.51274
Ccnyl1	7.90754	10.9595	13.6658	6.91327	7.3199	12.511	6.69013	8.64529	6.75035	4.41253	6.57373	4.37144	22.4531	25.7177	25.8942	19.0839	18.8469	24.5331	21.4033	21.6424	21.0378	20.6894	9.81598	18.5102
Plekhm3	2.67776	2.29187	2.64713	2.14608	1.67075	1.87894	7.4896	5.07283	4.46349	5.32587	3.87248	4.03554	1.59209	1.5926	1.89697	2.05475	1.28573	1.15546	1.14637	1.30395	1.03473	0.863841	0.967812	0.913025
Akr1cl	7.62313	9.30708	18.9491	13.693	5.12738	13.2029	1.20085	2.09524	2.51431	1.01162	4.61818	1.74776	8.27951	8.943	8.61219	10.7154	15.2868	17.7561	10.3608	8.84114	7.27096	22.1457	12.0393	14.2395
Cryga	0.350167	0.143102	0.26584	0.08339	0.19339	0	0	0.367564	0.725162	0	0.153849	0	0.510868	0	0.104304	0.090599	0	0	0.410738	0.379616	0.879104	0	0	0.020533
D630023F18Rik	1.81578	2.87155	2.0404	0.925744	0.403795	2.65696	0.314571	0.060367	0	0.212272	0	0	1.55789	1.88619	0.99671	0.918327	2.36868	1.1892	2.21139	2.31284	2.41923	1.40095	1.05122	1.93519
Idh1	1.06632	2.3678	1.96216	2.63474	0.312347	1.51117	3.10033	1.60624	2.08689	7.94524	2.49754	3.04776	20.3172	18.581	18.2336	13.8242	17.5595	20.0887	17.9084	16.0935	17.9769	17.9472	7.86172	27.1858
Pth2r	0.023531	0	0.184512	0	0.247006	0.283022	0.250013	0	0.044578	0	0	0.077153	0.018809	0	0.01288	0.023236	0.06141	0.245144	0	0.018195	0	0	0	0.016856
Pikfyve	2.80036	2.97995	2.30356	3.51994	2.46697	4.55509	2.9124	2.5911	2.96527	2.45115	3.22191	3.10385	4.89335	5.13427	5.64851	5.38269	5.14363	5.99448	4.19121	4.80913	5.28713	6.31924	6.53992	5.27569
Unc80	0.140429	0.200591	0.223589	0.24274	0.015395	0.053351	0.031333	0.004256	0.010513	0	0	0.00242	1.49577	1.43084	1.47478	1.7053	1.60001	1.68168	0.66608	0.542941	0.758673	0.707033	0.312083	0.765694
Map2	0.982624	1.19382	1.17785	1.14669	0.387253	1.29117	0.174833	0.096524	0.249508	0.038596	0.008426	0.079523	1.60329	1.52662	2.06731	1.87777	1.70704	2.05418	1.65126	1.49439	1.6858	1.58208	1.56277	1.77672
Acadl	1.21255	0.369337	0.205517	1.75154	1.72347	1.66853	15.6373	2.94818	5.29676	16.5974	3.17742	2.54587	1.1035	1.23289	0.815594	1.68948	1.50042	1.1767	0.690391	1.41094	0.66862	1.35564	0.520773	0.850801
Rpe	21.6139	26.3241	31.5113	28.4478	8.67755	19.3224	10.5476	10.4822	10.7781	16.6892	11.2299	9.42836	40.0275	36.8125	40.0522	33.2978	35.5066	32.0185	41.6432	41.2118	39.801	37.6512	18.6657	49.7706
Kansl1l	1.36192	1.7379	2.14215	1.89911	1.01203	2.46505	0.456044	0.546098	0.460647	0.690971	0.482483	0.840912	2.30172	1.85699	3.21126	2.00918	1.87447	1.763	2.40758	2.80162	3.16673	2.50942	1.52354	2.23891
Cps1	0.424611	1.03995	0.977449	0.778122	0.230913	0.252172	0	0	0.048499	0	0.007675	0	0.419849	0.36757	0.2632	0.561796	0.414915	0.293402	0.05534	0.067891	0.102273	0.173613	0.026765	0.078102
Lancl1	5.31185	6.06227	5.12545	4.90264	2.2143	2.9256	1.32362	1.40258	2.46826	1.80444	1.06128	1.28118	61.9218	63.0411	55.0453	73.223	83.286	71.2312	47.8709	43.0742	42.2374	53.9723	29.7468	75.0442
Ikzf2	0.321168	0.30818	0.590063	0.546818	0.182504	0.221608	0.042417	0.027869	0.011384	0.006891	0.176619	0.035312	0.290731	0.390556	0.576117	0.364938	0.288922	0.330469	0.374585	0.304133	0.355611	0.454077	0.524682	0.120995
Erbb4	0.025336	0.015244	0.028078	0.288325	0	0.262508	0	0	0	0	0	0	0.107019	0.074983	0	0.157503	0.201692	0.023561	0	0.009348	0.009115	0.049748	0	0
Vwc2l	0.253711	0.551903	0.344665	0.078156	0.073048	0.091846	0	0.021439	0	0	0	0	1.15433	1.35304	0.878416	0.934589	0.829559	0.957764	1.03995	0.669217	1.11692	1.23549	0.352879	1.0909
Bard1	0.534133	0.849532	1.09865	0.74563	0.627222	1.08734	2.13522	1.67246	1.34132	2.23051	2.39809	1.22253	2.7499	2.85534	2.53005	2.94089	2.24979	2.41174	2.43295	3.18206	2.71737	2.59905	2.46853	2.21954
Abca12	0.151359	0.160746	0.194584	0.127042	0.187975	0.093617	0	0.030138	0.02716	0	0	0.0147	0.422157	0.233235	0.185601	0.443139	0.4957	0.33717	0.077824	0.013742	0.04084	0.011817	0	0.076503
Fn1	0.362593	0.505294	0.463286	0.815406	0.223691	0.390823	0.191267	0.443786	0.212682	0.44505	0.734257	0.282622	1.01867	1.12084	0.836242	1.32819	1.46306	1.17663	0.602762	1.01524	0.871633	0.775048	0.112643	0.888502
Atic	4.65986	4.68162	4.1792	5.48531	2.93502	2.85815	13.2201	9.11774	10.8577	10.8008	8.57301	6.84366	5.80436	4.55916	4.29769	6.11994	6.19716	5.03325	4.08065	4.40301	5.01208	4.31259	4.1778	6.35981
Spag16	0.255337	0.313703	0.218393	0.567727	0.293219	0.340557	0.053973	0.043027	0.035919	0.03517	0.050878	0.016156	0.258172	0.199704	0.187465	0.397457	0.337243	0.250939	0.18048	0.144846	0.135436	0.123125	0.037099	0.12883
4933417E11Rik	4.36292	3.87062	2.89583	3.88849	0.318412	2.06828	0.701033	0.158101	0.251755	0.714324	0.322948	0.499452	23.0789	27.0472	21.1106	31.2428	31.1574	28.1312	22.5844	18.5553	21.5362	22.99	8.24179	25.4866
Mreg	11.4166	11.1926	15.4826	12.0369	4.18258	15.3097	15.1462	13.3598	15.3627	26.8413	9.88328	9.79327	10.6629	9.12707	10.0297	8.47955	9.46106	8.36676	5.87055	6.419	5.80705	4.2531	1.59218	6.59988
March4	0.268932	0.137368	0.617277	0.300873	0.3586	0.189469	0	0.251548	0	0	0.087652	0.034589	0.149857	0.068202	0.103179	0.364481	0.295168	0.127123	0.02227	0.01056	0.04609	0.020367	0.060534	0.019772
Xrcc5	1.78368	2.07234	1.54029	2.82231	1.7426	1.61524	1.09252	1.58988	1.13992	1.33323	1.79698	1.1307	70.692	65.664	70.6793	52.6026	55.6794	54.1752	51.5144	46.3366	46.8323	51.4623	23.9699	69.8825
Igfbp5	0.045631	0.143808	0.143865	0.563977	0.48256	0.285177	0	0.005377	0	0	0	0	0.543883	0.565255	0.821161	0.830555	0.816191	0.659252	0.502892	0.514173	0.715026	1.59311	1.95458	0.742017
Pinc	0	0.020705	0	0.023608	0	0	0	0	0	0	0	0	0	0	0	0	0	0	0	0	0	0	0	0
D530049I02Rik	0	0	0	0.033733	0	0	0	0	0	0	0	0	0	0	0	0	0	0	0	0	0	0	0	0
Smarcal1	1.96272	0.958357	1.86322	3.03502	2.17998	0.753347	0.437489	0.736262	0.275554	0.464303	0.49613	0.297016	10.3205	10.4677	10.9513	9.93436	8.89542	8.65825	10.7219	9.1323	9.24695	8.87962	6.77733	7.62978
Ankar	0.214313	0.779456	1.10703	0.414645	0.183191	1.46212	0.383899	0.197654	0.518019	0.350609	0.13299	0.164948	0.010795	0.029007	0.018178	0.109004	0.065364	0.084078	0.020458	0	0.025342	0.021508	0	0.042465
Rpl37a	181.783	170.399	207.316	100.727	181.442	120.685	809.173	905.034	984.855	946.211	1013.44	938.347	176.153	159.82	196.129	149.396	142.555	161.205	223.954	263.372	190.455	240.812	390.352	195.464
Tns1	0.00541	0.01201	0	0.037672	0.064463	0.017737	0	0	0	0	0.00441	0	0.030724	0.011467	0.014676	0	0	0.009995	0.032631	0.022179	0.003633	0.008555	0.076796	0.012612
6030407O03Rik	3.72117	2.39564	2.13807	1.08725	0.953789	1.65308	1.13071	0.432886	1.4226	0.072333	0.75726	1.54479	0.427664	0.031839	0.098129	0.637643	0.533179	0.688446	0	0.274482	0.024274	0.328614	0	0.248681
Mir6351	0	0	0.277551	0	0	0	0	0	0	0	0	0.385991	0	0	0	0	0	0	0	0	0	0	0	0
Pecr	98.5519	111.909	100.385	107.643	43.3152	86.6022	22.4532	23.3976	29.7045	15.302	33.6396	18.639	771.014	869.248	800.662	503.763	676.14	714.912	749.63	670.681	726.867	668.322	272.049	848.753
Tmem169	4.04208	4.61993	3.70835	10.984	9.01948	6.84385	0.331906	0.629334	0.08813	0.060826	0.706866	0.171909	12.033	12.5575	13.9679	12.2702	12.197	10.9518	12.7942	9.7155	10.9796	9.99996	7.4615	7.89553
Cyp27a1	0.93247	0.109122	0.04158	0.497717	1.0001	0.337147	0	0.026224	0.059995	0.274554	0.014496	0	4.93384	5.25987	4.69897	4.1255	3.09197	3.20557	3.68651	2.12723	2.4924	2.07887	1.45817	2.41299
Cdk5r2	0.15729	0.19079	0.217564	0.395748	0.65564	0.121655	0	0	0	0	0.088009	0.065316	0.095456	0.061781	0.090171	0	0.05695	0	0.066892	0.05647	0.048216	0	0.032036	0
Fam134a	5.82755	2.53861	4.19449	3.59164	3.03743	3.09985	7.91641	7.54455	7.53804	5.76671	5.4599	4.61835	3.20176	3.1554	3.53326	2.66867	2.0198	3.09128	5.96223	5.23336	5.30787	5.19609	5.02789	3.98009
Zfand2b	2.78843	2.18206	0.935802	4.04133	0.927265	1.52195	1.64703	2.05782	3.60263	2.4565	2.06777	2.21152	37.794	37.9128	35.9578	35.1651	34.0484	30.2687	55.7727	55.4432	55.7038	43.1311	55.8951	43.427
Abcb6	1.94259	1.19882	1.32151	1.42806	2.10006	1.72034	1.64953	2.77944	1.77965	2.11665	1.35561	1.49928	6.47662	7.33198	6.61605	4.18412	4.21217	5.21928	3.85477	4.64779	3.88943	2.4989	5.04764	3.44971
Atg9a	9.14908	3.98627	5.14406	4.6331	6.32611	2.68671	13.708	16.8575	14.3918	12.4029	11.8631	15.076	1.51597	1.96603	2.66613	1.38453	1.81154	2.05202	3.52211	4.02618	3.87024	3.06348	3.91386	1.64835
Ccdc108	0.032569	0.023838	0.005478	0.032024	0.069241	0	0	0	0.009789	0.018439	0.033317	0.005897	0	0	0.008528	0	0	0	0.016253	0	0	0	0	0
Ihh	0.096205	0	0.016752	0.126045	0.244627	0	0	0.121542	0	0	0	0.174618	0.195136	0	0.040039	0	0	0.061286	0.01914	0.090218	0	0.156437	0.12681	0.034447
Nhej1	14.204	17.3029	23.5608	16.8265	6.82999	5.64167	11.0018	10.41	11.9974	9.14368	9.38459	8.91976	75.4087	83.8988	84.8244	66.47	60.841	56.5016	48.1402	45.0149	45.1316	21.2035	8.02076	24.4282
Slc23a3	1.41555	0.619784	0.979872	1.36892	0.874243	0.142118	0.848501	0.700375	0.580273	0.195404	0.556967	0.560163	14.6358	13.3614	15.2326	9.34525	14.6241	7.82696	12.7893	17.6296	13.2327	8.92655	6.07582	8.32359
Cnppd1	41.7088	21.0352	25.161	33.6506	41.0108	17.3272	12.2423	27.9936	13.4497	11.119	21.6432	23.0049	22.8142	21.8723	25.2095	27.6674	25.2436	26.4058	32.2651	31.3403	26.703	34.0832	58.6299	26.8104
A630095N17Rik	0.437799	1.60794	0.539878	0.349132	0.9127	1.03017	0	0	0	0	0	0	0.118399	0.069777	0	0.157477	0.312399	0	0.284208	0.292856	0	0.275367	0.121305	0.054881
Ptprn	0.688733	0.266564	0.595645	0.301061	0.09529	0.273686	0	0.131588	0	0.032292	0.072637	0	0.308099	0.285438	0.394216	0.057547	0.158073	0.097984	0.278069	0.099524	0.009733	0.103573	0.025412	0.059141
Resp18	0.268881	0	0.111845	0.701237	0.146154	0	0	0.304704	0	0	0.114867	0	0	0.089916	0.261823	0.080583	0.039202	0.077698	0.08609	0.16275	0.02514	0.056852	0.135562	0.114225
Dnajb2	5.6132	2.43063	1.32609	2.4516	2.23717	0.599901	1.90484	2.64319	3.8741	0.614019	0.756308	2.21837	4.08298	4.04253	2.88553	1.97341	3.89799	2.47074	5.75658	7.5061	7.17965	5.71702	13.025	4.18199
Ankzf1	3.85466	4.87605	3.94118	4.29587	3.42301	2.15849	1.2974	3.38043	3.13046	4.77081	4.42354	3.06501	4.11792	3.78947	4.20025	4.27393	4.2352	3.15868	4.48801	3.13119	2.91557	2.95235	1.36856	3.11791
Glb1l	0.926472	0.425183	0.25503	0.665641	1.50333	0.657369	0.153014	0.271629	0.438218	0.410879	0.510521	0.524268	0.218886	0.311467	0.40835	0.447597	0.259217	0.353524	0.455409	0.727626	0.423232	0.485639	0.941888	0.423408
Stk16	7.98235	5.50046	7.56039	5.67942	2.95337	4.47538	13.8858	16.8612	17.8827	17.0246	18.67	14.3691	3.11117	5.47138	7.03969	6.6219	5.28916	3.90329	2.6615	2.61031	5.36454	3.1792	11.6798	3.22946
Tuba4a	11.8952	10.6344	8.474	18.4729	17.8898	8.59377	11.2208	13.1363	15.9535	12.8364	15.0834	18.6023	97.5624	77.5262	88.7853	90.4771	83.7425	70.4894	102.763	95.5569	78.7751	81.6891	140.408	87.991
Dnpep	20.5678	22.8094	23.7457	8.96054	2.98246	6.89872	17.63	25.6225	17.6062	12.3595	24.0447	17.1657	4.93266	5.00269	4.33979	4.27126	3.70974	3.49319	2.58225	1.89856	2.64553	2.27663	4.1187	1.77156
Gmppa	1.48961	0.222629	0.047834	0.224132	0	0.063661	0	0.337083	0.035213	0.094951	0.5131	0.059264	2.9672	3.27088	3.82047	4.7512	3.09834	3.70397	5.52882	6.14007	5.43777	4.95784	4.75366	6.73175
Chpf	0.485769	0.122193	0.114242	0.74925	1.31096	0.680111	0.029117	0.616055	0	0	0.117386	0.047944	2.14663	2.70195	4.03447	1.93482	2.07624	2.29882	3.54148	4.16297	4.6968	4.1736	5.68708	2.18661
Tmem198	0.080296	0	0	0.158787	0	0.045121	0.219899	0	0	0	0	0	0.104461	0.063159	0.022018	0.07633	0	0	0.10576	0.241353	0.398621	0	0.164159	0.071665
Speg	0.64954	0.030274	0.021233	0.060176	0.007716	0.008623	0.01364	0.049431	0.009385	0.049001	0.013932	0.044782	0.018416	0.006638	0.010961	0.000189	0.000315	0.005727	0.041375	0.002713	0.024182	0.002834	0.001328	0
Slc4a3	1.3585	0.394406	0.208943	0.496413	0.431734	0.129719	0.254732	0.282256	0.092616	0.251937	0.474601	0.066884	1.26756	2.27577	3.73298	1.17759	1.07384	1.01446	6.23683	5.37456	6.48154	1.12521	1.38937	0.823482
Stk11ip	2.7085	0.86138	1.2343	2.22511	2.18535	0.762595	2.56727	1.81065	3.24532	3.62469	2.08657	1.2347	0.52683	0.904931	0.814307	0.625008	0.322253	0.521118	1.27989	1.28107	1.20507	1.05517	0.71953	0.76822
Arpc2	77.5214	56.4421	68.0914	81.0006	51.4691	70.5324	83.302	77.2871	82.6116	52.9629	85.0909	63.1761	66.2146	68.2379	66.1092	66.1122	69.3296	67.7152	67.8512	67.9484	64.8987	86.0465	52.4426	88.7863
Gpbar1	0	0	0	0	0.124974	0	0	0	0	0	0	0	0	0	0	0.113317	0	0	0.061426	0	0.085967	0.097912	0.081018	0.033448
Aamp	23.5184	17.1237	15.5534	13.2551	13.9627	10.6141	33.4448	39.7657	40.6261	41.7751	35.7661	38.3045	16.1358	18.576	18.3374	12.7386	14.4505	13.7602	26.198	23.3753	25.2496	18.9307	31.6568	18.6322
Pnkd	65.5852	64.1702	76.5776	57.3931	55.6304	59.7462	12.5948	21.7142	20.452	12.0292	14.5562	23.5688	46.3954	56.951	53.5954	50.4843	51.0595	60.6819	53.5227	54.561	54.1834	51.5691	67.2455	50.5789
Tmbim1	49.9007	29.521	30.1047	55.6735	46.8824	27.7441	2.3885	6.32407	4.07891	2.74452	5.4872	6.50511	26.8585	22.836	24.622	27.5513	24.0355	23.5244	26.4389	25.5126	22.3802	23.173	33.5837	21.0149
Catip	0	0	0.017133	0.239921	0.155389	0.778163	0.246654	0	0	0	0.06414	0	0	0	0	0	0	0	0	0	0	0	0.045811	0
Slc11a1	4.14075	4.35454	3.34835	4.95936	1.24203	2.61076	2.64661	1.74662	1.299	0.675016	0.927936	1.47098	0	0	0	0	0.019565	0	0	0.001535	0	0	0	0
Ctdsp1	6.06464	4.39055	3.75263	7.30752	7.89438	4.62866	0.434364	0.624061	0.410935	0.307463	0.601118	0.35692	2.71903	3.33784	3.91892	3.25992	2.95814	3.11183	6.04829	6.60191	6.35662	5.82184	8.2281	4.14511
Mir26b	0.24109	0	0	0	0	0	0	0	0	0	0	0	0	0	0	0	0	0	0	0	0	0	0	0
Vil1	20.8209	15.4727	16.3696	26.03	12.4795	17.1486	1.03182	2.96089	2.53185	1.42965	3.20416	3.27887	31.9479	35.9299	41.8151	34.5004	30.9255	37.2532	36.6318	38.3499	36.7127	37.1487	27.7385	33.6221
Usp37	36.0277	45.0536	49.6951	31.0156	18.2634	51.0998	87.5519	82.2998	86.9335	82.385	89.7172	89.5287	23.3748	21.56	18.3317	22.7862	21.9602	19.369	17.4994	14.6966	15.4591	16.3781	15.5098	21.4128
Rqcd1	21.0986	15.1209	17.1436	16.6085	6.31001	9.05811	26.7298	22.7372	29.5141	31.8199	19.5477	17.4773	38.0333	35.6489	29.0971	29.3675	31.9747	30.1271	27.315	22.4387	24.8352	27.3555	10.9884	39.1543
Plcd4	3.05197	3.61338	4.28204	1.86348	2.01381	3.67111	4.17361	6.03891	5.77943	7.5084	8.65052	7.54879	0.014275	0	0.005132	0	0.006731	0.007647	0.010944	0.008313	0	0.004854	0.046242	0.007254
Zfp142	3.82823	2.13151	2.72711	3.40362	2.68315	2.53106	2.38168	2.00407	1.31119	1.77916	2.34871	2.43006	2.51447	2.28548	2.7326	2.57042	2.74689	2.71801	2.0028	2.30585	2.05358	2.21739	2.24787	1.97
Bcs1l	3.55778	5.17518	5.45159	2.38453	1.61783	3.86061	3.31713	2.81572	3.15742	5.3793	1.29486	1.90476	1.86174	1.429	1.06218	1.95694	2.17086	1.76309	2.75777	1.62023	2.07018	1.93979	0.468353	2.22105
Rnf25	5.66348	1.40282	2.00595	3.83539	1.66788	1.01329	3.7718	2.26682	3.20008	4.10981	2.69336	3.56833	14.7954	16.9618	14.0438	14.381	12.27	11.665	21.4152	17.34	16.0298	14.6628	18.5516	16.3494
Stk36	6.01118	5.39666	5.02699	9.12088	10.5283	3.97342	0.27758	0.985863	0.45698	0.143759	0.60818	0.684018	22.2394	21.3043	27.0172	24.2822	22.0763	25.4089	27.9732	32.6177	27.3188	33.7761	39.454	24.809
Ttll4	4.30038	5.48477	7.23786	8.85018	7.01443	9.80385	1.66929	3.7769	2.90767	3.28294	2.28835	3.40504	8.26978	6.74553	8.26424	9.16753	8.47395	7.8942	6.36881	5.04604	5.77206	8.31801	7.1841	7.38238
Gm17751	81.5513	103.867	94.5813	199.973	62.8953	162.918	4.16854	12.0662	5.5759	5.72062	14.2052	10.1845	134.777	139.934	115.074	128.523	133.77	153.055	24.0506	29.4337	30.6314	56.5977	42.0762	101.141
Pax3	2.25799	0.888965	1.35313	0.91333	0.790174	0.660321	0.156114	0.3929	0.125475	0.19374	0.114648	0.5675	0.105807	0.055246	0	0.014405	0.139067	0.113837	0	0.033837	0.080053	0.01095	0	0
Epha4	4.32367	3.89212	3.8066	6.11869	4.0644	3.59945	0.998804	0.660415	0.830595	0.82821	0.723191	0.738146	17.1715	17.4379	16.4588	23.1342	22.4163	22.4385	11.7089	9.2484	10.4901	12.5407	9.90174	14.7604
Mir6352	0.35952	0.260559	0.516388	0	0	0.600595	0.73272	0	0	0	0	1.78553	0	0	0	0	0	0	0	0	0	0	0	0
Sgpp2	0.29999	0.688625	0.303366	1.01399	0.594774	0.702792	0.267886	0.013235	0.538012	0.023321	0.102792	0.012048	0.501734	0.288414	0.599466	0.757904	0.22679	0.626324	0.258581	0.311662	0.300288	0.390273	0.361115	0.302593
Farsb	31.6838	52.142	41.6331	28.2654	11.2556	19.1649	27.2918	28.4395	33.4641	18.6297	15.5824	12.8055	99.4837	74.9124	77.2587	66.4045	76.5016	66.1276	64.6745	59.4763	57.1273	58.0427	33.1957	92.1254
Utp14b	23.1054	30.6706	42.811	18.7245	13.3683	40.6477	17.1371	22.7535	17.3977	23.0854	34.5783	25.981	2.53663	2.46427	2.19113	1.23444	1.44016	1.28252	2.74931	2.41463	3.30914	2.69045	3.17066	2.76783
Acsl3	16.5272	17.2654	20.6355	16.9682	14.2415	15.6052	13.5357	12.4723	12.2612	12.5345	9.05316	6.409	41.5524	45.7528	47.3989	34.0575	32.2104	30.3385	47.3095	50.6065	45.3195	34.2428	28.8725	35.65
Scg2	0.016638	0.106127	0.177913	0.256657	0.090583	0	0.019016	0	0	0	0	0.038509	0.733453	0.7021	0.761105	1.10333	1.39009	0.657239	0.44049	0.53487	0.891079	0.640933	0.308824	0.522287
Ap1s3	0.807254	2.48334	1.21824	1.15203	0.722729	0.850935	1.67611	0.638925	1.49116	2.73079	0.073552	1.01862	0.352312	0.504432	0.87447	1.1771	0.772124	0.855258	0.545315	0.836005	0.931567	0.406526	0.841901	0.501043
Wdfy1	0.446286	0.285306	0.906171	1.659	0.142254	0.880424	1.64789	1.68476	0.958563	5.73878	0.832348	1.16508	1.10141	0.898891	1.7638	1.45432	1.48695	2.09342	2.24225	2.48958	2.39792	1.28394	1.00683	1.20053
Mrpl44	7.72312	5.97887	8.42001	7.00476	1.85878	8.38508	29.2204	26.6173	36.867	47.2656	21.68	21.8926	24.0922	22.8895	23.3191	21.4442	19.5828	17.6952	32.4318	28.7395	25.0529	22.1237	11.5098	22.9266
Serpine2	21.9652	27.2415	23.9521	36.0986	25.7866	37.6891	5.90001	10.1323	7.15162	8.00577	11.1731	11.6271	165.029	159.439	155.122	129.632	140.672	137.35	223.868	198.378	225.415	153.471	122.597	200.871
1700016L21Rik	0	0	0.170165	0	0	0.011677	0	0	0	0	0	0	0	0	0	0	0	0	0	0	0	0	0	0
Fam124b	0.055649	0.323655	0.051172	0.300179	0.041556	0.257321	0.016622	0.157032	0.0564	0.326996	0.273161	0.41503	1.69714	1.96642	1.57453	1.63651	1.11797	1.15044	0.992668	0.901223	0.958088	0.482411	0.446382	0.962375
Cul3	71.7999	149.202	132.967	45.3711	28.2552	115.027	218.564	199.319	255.521	149.283	235.249	197.557	25.465	25.7037	29.8839	32.4231	28.0145	32.8997	24.0036	23.6054	27.6089	35.506	15.3419	25.1806
Nyap2	0.602156	0.270108	0.157831	0.010383	0	0	0	0.030513	0.010746	0	0	0	1.41567	1.27462	0.704191	0.133389	0.04181	0	0.116008	0.150633	0.069812	0	0	0
Dock10	0.028516	0.030174	0.166095	0.112119	0.029066	0.41927	0.158574	0.010997	0.12112	0.171403	0	0.082661	0.63316	0.624493	0.538156	1.37487	1.07046	1.21445	0.519981	0.469138	0.861103	1.23068	0.424998	0.6895
Irs1	0.264373	0.2168	0.150027	0.626223	0.525208	0.482594	0.12789	0.001499	0.093126	0	0.010291	0.003119	0.014899	0.037214	0.106081	0.033302	0	0.005437	0.051834	0.024031	0.058834	0.027269	0.030182	0.023337
Col4a4	0.020766	0	0	0.013137	0	0	0.012104	0.03294	0	0	0	0	0	0	0	0	0.011585	0.019183	0	0.010005	0	0	0	0.021528
Rhbdd1	0.473117	0.593201	0.541156	0.485215	0.246198	0.118688	0.607485	0.693468	0.87156	1.28546	0.344474	0.763286	2.27803	2.64963	2.72945	2.24987	3.22472	3.35853	2.37054	2.91561	2.82365	3.03304	2.82672	2.08227
Slc19a3	27.4006	34.9793	45.3349	18.0123	5.56098	29.5193	62.4704	68.3672	70.5627	39.6916	55.5613	56.0928	0.213644	0.204507	0.128755	0.205081	0.351062	0.233834	0.058932	0.147191	0.062192	0.120529	0.272717	0.06473
Agfg1	10.6648	13.4355	15.9633	19.1271	7.16593	14.4136	3.45393	5.73769	3.40581	4.24287	4.49612	4.75039	17.3724	17.4793	22.1945	15.5983	16.6228	18.8992	17.4257	17.525	17.8645	19.0301	11.4887	14.9593
Sphkap	0	0.040362	0	0	0	0	0	0	0	0	0	0	0.006926	0	0	0	0	0	0	0	0	0	0	0
Daw1	17.4184	28.3671	29.8094	20.8445	7.35484	20.3335	1.6635	1.12474	1.41328	0	1.81023	0.244882	24.3878	26.3875	19.3296	29.7722	30.4626	28.672	4.71322	3.92347	6.42615	10.3522	1.58146	12.515
Col4a3	0.426079	1.47167	0.704796	0.742285	0.088084	0.255451	0	0.052391	0.119168	0	0.022092	0.017643	5.25083	5.37319	4.38176	3.46255	3.70078	3.5793	4.74961	4.10834	4.82181	4.37543	0.817337	6.0445
Mff	89.2951	86.8264	97.5925	280.72	74.3981	127.679	9.95571	11.1472	11.9409	14.9857	12.9666	8.49991	219.708	202.298	188.379	184.83	188.981	164.652	184.449	167.641	156.93	152.956	71.8168	187.345
Pid1	5.45576	5.62067	5.3422	6.46641	3.76245	4.19099	0.043166	0.129712	0.060524	0.302549	0.231616	0.276207	6.31999	6.32888	6.91655	8.24346	9.8102	7.37975	4.57168	4.41757	4.76193	4.61811	2.77957	7.57299
Mir6353	0	0	0	0	0	0	0	0	0	0	0	0	0	0	0	0	0	0	0	0	0	0	0	0
Slc16a14	0.24167	0.147215	0.506036	0.237523	0.144081	0.04197	0	0.149268	0.263648	0.158584	0.186616	0.490905	0.009859	0	0.020899	0	0	0	0.060805	0	0.011893	0	0	0.03572
A530032D15Rik	42.4288	43.2892	39.9624	34.5003	30.7676	49.2449	42.2291	49.1947	54.3653	32.403	53.6609	63.5699	38.0793	27.5427	32.6142	32.2976	31.9886	28.5652	42.0152	47.9424	40.7008	37.9201	29.0396	35.0479
Gm7609	0.289569	0.198663	0.363245	0.56611	0.322924	0.385629	0.88218	0.44478	0.67205	0.133132	0.361834	0.589956	0.123414	0.021709	0.080024	0.079124	0.197341	0.047038	0.233006	0.065096	0.120545	0.167337	0.228146	0.073644
C130026I21Rik	40.9254	51.8251	40.7965	35.7581	36.7919	53.0554	89.0473	153.035	148.533	102.54	161.237	144.459	39.5579	44.6047	39.4165	36.3619	40.6599	34.3279	53.1512	61.7947	50.0676	45.2359	42.661	42.4739
Dner	2.22592	1.87624	1.85769	2.03077	0.978108	0.990904	0.856176	1.16617	1.24153	0.769714	2.10965	1.14306	0.261275	0.317127	0.319079	0.165764	0.263804	0.143603	0.615642	0.679968	0.647136	0.129843	0.052647	0.12625
Mir5126	0	0	0	0	0	0	0	0	0	0	0	0	0	0	0	0	0	0	0	0	0	0	0	0
Trip12	42.7402	60.357	65.6353	59.3353	36.3073	66.102	28.0874	33.4474	25.4416	27.311	31.0942	30.2193	50.1376	51.7545	56.3939	54.0377	52.6927	56.7684	41.1112	44.3463	47.7418	54.2119	30.0023	47.521
Fbxo36	31.8675	41.0769	37.2243	36.1018	5.44831	48.8496	59.0834	49.019	43.8371	34.3527	68.2822	58.8524	17.0358	19.0256	16.6465	17.4276	23.8948	21.0701	10.2277	12.72	11.771	11.915	3.76441	14.4103
Spata3	0.033663	0	0.429362	0	0	0	0	0	0	0	0	0.089801	0	0	0	0.031746	0	0	0	0	0	0	0	0
2810459M11Rik	5.52761	3.69065	2.88654	1.81871	1.02656	0.593335	0.272494	0.06163	0.317966	0.096529	0.986716	0.660722	0	0	0	0	0	0	0	0	0	0	0.015218	0
Sp100	0.987993	0.679645	0.567243	0.553711	0.126355	0.715862	0.222136	0.519283	0.192008	0.271414	0.091824	0.165172	0.383656	0.346717	0.327514	0.325359	0.621507	0.341882	0.107734	0.051883	0.077565	0.078947	0.008861	0.212216
A630001G21Rik	2.42416	4.51799	3.44016	2.9747	1.3503	3.97527	4.06804	4.44835	7.68653	4.95068	3.33584	1.42541	0	0	0	0	0.04188	0.023141	0	0	0	0.016445	0	0
Mir8096	0	0	0	0	0	0	0	0	0	0	0.962956	0	0	0	0	0	0	0	0	0	0	0	0	0
9930111H07Rik	0.909092	0.713915	0.576995	1.07367	0	0.581202	0.146019	0.667743	0.528254	0.440996	1.17574	0.670007	0	0	0	0	0	0	0	0	0	0	0	0
Cab39	40.7964	45.0114	48.3485	40.5099	37.6938	39.8741	78.1223	81.5003	72.9131	70.2204	75.4405	74.275	19.2874	21.7106	25.4486	17.7055	17.6818	20.3739	24.0939	26.1974	30.453	27.8527	20.1595	20.0299
Itm2c	0.679074	0.125029	1.2297	0.681248	0.463001	0.631114	0.186465	0.71363	0.053168	0.252717	0.021249	0.138189	1.41091	1.53176	1.31559	0.192701	0.528545	0.844269	2.02399	2.54493	2.22514	1.59996	4.51826	0.893308
4933407L21Rik	0.139988	0	0	0.295924	0.300377	0	0	0	0	0	0.222282	0.035804	0	0	0	0	0	0	0	0	0	0.031447	0	0
Gpr55	0	0.06949	0	0.051832	0.046955	0	0	0	0	0.025629	0	0	0.035732	0.022337	0.038247	0	0	0.019536	0.04525	0.039882	0.029926	0.082826	0.088826	0.055354
Sp110	82.4726	80.8247	59.8635	62.0161	43.0251	47.9576	87.2189	99.2716	107.485	97.4265	98.6739	99.3771	292.769	249.877	313.051	259.577	262.626	217.48	532.762	551.791	440.801	368.938	257.279	339.682
Sp140	26.7933	30.497	26.2023	23.3104	15.7038	25.1906	26.7391	30.3634	33.413	26.488	41.9342	43.5774	23.9447	18.3074	22.1461	21.7421	22.0437	20.2221	29.8966	32.9359	26.4045	22.663	18.5725	23.5343
B3gnt7	2.28652	1.20299	1.63573	3.24406	6.44945	3.35137	0.59702	0.930598	0.248118	1.60105	1.14368	0.654982	2.84492	3.84577	4.93328	3.06609	3.23512	5.48082	8.45498	5.92769	5.45778	6.94366	10.7448	5.03121
Armc9	1.00814	0.754128	0.741204	0.628438	0.222184	0.678325	2.31033	1.49213	2.97193	0.333564	1.27276	2.36169	1.59685	1.07119	1.11195	2.26912	2.23709	1.3489	0.591733	0.65192	0.531025	0.519957	0.58709	0.683218
Psmd1	7.63451	7.383	7.77603	8.12728	8.92999	10.7795	30.0345	28.4359	34.3954	32.1485	24.5299	29.0726	29.0803	29.0308	26.233	27.8433	31.3007	31.5512	25.2259	27.7	25.2797	27.5933	26.0909	32.5988
Htr2b	0.155989	0	0.125585	0.195354	0	0.11134	0.509548	0.099886	0.287043	0.276511	0.136994	0.031926	0	0	0.064761	0	0.00365	0	0.10039	0	0.037204	0.073535	0	0.02018
Nmur1	0	0	0	0	0.500036	0	0	0	0	0	0	0	0	0	0	0.091491	0	0	0	0	0	0	0	0
Nppc	2.67432	1.5618	0.904227	2.03049	1.19963	0.687216	0.816305	0.667533	1.23756	0.375897	1.36755	1.65028	0.042698	0.054664	0.046799	0.376819	0	0.028236	0.081705	0.622936	0.575211	0.030827	0.090522	0
Alppl2	150.986	207.054	282.987	68.6445	33.346	60.997	393.256	412.682	346.699	361.751	296.273	352.863	1.28547	0.639665	0.794489	0.711864	1.19819	0.558971	0.243047	0.503997	0.073245	0.637705	1.93349	0.407914
Akp3	0	0.139165	0.025188	0.49601	0.231864	0.375183	0	0	0.013757	0	0.084954	0.010449	0	0	0	0	0	0	0	0	0	0	0	0
Prss56	0.296303	0.330712	0.03945	0.182343	1.20113	0.049154	0	0	0	0	0	0.212526	1.08739	1.24188	1.08089	1.03215	0.654868	0.428417	1.30328	1.21089	0.785627	0.19311	0.840996	0.385629
Chrnd	0.156419	0.379472	0.419067	0.334909	0.12007	0.303024	0.060702	0.039984	0.018269	0.087432	0.072418	0	3.93938	3.50832	3.52998	3.9629	3.81208	3.17807	2.50527	2.66513	2.43171	2.29293	2.22385	2.14078
Chrng	1.09091	0.37152	0.989034	1.02166	1.21666	0.078179	0.023774	0	0	0.257876	0	0	6.26003	5.22404	5.47839	4.68515	4.52216	3.24835	2.72189	3.49513	2.72715	2.92267	1.4824	2.93924
Eif4e2	15.4095	10.0446	20.6257	10.1274	4.76942	13.8592	94.8143	73.1795	71.0108	77.3328	57.9505	57.4228	20.9634	20.3585	23.1403	21.2402	19.6881	24.3739	29.3281	28.4509	31.55	26.3694	12.3831	27.4455
Dis3l2	0.364282	0.328094	0.253372	0.589506	0.680918	0.214318	0	0.297928	0.155048	0.001374	0.057667	0.039697	1.95884	1.12936	1.71902	1.23694	1.11188	1.07734	1.43714	2.51909	1.68434	1.42705	2.63575	1.70153
Ncl	19.0632	16.3124	14.6349	21.4112	30.641	42.4064	118.202	107.337	127.452	126.432	107.465	113.493	57.5003	56.6573	58.62	70.5673	70.3006	67.728	53.4063	56.9387	54.9379	67.9031	117.021	60.2512
Snora75	1.86889	5.31591	0.748526	0.356064	4.83062	0.716748	0.038277	2.26052	0.361113	2.17845	0.318576	3.50877	0	0	0	0	0	0	0	0	0.258684	0	0	0
Gm24148	0.080709	0	0.482259	0	0	0.163196	0.560942	0.699399	0	0.157085	1.30248	0	0.136821	0	0	0.089035	0	0	0	0.124328	0	0	0	0.013363
Snord82	0.079306	1.44675	0	0	2.48857	0.014498	0	0	0.600085	0.711199	1.43828	0.009445	0	0	0	0	0	0	0	0	0	0	0	0
C130036L24Rik	2.75519	1.95863	1.3997	2.94345	1.92179	2.25055	2.16617	3.09153	4.3365	3.01713	1.66963	1.97668	0.917281	1.60611	1.00743	1.96308	1.53014	1.82935	2.17758	2.21572	1.79873	2.00047	2.1262	2.22016
Ptma	118.891	83.6124	99.9085	84.8591	73.5555	80.4222	511.758	478.321	523.386	592.754	428.857	399.216	53.3484	51.7832	62.4688	52.241	51.4831	56.1619	98.6382	104.821	102.127	136.273	196.33	108.034
Pde6d	13.8837	14.4196	16.8887	13.2042	6.13652	12.5947	16.9679	24.9985	29.6741	15.3124	14.3676	15.2908	360.448	358.432	366.203	381.216	394.987	412.641	179.921	185.304	181.801	314.582	60.8896	352.243
Cops7b	27.5807	12.5908	11.8227	15.7865	11.22	7.91274	12.2638	18.0506	11.0201	5.57931	11.1747	16.8722	7.05191	7.42401	7.00782	5.52583	5.79989	4.44949	10.403	9.10414	9.63443	8.81651	7.10659	7.01005
3110079O15Rik	0	0	0	0.049171	0	0	0	0	0	0	0	0.078542	0.196562	0	0.339322	0	0.427613	0.108551	0	0.065719	0	0	0.622217	0.128771
Ngef	0.87649	0.59816	0.485648	1.33813	0.480254	0.805156	0.307213	0.21089	0.045779	0.758079	0.357457	0.055038	6.39801	7.01111	6.67247	3.91938	4.67575	5.10962	6.88013	6.31069	5.30714	6.24796	5.06332	5.55301
Efhd1	12.1715	9.65483	10.8061	11.5361	2.70953	6.20095	8.36637	13.7561	12.1159	13.6648	10.6794	9.77374	1.07359	0.583901	0.369345	0.997747	1.10858	0.717761	0.630106	0.352753	0.266566	0.99783	0.585138	0.611308
Gigyf2	4.91453	3.56894	4.38207	6.51134	6.86668	4.24302	9.38208	10.0546	8.26209	10.5115	8.51808	7.81201	8.68905	9.68842	9.19336	9.85972	8.31978	9.38455	9.19029	11.2518	10.3284	11.2306	21.5555	8.47005
Kcnj13	0.918389	2.04811	1.61211	1.73756	0.527809	9.13409	1.08662	1.20005	1.77933	0.857168	0.253161	0.039991	0.937252	1.50729	1.53935	3.21667	4.06083	3.48638	1.52114	0.891761	2.16266	6.3665	1.36942	7.45368
Inpp5d	0.903422	0.749262	0.820043	1.39918	1.04043	0.439057	0.295127	0.24561	0.048027	0.769336	0.53497	0.246754	3.50065	4.22793	4.40096	3.69576	3.96649	4.76942	5.08711	4.40154	4.33368	6.90099	4.88201	5.44762
Sag	0.486545	0.302359	0.26294	0.384264	0.136134	0.181147	1.18503	0.24035	0.476089	0.390802	0.587085	0.427099	0.027671	0	0	0.194592	0.100024	0.055464	0	0.025737	0.106154	0	0.01494	0.034465
Atg16l1	9.05405	8.22673	7.77742	5.38711	4.84267	5.59891	13.809	18.0562	17.7089	9.32829	13.9322	18.133	31.5246	34.3787	33.5731	29.324	30.4865	29.3276	31.8061	33.2182	34.3074	29.8938	27.5687	32.8937
Scarna6	0.207304	1.8998	0.939555	0.731415	0.453828	0.5963	0.157295	1.20318	0.934817	0.758943	1.40148	2.03418	0	0	0	0	0	0	0.518084	0.500408	0	0.468803	0	0
Ugt1a10	0.222455	0.111509	0	0.126339	0	0.16036	0.520476	0.361026	0.973191	0.977278	0.130005	0.508223	0.015603	0.108953	0.014941	0.042678	0.129153	0.030835	0.056273	0.026732	0	0.103639	0	0.038865
Ugt1a9	0.224253	0.11241	0	0.127361	0	0.161657	0.524684	0.363944	0.981059	0.985179	0.131056	0.512331	0.01573	0.109834	0.015061	0.043023	0.130197	0.031084	0.056728	0.026948	0	0.104477	0	0.039179
Ugt1a7c	0.218943	0.109749	0	0.124345	0.072214	0.157829	0.51226	0.355326	0.957828	0.96185	0.127953	0.5002	0.015357	0.107233	0.014705	0.042004	0.127114	0.030348	0.055384	0.02631	0	0.102003	0	0.038251
Ugt1a6b	0.314521	0.157659	0	0.156111	0	0.183447	0.735885	0.510443	1.37596	1.38174	0.17853	0.71856	0	0	0	0.035878	0	0.021725	0	0.037795	0	0.146532	0	0.05495
Ugt1a6a	0.218413	0.109483	0	0.124044	0	0.157447	0.511019	0.354465	0.955508	0.95952	0.127643	0.498988	0.01532	0.106973	0.014669	0.041902	0.126806	0.030275	0.05525	0.026246	0	0.101756	0	0.038159
Ugt1a5	0.224812	0.112691	0	0.127679	0	0.16206	0.525993	0.410367	0.983506	0.987636	0.131383	0.513609	0.015769	0.110108	0.015099	0.04313	0.130521	0.031162	0.056869	0.027015	0	0.104737	0	0.039277
Ugt1a2	0.224953	0.112761	0	0.151807	0	0.162161	0.526321	0.365079	0.984119	0.988252	0.131465	0.51393	0.015779	0.110176	0.015108	0.043157	0.130603	0.031181	0.056904	0.027032	0	0.104803	0	0.039301
Dnajb3	3.39653	2.04249	1.17826	2.164	1.73615	0.839502	2.10496	2.21219	5.96991	1.08772	2.17741	3.35516	0.224732	1.26637	0.91458	0.110677	0.300753	0.403046	1.66538	1.2765	1.30537	1.13453	1.23916	1.46355
Ugt1a1	0.256753	0.111958	0	0.219586	0	0.161006	0.522572	0.393386	1.04399	1.05367	0.145328	0.546667	0.015666	0.109392	0.015001	0.04285	0.129673	0.030959	0.056499	0.026839	0	0.104056	0	0.039021
Dgkd	6.44466	3.80391	3.78007	6.90817	9.21867	5.09364	3.8183	3.89548	3.61839	1.93811	3.04964	3.96015	8.64454	9.58996	10.6881	10.0869	9.00114	11.2643	7.32365	6.59149	7.43881	9.6798	10.7532	7.37279
Usp40	0.537928	0.586512	0.454548	0.805291	0.536202	0.5942	0.266676	0.789603	0.108959	0.504043	0.154374	0.417768	0.454791	0.348624	0.58499	0.3386	0.267652	0.441695	0.598547	0.777256	0.662086	0.840166	0.97782	0.407474
Trpm8	0.130191	0.133129	0.12159	0.266384	0.112133	0.199194	0	0	0	0.031736	0.046576	0.001921	0	0	0	0	0	0	0	0	0	0	0	0
Gm19589	0.018374	0.033904	0	0.040589	0	0	0	0	0	0	0	0	0.052068	0.164458	0.27292	0.023932	0	0.217893	0.246084	0.270831	0.188774	0.163489	0.270907	0.623964
Mroh2a	0.114009	0.228225	0.045967	0.26303	0.286219	0.151873	0.016656	0.019999	0.090735	0.105873	0.153046	0.130168	0.156065	0.216872	0.264614	0.350184	0.271641	0.121114	0.299838	0.442415	0.38869	0.495465	0.091091	0.270005
Hjurp	17.1989	13.0165	12.9599	12.7417	13.0982	11.867	7.86969	12.6876	8.27766	4.30523	8.36049	9.62151	35.7705	39.943	41.0307	34.4548	36.5642	29.2555	33.6294	34.3469	31.9393	36.3942	35.8831	27.8684
6430706D22Rik	33.2587	26.2228	25.8483	22.7785	20.8701	23.212	14.354	25.3288	15.708	8.51319	16.1592	18.578	77.5039	86.6661	89.1104	72.7002	78.369	63.3376	73.3474	74.3913	69.842	78.9042	65.6338	60.2523
A730008H23Rik	13.7522	13.6667	11.5288	14.7147	8.65623	15.2686	10.2518	15.9938	8.78953	3.76733	9.24144	13.3487	34.033	31.1011	25.6672	30.51	36.0576	20.5594	31.1701	28.9878	23.2181	24.7917	32.2576	27.3358
Sh3bp4	1.4555	1.86982	1.22718	0.869063	0.768232	0.576462	0.035143	0.53393	0.511438	0.035349	0	0.570896	1.35393	2.11258	2.16167	0.991833	1.00522	0.637909	0.560034	0.423828	0.252415	0.046126	0.049264	0.113533
C030007H22Rik	0	0.04312	0	0	0	0.014457	0	0	0	0	0.09056	0.13638	0	0.173351	0.223724	0.095543	0	0.266452	0.052768	0	0.043333	0.064452	0	0.050332
Asb18	0	0	0.016635	0.026231	0	0	0	0	0	0	0	0	0	0	0	0	0	0	0	0	0	0	0	0
Ackr3	0.107438	0.102096	0.009598	0.236588	0.660194	1.03959	0	0.06253	0.138279	0	0	0	2.3729	1.55781	2.12428	1.79847	1.50395	0.781707	1.11927	2.11977	1.32567	1.54046	1.109	1.86562
Agap1	2.6691	0.940398	1.77567	3.06568	2.26471	1.2638	0.212612	0.372833	0.224296	0.193266	0.394388	0.162419	3.36066	3.97586	4.34929	4.00116	3.70277	3.76832	4.99178	4.84683	5.14837	4.96807	4.13028	3.54633
4933400F21Rik	0	0	0	0.013726	0.036916	0	0	0	0	0.017978	0	0	0.135701	0.063095	0.094622	0.096723	0.059821	0.013796	0.065549	0.318941	0.129664	0.172714	0.320031	0.011657
Gbx2	11.3516	9.26458	5.39677	23.6545	21.4063	5.56982	0.35101	0.642059	0.68231	0.310475	0.896989	1.06486	43.6311	49.415	61.6141	47.4699	44.8344	50.7611	86.0584	93.5085	79.3426	72.2129	110.195	47.0828
Iqca	44.4006	29.1388	33.8755	37.6608	35.952	20.9936	2.7951	3.39743	2.91883	1.54324	2.10881	2.1789	12.6483	12.7741	15.7784	14.362	13.6316	14.1349	11.4747	9.94088	10.2469	8.18395	8.18787	5.95673
Prlh	0	0	0	0	0	0	0	0	0	0	0	0	0	0	0	0	0	0	0	0	0	0	0	0
Rab17	0.027471	0.022642	0	0	0	0	0	0	0.055371	0	0	0	0.480156	0.338169	0.665468	0	0	1.04416	1.66835	1.35099	0.65573	0.333097	0.294835	0.291848
Mlph	0.067591	0.194089	0.090387	0.055498	0.199556	0.033786	0	0.055342	0	0	0.020604	0.005586	0.17432	0.26173	0.139298	0.267618	0.194653	0.123923	0.055291	0.123065	0.081863	0.106059	0	0.11046
Col6a3	0.368937	0.497559	0.621153	0.358321	0.31898	0.294046	0.003919	0.038977	0.026476	0.006027	0	0.046733	1.5469	1.85236	2.31106	0.827355	0.745784	0.608363	1.19753	1.34326	1.44176	0.294067	0.717319	0.17899
Cops8	52.7298	38.019	33.0641	30.7115	28.0361	17.5759	36.5901	46.3481	52.4866	29.6194	42.8583	54.2897	108.274	97.7784	97.2605	82.8448	79.8686	89.5039	95.7479	91.9847	93.039	84.5871	77.8626	103.723
Ramp1	0.326804	0.253772	0.059829	0.510029	0.592195	0.163661	0	0.000211	0.123916	0.627639	0	0.012964	0.159528	0.051738	0.283357	0.510767	0.507448	0.274042	0.50652	0.56594	0.300421	0.319912	0	0.2315
Klhl30	0.142856	0.02924	0.159406	0.225095	0.038853	0.058544	0	0.03238	0	0	0	0	0.71926	0.979114	0.783628	0.127415	0.268978	0.182225	0.492465	0.54973	0.245321	0.276826	0.348664	0.296823
Fam132b	1.56018	0.843911	0.60597	0.615272	0.598879	0.61406	0.254619	0.442675	0.843453	0.173502	0.280777	0.876316	3.2694	5.21284	5.62746	2.95558	3.58311	2.81057	6.66066	8.47241	7.54051	6.27739	5.13557	4.81556
Ube2f	7.55098	8.05355	10.1033	6.86884	2.66464	10.2462	13.3489	15.6601	12.0515	7.06677	8.13188	11.561	33.3071	31.033	29.9895	37.8495	47.8079	36.6071	29.3629	30.1223	29.9139	34.2402	9.34151	46.6554
Rbm44	2.61271	3.21302	4.106	2.70306	1.06582	4.91058	0.423632	1.26169	0.596198	0.558274	1.02671	0.485305	3.86456	5.02933	6.73561	2.02472	1.92011	7.2173	6.19466	6.0796	6.45873	3.59361	1.7537	6.42876
Ilkap	6.41368	2.37512	4.84764	4.65947	8.56455	6.67252	3.61996	4.01772	5.00965	5.21554	1.85627	2.79969	7.40646	9.17189	7.79094	8.36408	8.1024	8.85726	13.5957	11.7589	12.4596	10.5616	15.7859	10.123
Per2	0.008746	0.033759	0.109637	0.194063	0.130735	0.165862	0.406147	0.233799	0.356968	0.088825	0.179073	0.309015	0.079565	0.092803	0.112812	0.041963	0.062664	0.07137	0.104825	0.143323	0.061868	0.109331	0.065518	0.089182
Hes6	4.96825	2.20011	1.63774	4.09721	1.61319	0.759905	1.52445	1.09724	0.116313	0.047322	0.213816	0.42912	22.4614	27.0417	19.9917	14.509	16.8135	14.8	45.1101	42.0049	36.6895	27.8971	12.8899	23.9293
Twist2	0.075631	0.093052	0.491119	0.002886	0.096127	0	0	0	0	0	0	0.054335	0	0	0	0.127975	0	0	0	0	0	0	0	0
Asb1	0.034493	0.051761	0	0.011261	0.031145	0.037923	0.152667	0.071813	0.010218	0.145679	0	0.087991	0.117994	0.111637	0.147379	0.120736	0.134967	0.036623	0.175801	0.162491	0.154118	0.153866	0.226677	0.176277
Traf3ip1	0.4494	0.039284	0.116897	0.463533	0.245397	0.716783	0.958465	0.474015	0.662539	0.5054	0.646255	0.428831	4.88215	5.76891	9.3189	2.86551	2.21847	7.54891	14.6277	14.1423	17.1749	9.20822	3.78947	11.0027
Lrrfip1	14.1452	9.0755	9.24195	18.2065	10.768	13.2538	0.862872	1.58735	0.962147	0.819813	1.55527	1.19043	10.1021	9.997	10.2647	15.6395	14.1737	13.4219	6.2701	7.16897	7.17826	6.15875	3.62333	7.81776
Hdac4	1.10245	0.784474	0.622517	1.32357	1.44693	0.57758	1.02367	0.768363	1.08606	1.17467	0.913389	1.06161	1.73539	1.76912	2.06722	1.40418	1.66171	1.80062	3.07471	2.80372	2.71123	2.61811	3.55605	2.62099
Ndufa10	10.486	11.0302	8.84043	11.2638	8.36119	8.18089	21.2284	12.2108	12.6806	20.1063	6.43424	6.27349	74.303	84.5371	63.4139	71.5287	80.5091	74.5532	82.0972	70.6743	79.3407	77.5371	36.3974	89.4041
Mir6900	0	0	0	0	0	0	0	0	0	0	0	0	0	0	0	0	0	0	0.031186	0	0	0	0	0
Gpc1	0.409724	0.250272	0.198423	0.392646	0.482709	0.10945	0.026697	0.027059	0	0.07286	0.040181	0.348873	1.02574	1.4061	1.76991	1.10384	0.893305	0.911522	2.48678	2.95831	2.43142	1.98087	3.90813	1.06838
Mir149	0	0	0	0	0	0	0	0	0	0	0	0	0	0	0	0	0	0	0	0	0	0	0	0
Rnpepl1	1.32889	0.267362	0.98355	1.58371	2.00488	0.502728	0.521066	1.01801	0.788591	0.207021	0.460725	0.470213	0.546601	1.0135	0.83796	0.333834	0.463812	0.5624	1.72173	1.69863	1.40612	0.867658	1.93765	0.780925
Ankmy1	0.023613	0.059027	0	0.250478	0.036674	0.080257	0	0.084162	0	0	0	0	0.404249	0.408094	0.422748	0.577123	0.412246	0.321038	0.521396	0.340771	0.325927	0.355437	0.399875	0.323716
9430060I03Rik	2.33753	1.62268	0.608713	1.2088	0.803474	1.49926	0.899641	0.126185	0.74512	0.704608	0.962588	0.291734	0.212879	0.269104	0.188107	0.281803	0.146021	0.063188	0.101092	0.209094	0.203141	0.037573	0.057565	0.116647
Capn10	4.19628	1.35544	1.53858	1.61259	2.04397	1.04608	2.84777	3.90083	2.32787	3.05323	3.19362	3.39312	3.32068	2.95299	4.22619	2.17616	2.03569	1.88203	4.01853	4.7428	3.4807	2.98534	1.43677	2.08868
Kif1a	0.273929	0.000962	0.023478	0.604751	0.248839	0.10612	0.001677	0.051878	0	0	0.023316	0.099296	0.043434	0.042128	0.03532	0.013437	0.021779	0.041546	0.044936	0.046939	0.009326	0.082945	0.011567	0.043235
Gpr35	1.15288	1.02621	0.509835	1.60769	0.747585	0.402105	0.020996	0.079271	0.100782	0.088903	0.133223	0	6.50955	5.25732	2.48035	5.99803	6.83002	4.4743	6.46261	3.18384	5.27339	8.62495	2.39123	6.04884
Aqp12	0	0	0	0	0.393242	0	0	0	0	0	0	0	0.163463	0.312006	0	0.257433	0.109281	0.238461	0.085417	0.108645	0.034094	0.351408	0.262444	0.27364
Myeov2	377.514	368.208	437.922	379.866	528.914	457.254	149.961	220.241	193.498	122.684	194.539	232.027	184.291	187.641	207.305	177.29	179.039	165.994	165.371	230.973	167.859	195.44	369.637	180.087
Otos	0	0.04139	0.168612	0	0	0.027043	0	0	0	0	0	0	0.071855	0	0	0.079145	0	0	0	0.177536	0	0	0	0
Bok	1.68337	0.98022	0.84102	1.83034	0.25028	0.221686	1.54144	2.38961	1.71781	1.81578	2.58688	3.1161	0.093209	0.200216	0.102846	0	0.157818	0.069809	0.618922	0.169003	0.429754	0.156423	0	0.05879
Thap4	5.02405	6.00152	6.65344	6.82407	5.15315	4.59723	13.5019	15.906	17.3999	16.6976	13.8746	12.2469	16.9911	17.0654	17.4057	18.4889	16.9567	15.0542	20.0522	17.5819	15.8989	13.1212	8.90661	13.851
Atg4b	9.02092	8.67596	7.65236	5.89522	2.35292	4.05052	32.252	29.191	31.7855	32.9322	28.7256	29.9007	29.5614	27.0894	22.4569	27.8141	28.6535	22.133	18.6369	18.9995	20.2549	18.4816	11.2353	27.8233
Dtymk	48.6173	50.6925	90.685	28.4489	23.8648	39.1071	148.445	156.859	128.212	115.245	75.0614	83.1226	132.278	121.697	123.917	114.656	107.354	154.163	153.138	132.678	116.416	143.413	70.9446	130.371
D2hgdh	0.665411	0.593418	0.246067	0.598461	0.772511	0.496111	0.867474	0.529387	0.59977	0.464327	0.786509	0.226985	0.195917	0.247893	0.144589	0.056985	0.136676	0.281858	0.49583	0.423208	0.553065	0.355839	0.121282	0.284248
Gal3st2	12.8151	9.87626	11.2067	14.6007	6.82594	11.9038	2.51902	3.06035	3.28067	0.626079	4.19708	5.75374	0.05311	0.060803	0.154364	0.102597	0.072569	0.05819	0.144404	0.060903	0.031752	0.119458	0	0.059129
Ing5	4.02753	2.25487	2.53698	2.52985	2.94663	3.02246	7.5709	4.35838	5.88603	9.01473	4.69651	5.5913	7.96446	7.58765	8.89395	6.6091	7.48202	6.04209	10.1199	8.38845	9.65703	8.03325	12.107	8.98737
Pdcd1	0	0.281275	0	0.629538	0.061624	0.117489	0	0	0	0	0.035489	0	0.164053	0.295721	0.226891	0.785038	0.422613	0.501506	0.047667	0.291417	0.134301	0.921126	0.294233	0.91079
Gm9994	2.96572	1.82141	0.556826	5.97097	3.00533	2.61616	0.762627	0.585415	0.961078	0.21999	1.32837	2.5034	0.051175	0.055595	0.177771	0.186185	0.107059	0.117559	0	0.067164	0.010697	0.071245	0	0
Gm6086	0.598653	0.39878	0.27772	1.26147	0.507973	0.611203	0.07384	0.063612	0.165744	0.003918	0.072841	0.645187	0.848801	0.568031	0.68259	1.56682	1.25993	1.42891	0.027451	0.005665	0.003123	0.112682	0	0.049156
Fam174a	1.96653	0.755782	0.758469	5.66754	2.45793	1.37768	0.712265	1.38804	0.312782	0.874067	1.28126	0.68171	4.81823	4.64504	6.93903	5.44842	4.51136	4.83703	11.8251	11.0488	9.72758	9.58766	4.7112	8.17723
Sned1	0.061072	0.029606	0	0.127862	0	0.066695	0	0.052696	0.092821	0	0.099546	0.003086	0.229813	0.194472	0.337008	0.15889	0.241544	0.065388	0.359534	0.469048	0.219193	0.179744	0.114592	0.17183
Mir6901	0	0	0	0	0	0	0	0.032409	0	0	0	0	0.029491	0	0.058066	0.036188	0.058556	0	0	0.028527	0	0.110037	0	0.027157
Mterf4	1.74847	1.26994	1.90867	1.38997	0.47773	0.932846	3.06595	2.20826	1.29554	4.92835	1.8413	1.75574	37.0949	32.9684	33.6568	30.1731	27.8784	25.1912	41.5434	36.3567	35.1065	32.9492	27.9514	33.658
Pask	1.17871	1.09933	1.43179	1.4768	1.13613	1.35515	0.989359	1.52451	0.960523	0.64796	1.10901	0.827919	0.692995	0.708548	0.650594	0.811596	0.777001	0.812103	1.17463	0.974596	1.06273	1.58929	0.776912	0.725652
Ppp1r7	6.7554	9.63679	8.76596	5.25126	4.46069	9.37928	10.727	9.94649	10.1209	11.6752	12.2872	9.12472	25.9203	26.0347	24.8693	22.2012	22.4954	24.8523	23.3622	21.9275	25.9418	25.3617	13.1315	29.1427
Mir6902	0.943741	0	0.0644	0.365708	0	0.600772	0.624384	2.55878	1.64194	1.1573	1.19466	0.105367	0	0	0	0	0	0	0	0.006909	0	0	0	0
Mir6345	0.126394	0	0	0.196299	0	0	0	0	0	0	0.301154	0	0	0	0	0	0	0	0	0	0	0	0	0
Ano7	0.35138	0.438105	0.102417	0.224211	0	0	0	0.008833	0.077093	0.083257	0.035591	0.155166	0.230126	0.113761	0.216775	0.190742	0.221239	0.110392	0.501811	0.19202	0.372739	0.244017	0.29313	0.289142
Hdlbp	17.8134	24.1075	20.8764	30.8995	15.0111	25.9635	19.6219	18.1823	20.3901	21.0519	16.3897	17.6035	33.773	35.2528	39.4505	34.1161	31.1009	35.6398	31.0641	31.3626	32.3841	36.9774	25.0067	31.9503
Sept2	43.6458	47.0996	48.6117	32.6833	17.4677	60.5509	124.971	79.429	102.522	114.894	78.4023	66.1949	40.5466	43.3542	31.7971	32.8045	36.0707	35.3296	28.7152	25.1418	28.9963	25.4448	13.5027	35.0733
Farp2	1.70932	2.00809	1.92297	1.3581	0.870681	0.88616	2.04076	3.13274	2.3699	2.48877	1.30908	2.25185	2.13105	1.97074	2.32453	2.56326	2.23297	2.75748	1.63952	1.56479	1.72793	1.81835	0.880198	2.10252
Stk25	32.8075	24.194	28.3778	29.1777	8.55241	7.84765	8.39948	8.61995	9.14042	5.48966	4.43941	5.26554	25.0188	25.0588	21.4523	25.6322	26.404	22.2548	26.8013	24.8268	23.2215	19.3446	10.1779	21.3891
4930533P14Rik	0.086334	0	0	0.265083	0.276571	0.02142	0	0	0	0	0	0	0.234694	0.194746	0	0.299543	0.90502	0.101506	0	0	0.066557	0	0	0
Slco4c1	12.9378	16.6698	19.3072	7.83183	7.39606	17.4466	15.8366	19.3558	21.9079	20.0136	15.1409	13.0994	1.13863	0.422838	0.290505	0.902224	0.262857	0.818806	0	0.035708	0.028202	0.035503	0.327531	0.034931
Slco6c1	0	0	0	0	0	0	0	0	0	0	0	0	0	0	0	0	0	0	0	0	0	0	0	0
D1Ertd622e	63.3667	55.5604	61.1128	63.1838	19.8732	46.8203	4.75907	12.5237	7.86984	6.20738	8.01805	10.2898	48.1873	50.6561	55.2382	38.5689	36.3001	39.8355	56.9878	50.8076	55.7681	42.9835	22.391	42.385
1810006J02Rik	0	0.00404	0	0.012242	0	0	0	0	0	0	0	0	0.041366	0	0	0.018176	0.037481	0.050933	0	0.031452	0.011654	0	0	0.014971
Slco6d1	0	0	0.029862	0	0	0	0	0	0	0	0	0	0	0	0	0	0	0	0	0	0	0	0	0
Ppip5k2	27.7889	43.6943	51.1542	47.8389	17.2882	54.0186	4.99322	6.77569	7.50173	8.34246	10.7446	11.3152	25.2412	24.2685	24.0896	30.6218	27.5959	29.3538	14.0188	15.0599	12.9532	18.9407	7.80376	19.1118
Gin1	1.0288	1.9327	0.638675	0.693113	0.253037	0.768193	8.3804	4.37426	4.19624	5.37215	2.26125	3.2587	13.0316	15.228	17.4615	15.9299	16.0889	14.9638	20.9018	24.6189	16.4819	18.0976	6.15378	15.1694
Pam	0.540814	0.384286	0.137769	0.36328	0.204663	0.640523	0.045922	0.076751	0.036279	0.038759	0.081573	0.082718	0.578109	0.87897	0.824993	0.598654	0.994611	0.771755	1.19214	1.29226	1.65228	1.53148	1.18463	1.35692
B230216N24Rik	0	0	0	0.218847	0	0	0	0	0	0	0	0	0	0	0	0.093963	0.038267	0	0.062477	0.187426	0	0	0	0
Gm20268	0	0	0.185148	0	0	0	0	0	0	0	0	0	0	0	0	0	0	0	0	0	0	0	0	0
Cntnap5b	0	0.012906	0	0	0	0	0	0	0	0	0	0	0	0	0	0.010956	0	0.015737	0	0.001036	0	0	0	0.008989
Cdh20	0.669681	0.354837	0.442948	1.1504	0.844545	0.013068	0	0.092136	0.028912	0.017325	0.025421	0.068417	1.38548	1.89578	1.50309	1.1115	1.29144	1.31453	1.31672	1.16359	0.977187	0.500933	0.60063	0.399824
Rnf152	0.25241	0.430047	0.133538	0.327569	0.226393	0.537733	0.094784	0.063845	0.038021	0.015274	0.071455	0.053538	0.26179	0.106988	0.096584	0.218432	0.249934	0.169305	0.055687	0.096289	0.09927	0.104619	0.191919	0.024512
Pign	5.36974	7.26339	5.40931	5.06074	2.44355	6.52556	3.78013	2.90803	3.50952	0.996197	3.59871	4.90975	3.07212	2.57571	2.98924	3.6438	3.37836	3.44831	2.88466	2.91147	3.18925	3.72424	2.0565	3.38578
Tnfrsf11a	0.236459	0.090395	0.050009	0.24461	0.251292	0.241399	0.087149	0.112697	0.129359	0.134819	0.119101	0.131402	0	0	0	0.022264	0	0	0	0.000111	0	0	0	0
2310035C23Rik	13.5627	8.09354	7.89677	10.2062	5.45998	9.17597	7.89921	8.36302	8.58496	4.47585	7.12878	8.4383	6.98882	7.9042	7.70635	7.70132	7.32829	8.34332	8.65342	7.74112	8.45062	11.0983	5.34717	9.63165
Zcchc2	7.29246	5.63581	6.04938	7.54226	10.1468	7.64302	1.52039	3.65072	1.65176	1.09207	2.68929	2.01546	8.03474	8.00527	11.6504	7.40387	6.61761	8.57452	10.1493	9.54215	12.0862	10.4089	7.01598	5.53295
Phlpp1	0.282274	0.11447	0.026874	0.192454	0.350072	0.059706	0.031019	0.016404	0.013489	0.068308	0.048851	0	1.07457	0.998846	1.21668	0.8529	0.91153	1.04776	0.866572	1.04925	0.88183	0.687952	0.54127	0.730108
Serpinb5	0.272479	0.54187	0.111624	0.464831	0	0.132348	0	0	0.262704	0	0	0	0	0	0	0	0	0	0	0	0	0	0	0
Serpinb12	0.368138	2.25961	0.65399	0.605622	0.237976	0.128243	0.008055	0.016092	0	0.029827	0.007396	0.056727	11.1462	9.9647	5.62802	14.7837	13.5569	10.8772	2.07985	1.871	2.16223	3.62165	1.63204	5.42928
Serpinb7	0.813731	0.208069	0.10193	0.120204	0	0.083768	0	0.034252	0.028322	0	0	0.01923	0	0	0	0	0.018758	0	0	0	0	0	0	0
Serpinb11	0	0	0	0	0	0	0	0	0	0	0	0	0	0	0	0	0	0	0	0	0	0	0	0
Bcl2	0.330297	0.039018	0.001403	0.0762	0.193439	0.022895	0.11956	0.000954	0.000408	0.017308	0.004114	0.307077	0.115968	0.125669	0.155129	0.116781	0.077897	0.15493	0.190823	0.061301	0.216499	0.390091	0.231282	0.185546
Mir3473f	0	0	0	0	0.387372	0	0	0	0	0	0	0	0	0	0	0	0	0	0	0	0	0	0	0
Kdsr	1.66525	1.61451	1.86047	1.8221	1.82689	1.475	3.49206	1.50086	1.8744	2.99599	1.38913	1.85688	7.29351	7.46004	8.39135	5.54089	6.19211	7.79812	5.58051	6.36555	6.15854	6.00041	3.00725	6.40208
Vps4b	3.39248	5.46012	4.24915	5.3344	5.4818	4.28853	6.99247	7.00488	6.522	8.12997	6.22304	8.75718	10.4214	12.283	12.2128	11.1911	12.4332	11.3404	12.6838	12.5818	12.3566	12.5701	14.7653	12.4938
Serpinb3a	8.23829	13.7861	7.06252	9.60535	1.22649	8.8568	0.633225	0.298915	0	0	0	0.058546	6.8447	8.05542	4.50727	7.7511	7.83776	6.19869	4.35949	2.60106	5.23386	4.17362	0.905179	4.77895
Serpinb3d	0	0.013238	0.016524	0	0	0	0	0	0	0	0	0	0	0	0	0	0	0	0	0	0	0	0	0
Serpinb3b	0.0445	0.019912	0.015153	0	0	0	0	0	0	0	0	0	0	0.002811	0.023664	0.054763	0	0.006146	0	0	0	0	0	0
Serpinb3c	0	0	0	0	0	0	0	0	0	0	0	0	0	0	0	0	0	0	0	0	0	0	0	0
Serpinb8	0.111933	0	0.024896	0.254929	0.072566	0.200134	0	0	0	0.158101	0.157109	0	1.30243	1.48998	1.26226	1.85487	2.05658	1.33105	0.655619	0.50925	0.721808	1.42555	0.085451	1.21299
Serpinb2	0.010678	0.044003	0.149814	0.032177	0.063174	0.031055	0	0	0	0	0	0	0.062583	0.082313	0.0449	0.291914	0.233872	0.20717	0	0	0	0.068499	0	0.048017
Serpinb10	0	0	0.023462	0	0	0	0	0	0	0	0	0	0.034578	0.032751	0.065643	0.029359	0.064582	0.130478	0	0.013176	0.026684	0.032743	0	0.025007
Cdh7	0.047714	0.020326	0.010244	0.055433	0	0	0	0	0	0	0	0	0	0.050963	0.014446	0.016617	0.039791	0.044771	0	0	0.051228	0.088678	0	0.050049
Cdh19	0.654176	0.753806	0.778215	1.34742	1.3173	1.19959	0.007581	0.130601	0.210827	0.042656	0.450847	0.188423	1.39461	0.858186	1.25618	2.29316	1.9872	1.18376	1.66145	1.57634	0.815184	1.13077	0.456979	0.714422
Dsel	1.54488	0.739339	1.57728	1.21947	0.555971	0.571662	0.884579	0.286892	0.291999	0.725091	0.915154	0.665249	0.623751	0.692121	0.914655	0.460962	0.418556	0.543248	1.3254	0.931032	1.30397	0.966727	0.609483	0.68303
Cntnap5a	0.00202	0.025432	0	0.018023	0	0.095273	0	0	0	0	0.065261	0.152152	0.111387	0.049506	0.060858	0.347203	0.254781	0.125622	0.061336	0.025901	0.051539	0.187112	0	0.157335
Tsn	8.9941	9.01644	10.7862	6.82841	7.86186	4.90249	32.468	33.5399	43.8102	34.834	29.3827	29.7323	38.9016	38.7276	39.5365	37.9689	38.4861	40.9434	54.5433	46.5596	52.1616	44.6941	55.3574	46.1831
Nifk	61.4975	100.094	90.3164	41.4417	23.6196	72.5163	159.664	174.107	181.27	151.232	146.859	190.756	50.8775	46.0766	43.7601	38.2011	43.2808	38.3921	51.972	44.6073	46.8235	41.3575	31.4144	49.4207
Ralb	0.076736	0.141068	0.25052	0.405718	0.15039	0.464725	1.56791	0.23988	0.698279	0.438942	0.196015	0.589069	0.238356	0.125747	0.300976	0.2447	0.099119	0.06446	0.583173	0.557708	0.46738	0.566152	0.297863	0.230217
Tfcp2l1	0.904812	0.626271	0.521896	0.873168	0.503991	0.580185	0.768185	0.183088	0.435031	1.7558	0.436762	0.50558	0.499068	0.444569	0.651593	0.394723	0.585135	0.387536	1.04231	1.03724	0.917894	0.877854	0.853195	0.841204
Tmem185b	0.77786	1.10414	1.66399	2.09132	0.585269	0.804382	9.216	12.0022	15.0756	4.03482	9.28588	11.8983	2.84977	1.91626	4.18628	1.44188	1.36709	1.86059	5.91018	4.22927	5.41005	3.86677	1.23639	3.61469
Gli2	0.174776	0.052921	0.26179	0.266408	0.062592	0.179697	0.093116	0.530794	0.758564	0.15114	0.539414	0.718974	1.60723	1.46437	1.80082	1.1093	1.12807	1.26767	2.43572	1.19748	1.63995	1.97555	1.46688	1.25291
Clasp1	1.6941	2.41778	2.61342	2.2492	1.27462	1.84611	1.17773	1.31339	1.45016	0.605539	1.65265	1.65811	4.23304	4.07431	4.1889	4.41392	4.47441	4.20605	4.63552	5.15376	4.57987	5.86691	4.07807	4.31805
2900060B14Rik	1.4435	2.1765	0.845498	0.672248	11.6698	0.579089	1.54111	5.066	4.78823	8.55251	7.19513	14.6499	0.34302	0.252931	0.650721	0.782973	0.547812	0.422262	0.399615	0.667075	0	0.519956	3.57589	0.470056
Tmem37	14.6516	9.04029	9.50907	10.6684	5.46197	10.4288	17.1603	4.56203	10.767	18.7364	5.83336	7.29715	1.70407	1.13819	1.98652	2.04771	1.64209	1.73744	1.07663	0.732161	1.00879	0.945583	0.849869	0.865324
Sctr	0.110363	0	0	0	0.043192	0.024792	0.398827	0	0	0	0	0.024894	0	0	0	0	0	0	0	0	0	0	0	0
Cfap221	1.48998	2.20117	2.12855	2.27209	0.308035	2.40993	0	1.0999	0.129	0.025853	0.297198	0.787258	1.1255	1.02466	0.979101	2.34942	2.12385	1.61869	0.847204	0.58075	0.750811	0.822559	0.129303	0.913115
Epb4.1l5	9.75038	9.38226	11.5372	9.08772	4.47482	9.90289	3.93847	2.40818	2.66809	4.70575	2.8853	3.16581	29.0171	33.1927	14.3347	48.1591	29.2813	34.0163	38.1849	24.5173	22.0653	39.7996	13.5309	61.7131
Ptpn4	1.49381	2.86937	3.14506	1.148	1.17935	2.17271	1.44745	2.61188	0.745631	2.42388	1.73904	2.28263	1.34956	1.18745	1.52304	1.05478	1.18367	1.31675	1.36041	1.62109	2.08456	1.42883	0.682429	1.44856
Marco	0.151415	0	0.261833	0.031732	0.367544	0.0596	0	0	0	0.031607	0	0	0.479135	0.614245	1.01819	0.262423	0.068433	0.321284	1.55897	1.10575	1.7552	0.726908	2.0934	0.751816
En1	0.020974	0.034343	0.057666	0.409153	1.09076	0.296845	0.047808	0.104637	0.037044	0.602698	0.215669	0.252469	0.014318	0.044604	0.02486	0	0	0	0.006349	0.023891	0	0.006455	0.11376	0.040105
Insig2	2.039	1.75764	1.30731	1.89304	0.766866	1.71397	0.617971	0.310282	0.912753	0.192563	0.330551	0.780504	2.44705	2.60556	3.55624	2.31111	2.08418	2.52351	2.78673	3.05556	3.31631	3.301	1.26355	3.08068
Ccdc93	1.40563	1.74789	1.4765	0.827093	0.51484	0.50988	3.70169	3.38911	3.33546	4.26323	3.04841	2.78157	3.92872	4.28909	3.73439	4.10277	4.26178	4.80712	3.47125	3.91009	4.12945	4.09046	2.11529	4.11763
Dbi	271.025	356.58	309.888	171.377	139.743	108.21	65.0595	132.988	106.209	30.8379	103.039	128.312	169.973	140.971	148.241	175.318	157.403	172.992	130.709	147.836	114.539	121.788	132.304	118.603
3110009E18Rik	19.216	22.0837	25.2841	22.7021	16.6251	10.6272	2.8633	4.78197	3.03624	5.61395	3.95458	4.80996	71.2767	68.9982	72.2659	67.6391	67.2846	76.1494	37.3529	48.552	42.9741	40.4619	28.3885	36.281
Htr5b	2.38693	1.31896	0.856411	2.03048	1.0868	1.13298	0.715165	0.639619	0.493918	2.45815	0.279072	0.568527	1.40258	2.9607	2.24114	0.152826	0.049668	0.252005	5.00807	6.76973	5.74949	0.746117	0.392873	1.02013
Ddx18	38.8475	51.1924	58.4573	17.5403	30.4878	30.1623	92.582	85.4961	88.6705	86.095	73.6044	69.5772	59.6922	59.4693	57.0268	64.2653	60.8506	56.1907	45.0714	56.495	48.707	47.783	101.144	47.6616
Dpp10	2.64294	5.52585	4.45944	3.95553	2.02986	3.16558	0.26091	0.562082	0.324612	0.635702	0.679366	0.498531	8.86077	9.52199	8.67481	10.2163	10.4689	9.31629	6.79443	5.59612	5.38327	6.44238	3.30857	7.41089
Slc35f5	1.23243	0.961476	2.59741	2.05841	0.873219	2.21143	1.85819	1.68477	1.80862	2.12963	1.28191	1.07612	2.08904	3.10761	3.082	1.72078	1.66186	2.47599	4.66902	3.57864	4.93835	2.93347	2.43026	2.92126
Gpr39	0.277294	0.016419	0	0.178562	0.221448	0.119523	0.321865	0	0.069026	0	0	0	0.169198	0.330389	0.10674	0	0.117797	0	0.069121	0.111158	0.039538	0.029282	0.224307	0.046753
Lypd1	0.285119	0.021601	0	0.441021	0.173781	0.315926	0.404193	0.213157	0.184443	0.127254	0	0	0.222589	0.38658	0.072373	0	0.133211	0	0.022428	0.146235	0.018351	0.038523	0.155706	0.037069
Actr3	52.5562	57.2707	69.9442	98.1754	53.6761	88.6987	20.7956	26.2675	14.1368	20.054	25.2024	22.8212	47.0453	51.4454	51.856	54.7802	51.9687	59.6727	51.5965	59.9741	59.9536	59.8699	32.4991	52.848
Tmem163	0.384517	0.618426	0.23613	0.932486	0.011734	0	0	0	0	0	0	0	0.505352	0.814829	0.578102	1.23357	0.847155	1.05163	0.132201	0.671769	0.301129	0.718504	0.306937	0.822247
Mgat5	0.947331	0.873881	0.803523	0.826224	0.542349	0.567687	0.003678	0.451844	0.432428	0.448743	0.339103	0.122385	1.06059	0.840175	0.493449	1.3346	0.907194	0.494074	0.277295	0.460875	0.427403	0.630386	0.502538	0.59298
Nckap5	0.716768	0.655787	1.26775	0.770258	1.54851	0.674826	0.133241	0.383407	0.038332	0.157853	0.159393	0.18494	1.88098	1.90762	1.42399	2.47393	1.58185	1.57742	1.43648	1.65356	1.5287	0.979005	1.13087	0.911832
Map3k19	0	0	0	0	0	0	0	0.023483	0	0	0.161635	0	0	0	0	0.028312	0.046119	0.050881	0	0	0	0.032211	0	0.001568
Acmsd	0	0.37185	0.030783	0.018831	0	0.298233	0.061557	0.268727	0.001223	0.293613	0.369759	0.124236	0.084686	0.042162	0.159021	0.021434	0	0.042682	0	0	0.013142	0	0.026469	0.073111
2900009J06Rik	1.18859	1.30726	0.353536	2.31887	0.887678	0.719581	1.46476	2.19339	3.31306	1.12584	1.0086	1.05055	13.2882	11.8539	10.42	12.4225	15.1588	12.1518	7.61428	5.97559	8.92403	8.84336	13.5039	10.9824
Ccnt2	10.7156	7.30769	9.03295	11.1707	7.61582	13.4116	9.13031	9.58305	6.91361	7.88023	7.23474	8.64819	12.5788	12.1283	11.1931	15.6359	13.6128	12.0712	11.2654	12.2749	10.7533	10.4581	9.62245	10.4643
Rab3gap1	3.01288	2.79568	3.99293	3.65073	3.8054	3.77235	3.66957	2.42889	3.10425	2.34474	2.77763	2.63153	36.6165	35.2696	39.0776	34.357	32.7114	33.241	32.7705	31.0951	29.8091	33.5165	32.658	29.8026
Cxcr4	0.435626	0.732146	0.427462	1.29121	0.198016	1.00327	0	0	0	0	0.235508	0.026553	0.497591	0.443392	0.213255	0.375185	0.531193	0.219513	0.482398	0.574442	0.406421	0.736824	1.00635	0.566816
Thsd7b	1.31495	0.944765	1.34549	1.55422	1.01702	1.15492	0.172293	0.339711	0.357013	0.401757	0.743863	0.371702	0.530475	0.210183	0.108578	0.63124	0.607931	0.502656	0.045833	0.080047	0.083732	0.010683	0.015392	0
Zranb3	0.615044	0.744246	0.751334	0.845907	0.237575	0.209897	1.65456	1.27133	0.849002	2.16731	0.84348	0.713563	1.47925	1.86196	1.35174	1.71277	1.92418	1.56165	0.936512	0.917755	1.00369	0.864178	0.301747	0.829091
R3hdm1	29.1358	31.3738	32.062	28.34	15.939	32.5786	43.8177	44.6113	44.5938	40.9089	36.2689	38.7498	11.7513	12.4283	13.967	13.4799	11.9385	12.8134	13.2191	13.1214	12.4737	14.3721	10.6006	13.6083
Mir128-1	0	0	0	0	0	0.201871	0	0	0.722226	0	0	0	0	0	0	0	0	0	0	0	0	0	0	0.244543
Ubxn4	31.7288	20.1723	29.3225	22.6361	24.1911	28.026	43.9548	62.6069	53.6932	40.3866	58.5245	47.8989	43.726	47.5709	43.2296	57.034	52.1331	54.8206	46.7077	48.9704	49.4386	48.7206	38.4075	43.8553
Lct	0.211537	0.227984	0.079433	0.506413	0.251144	0.616003	0.076741	0	0.157658	0.221343	0.035598	0.037965	0.680246	0.743663	0.228766	1.40701	1.31214	0.794553	0.076573	0.176312	0.0928	0.087178	0.059733	0.248447
Mcm6	20.605	20.2849	19.427	13.0208	8.71083	11.49	65.2252	68.3964	59.9014	43.7344	44.0644	50.9574	30.3508	29.9698	28.9357	30.8548	30.2117	25.9996	32.8186	27.1428	30.13	34.1238	20.0466	38.2895
Dars	7.78533	19.1866	14.4598	8.13854	3.06504	10.5792	35.3397	19.9206	28.5419	19.9138	17.8358	15.4626	31.2938	22.6119	26.3815	18.4532	19.1977	19.1373	21.8799	21.7023	15.9307	10.5108	5.00739	23.6603
C4bp	0	0	0.087117	0.301057	0.126749	0.026178	0.092466	0	0	0	0.304872	0.07657	0	0.019896	0	0	0	0	0	0	0	0	0	0
Fcamr	0.080332	0.092726	0	0.215235	0	0	0	0.18313	0	0	0.075185	0.077969	0.228194	0.127626	0.172973	0.343421	0.458952	0.34466	0.431801	0.414632	0.703895	0.399395	0.300852	0.243178
Pigr	0	0	0	0	0.084841	0.021174	0	0	0	0	0	0	0	0	0	0	0.023345	0	0.054528	0	0.010014	0	0.030007	0
Zp3r	0.089792	0.060896	0.091322	0.760648	0.010204	0.024235	0	0	0	0	0	0	1.60339	1.95142	0.85762	3.75042	2.987	1.71114	0.878534	0.68477	0.833027	0.774523	0.252689	0.868498
Il24	0	0.028942	0.030038	0.183818	0	0	0	0	0	0	0	0	0.19442	0.660081	0.523764	0.450681	0.398504	0.268429	0.578164	0.328587	0.380144	0.318139	0	0.147353
Pfkfb2	0.365424	0.564184	0.500999	0.773536	0.679829	0.383586	0.671528	0.23252	0.176184	0.578655	0.099139	0.271687	0.485881	0.399284	0.56227	0.523201	0.415333	0.517335	0.298632	0.378942	0.559446	0.38915	0.098974	0.336188
Yod1	0.90533	1.06666	1.27752	1.06883	1.14112	1.51974	2.08636	0.222444	0.369134	0.714841	0.916604	0.318014	0.059323	0.178403	0.131613	0	0.023558	0.039313	0.035773	0.046138	0.17899	0.115502	0.023641	0.0833
Il19	0.659999	0.815391	0	0.427973	1.04869	0	0.448595	0.048122	0	0	0	0	0.142687	0.380784	0.174997	0.048617	0.132785	0.12027	0.090234	0.476023	0.263488	0.377626	0	0.171172
Il20	0.32287	1.23753	2.22288	3.03653	0	2.14864	0.489962	0	0.207289	0	0	0.056897	11.8193	16.232	13.6389	8.68844	8.66529	11.4137	11.3385	10.1698	12.1195	10.1843	0.388579	17.8448
Mapkapk2	2.34493	1.8218	2.72485	3.45885	4.14301	3.46646	0.686803	2.49642	0.73953	0.498319	0.620026	1.22393	1.19568	1.65197	1.80176	0.703756	0.546148	0.995589	3.61484	3.34475	4.24581	3.69413	8.40533	3.07341
Il10	0	0.179926	0	0	0	0	0.531089	0.13411	0	0	0	0	0.079334	0	0.041098	0.084754	0	0.076544	0	0.16838	0.258684	0	0	0.064032
Ikbke	0.033112	0	0	0.016119	0	0.003796	0	0.125257	0	0	0.089516	0	0.559144	0.303388	0.860449	0.104374	0.170396	0.273483	1.90069	1.32006	1.98897	1.56029	0.714782	1.41743
Dyrk3	8.61495	9.87772	6.53904	12.611	2.44398	8.06993	7.86318	7.14537	9.94665	4.12013	6.28681	7.72079	1.161	1.59313	1.68915	1.61689	1.63563	0.863921	0.84406	0.489826	0.950338	0.833167	0.223591	0.893742
Eif2d	20.8204	15.5723	14.4255	12.7237	5.04204	13.13	11.6121	10.17	11.824	8.82325	11.7605	12.4737	28.3158	26.5202	25.3582	20.9227	20.5688	20.9893	30.4506	27.8436	27.7246	20.2166	6.92938	24.7152
Rassf5	5.59722	5.11135	5.24761	5.46669	4.74432	5.28641	0.317706	0.5911	0.649049	0.188351	1.78655	0.249256	18.9036	18.789	22.7135	17.1781	14.3703	16.8856	16.1498	16.7898	15.7933	14.0309	12.102	10.951
Srgap2	2.67389	2.01571	1.41552	2.82944	2.584	1.76433	1.01341	1.18337	0.668194	0.374563	0.931994	0.773719	2.09855	2.21622	2.46296	1.77174	2.39428	1.9224	2.26914	2.17714	2.28721	2.16074	2.81852	2.00229
Avpr1b	0	0.017431	0	0.012281	0.086019	0	0	0	0	0	0	0	0	0	0	0	0	0	0	0	0	0	0	0
Ctse	0	0	0	0.042213	0	0	0	0	0	0	0	0	0.021274	0	0	0.119064	0.085338	0	0	0	0	0	0	0.091732
5430435G22Rik	0	0.008456	0.064555	0.288535	0	0	0	0	0	0	0	0	0.018118	0.101517	0.03684	0.059731	0.053841	0.055789	0.124347	0.089964	0.015277	0.067375	0.038912	0.03081
Fam72a	37.74	24.8693	31.436	21.1404	7.15499	23.8598	6.74862	19.1923	13.9907	8.55401	21.9669	17.9985	23.8162	23.4496	23.4214	29.024	25.3015	27.1608	22.0154	21.5781	22.0455	25.8844	8.40957	26.0675
Pm20d1	0.105012	0.037166	0.03423	0.058241	0.027058	0.037319	0	0	0.00357	0	0	0	0.075151	0.048271	0.013775	0.106163	0.012734	0.027956	0	0	0.068471	0.06424	0	0.052795
Slc26a9	2.31224	1.52076	1.46586	3.68086	0.618622	2.06615	0.145766	0.315755	0.029564	0.035669	0.475851	0.103128	2.35547	2.22646	2.17771	3.06268	3.14577	3.02541	0.981492	1.13898	0.845625	2.14397	0.907844	2.01137
Slc41a1	5.59617	3.06528	2.44615	6.38759	4.90804	2.64862	0.535612	0.390155	0.531363	0.42419	0.787553	0.652091	1.69188	2.2433	2.29433	1.61881	1.01058	1.44303	1.93512	3.22598	2.31616	2.73849	2.4328	2.07517
Daf2	2.20763	4.87328	3.47837	4.92634	1.11956	3.19919	0.453165	0.857	0.327157	0.531367	0.262513	1.60794	11.7187	9.71045	10.9903	9.29868	11.5624	11.8551	9.89046	9.28226	9.7211	10.7196	3.75934	10.3439
Cd55	37.6516	44.2465	47.7722	65.7217	32.3275	57.0426	4.05539	5.03097	3.85952	6.30133	6.83804	6.09309	84.9721	74.3393	67.3723	93.1549	89.9414	88.4193	36.078	34.8404	35.1556	51.5108	22.5009	52.9546
Rab29	57.6364	51.5705	32.8645	23.9136	18.4164	15.7072	3.25496	6.30773	3.91515	6.57199	2.90389	4.6943	4.25709	5.61007	3.30307	1.40144	1.74627	1.32357	2.5877	2.4321	2.46304	1.51311	2.6055	3.12249
Cdk18	0.013927	0.061774	0	0.133452	0.038784	0.016183	0.496129	0.060579	1.20995	0.169928	0.46113	0.374778	0	0	0	0	0	0	0	0	0	0	0	0
Lemd1	1.55146	1.49789	1.8706	2.18842	0.450675	1.21789	0.865945	1.28148	2.98736	0.211861	1.21727	0	2.99777	2.84764	1.41133	5.87855	5.01481	3.91342	0.411156	0.115152	0.151315	0.37651	0	0.276056
Mir135b	0	0	0	0	0	0	0	0	0	0	0	0	0	0	0	0	0	0	0	0	0	0	0	0
Klhdc8a	0	0	0	0.076676	0	0	0	0	0	0	0	0	0.021201	0	0	0	0.020977	0.058503	0	0.060281	0	0	0	0.046146
Nucks1	10.5708	9.08788	10.6053	7.12538	10.7247	9.47628	7.75492	8.23668	9.10428	11.3984	6.68057	5.48819	7.27144	7.21565	9.33636	9.69776	7.50062	8.8765	9.07627	9.32617	9.0867	10.73	16.7981	9.00344
Slc45a3	81.5406	64.9544	80.5387	115.114	95.9038	90.845	8.31777	21.6422	3.76746	3.27083	16.1475	16.6687	149.239	156.956	181.319	148.405	135.932	163.1	170.618	181.106	181.208	154.494	26.5007	115.122
Elk4	18.9536	11.9646	12.4948	18.4935	9.59832	13.517	3.96923	5.01789	4.02051	3.14703	4.65594	4.06327	3.48783	2.34938	2.00023	4.2302	3.48067	2.92284	3.30661	2.08697	2.47384	3.55641	2.24424	3.88811
Mfsd4	0.441517	0.643423	0.291556	0.594178	0.217245	0.760952	0.29358	0.16814	0.373805	0.201629	0.421212	0.405312	0.578711	0.554688	0.469377	0.262504	0.289247	0.231364	0.247921	0.261391	0.317682	0.14667	0.223217	0.136836
Tmcc2	9.82476	5.60074	5.5622	10.5456	13.0358	2.66323	0.490323	0.794115	0.425394	0.050213	0.669851	0.399185	17.0123	17.1442	20.2582	16.4733	16.8576	17.0038	19.0599	20.5971	20.218	16.4951	19.0993	10.2883
Lrrn2	0	0.013195	0	0.056783	0.103058	0	0	0	0	0	0	0	0.01357	0	0.027778	0	0.026945	0	0	0.026253	0	0	0.028574	0
Nfasc	0.113132	0	0	0.105291	0.117976	0.04208	0.064215	0.016133	0.01423	0	0	0.002568	0.236091	0.127475	0.164538	0.097531	0.163497	0.166766	0.56668	0.618978	0.652928	0.318976	0.531431	0.246556
Gm10538	0	0	0	0	0	0	0	0	0	0	0	0	0	0	0	0	0	0	0	0	0	0	0.102106	0
Dstyk	10.9962	6.01976	4.80455	5.53235	7.36015	3.089	1.64554	4.01901	2.16708	1.01727	2.63144	2.2249	13.891	13.9502	13.4871	7.90017	7.49664	8.29152	12.2712	9.92178	11.5808	6.48972	8.87331	4.87551
Rbbp5	1.93213	1.64462	1.35897	2.22846	1.73919	1.72054	10.1922	6.17972	6.77313	7.47382	5.17428	5.15266	21.0837	20.8282	22.7854	19.2796	20.0416	19.1905	19.5964	18.7544	19.0513	20.2954	21.2211	18.1404
Tmem81	0.091634	0.025346	0	0.118552	0	0.112624	0	0.281831	0	0	0.023774	0.022489	0.630291	0.643641	0.393036	0.559849	0.873922	0.647371	0.908359	0.801754	1.20524	0.38674	0.164651	0.1445
Cntn2	0.330199	0.083784	0.076683	0.27467	0.419747	0.20245	0	0.057966	0.039501	0.007485	0.008887	0	0.90165	1.10322	0.868431	0.937831	0.671993	1.04125	1.60646	1.98158	1.3303	0.702054	1.09702	0.456885
Ppp1r15b	13.8955	11.4448	12.3013	11.4436	9.13427	13.2897	8.46559	9.7903	6.77617	6.36342	9.52617	9.51649	5.42004	6.59588	6.59127	5.86064	5.15159	5.76697	4.92798	4.68663	6.16262	4.52082	2.9326	3.36216
Sox13	1.5064	0.496513	0.855998	0.650374	0.546842	0.445057	0.776118	4.93147	2.33747	1.57347	1.41108	1.04702	0.189522	0.334859	0.416352	0.156738	0.058777	0.070825	0.96975	1.10581	1.25386	0.513458	0.188991	0.176591
Plekha6	1.68946	0.98203	0.924442	1.98666	1.47067	0.875928	0.751466	0.638885	0.66765	0.886336	0.403037	0.450909	2.74137	2.85127	3.11909	2.50104	2.01711	2.52334	1.73652	1.88872	1.44904	1.12801	1.71537	0.862455
Gm19461	1.69109	1.27098	0.961449	1.59611	0.219819	0.426519	0.015185	0.304437	0	0.178644	0.151303	0.046331	1.82998	1.58052	1.32878	1.65945	1.78597	1.42206	0.63168	0.956795	0.497667	0.449594	0.061651	0.935607
Atp2b4	1.0845	0.895969	0.777835	0.281641	0.180832	0.165463	0.107819	0.389858	0.055264	0.261088	0.196363	0.13713	1.2593	1.45231	2.0082	0.219805	0.410061	0.200635	0.798258	0.770218	0.809307	0.259236	0.480239	0.210603
Mir6903	0.024513	0.020204	0.037469	0	0	0	0.043248	0	0	0	0	0	0	0	0	0	0	0	0	0	0	0	0	0
Snrpe	391.837	515.772	658.222	300.939	298.013	343.886	735.207	900.184	874.719	947.782	985.947	997.68	364.465	346.468	357.187	391.477	341.739	328.96	313.886	327.005	281.982	318.985	248.712	307.367
Zc3h11a	9.13124	12.0574	12.1925	4.69034	5.51622	12.5147	16.1043	21.6275	17.1007	14.9969	20.9935	19.6147	10.4142	10.5613	9.70966	13.8829	12.9286	12.0962	12.2913	13.2344	14.6105	13.1679	14.7531	11.6012
Zbed6	3.40688	2.76815	3.13056	3.19755	4.59436	7.35716	4.00328	2.46648	2.7745	2.31532	3.6646	2.63436	0.144137	0.164322	0.136285	0.09597	0.089305	0.079411	0.22852	0.25074	0.214202	0.326862	0.657424	0.130046
Optc	0	0	0	0	0	0	0	0	0	0	0	0	0	0	0.016119	0	0	0	0	0	0	0	0	0
Prelp	5.20231	3.0613	2.81185	4.06382	1.35882	2.56906	0.7716	0.887309	0.084938	0	0.082276	0.355718	10.5744	11.3471	9.91669	6.09241	6.46731	5.59029	6.38548	6.14399	5.34364	3.57328	1.51942	3.69564
Btg2	8.86125	9.56985	8.81117	7.24295	7.93173	9.29025	0.464149	2.87172	1.67028	1.72071	1.09967	1.98181	4.04451	4.8207	5.63126	2.24927	3.38964	2.31672	5.23855	7.19981	4.66906	1.97923	2.02384	2.11628
Chit1	17.3017	14.3614	8.39552	10.7441	8.75931	8.19287	14.402	4.64883	4.54796	0.385554	1.5653	3.4242	0.765053	0.90582	0.499494	0.72042	0.230622	0.32341	0.313205	0.282993	0.093775	0.115025	0	0.318676
Ppfia4	0.232826	0.071064	0.079484	0.124896	0.467986	0.084879	0.285104	0.18188	0.250107	0.174721	0.084068	0.184456	0.014918	0.026149	0.028968	0.036612	0.013264	0.016532	0.113907	0.099895	0.139383	0.069531	0.12628	0.024977
Cyb5r1	2.18542	0.47437	0.956222	1.48506	0.165928	1.00023	1.61656	1.91213	1.00228	2.29581	1.30272	3.33521	0.521951	0.509469	0.239119	0	0.097497	0	0.9746	0.435186	0.350321	0.103146	0.762811	1.06123
Tmem183a	21.5751	20.3633	19.08	24.7809	20.6887	14.5357	12.9006	11.8539	11.9042	11.2884	10.1466	9.0135	23.3535	24.1981	26.5939	23.1527	23.5356	21.6511	31.6473	27.6494	29.3638	25.7738	29.5198	24.7472
Adipor1	30.9676	21.4802	23.5294	21.5718	18.4944	11.0795	26.4252	36.3314	27.1374	29.6442	35.7311	24.5038	18.877	20.5199	24.0851	12.8622	15.5988	17.2212	26.706	31.2692	25.3052	30.4848	18.2934	29.7796
Syt2	0.173814	0.232699	0.057211	0.494743	0.118343	0.225749	0.028006	0.450906	0.003199	0	0.093051	0	0.561864	0.679318	0.563025	0.996495	0.788422	1.18815	0.760208	0.902701	0.731969	0.728285	0.998118	0.523703
Klhl12	9.73647	8.53223	10.9077	7.66605	5.00312	9.5885	18.7321	15.1389	13.2229	16.3067	13.2184	13.022	8.77015	8.58739	11.3939	6.62611	6.13984	7.09673	10.8099	10.4621	12.317	10.3841	7.51161	11.9621
Rabif	17.7908	29.8211	24.924	8.00953	5.81736	8.89785	20.999	19.6196	14.5528	19.2182	23.4987	24.1042	44.9467	39.8389	31.841	27.0371	32.1635	29.3926	33.638	26.1672	26.059	27.3629	8.45525	37.15
Mgat4e	0.379341	0.051112	0.056545	0.239171	0.112849	0.421009	0.103523	0	0.016163	0.154109	0.408306	0.319365	0	0	0	0	0	0	0	0	0	0	0	0
Kdm5b	32.5512	31.0323	44.116	23.0766	17.0083	35.2465	78.4287	66.3511	67.6216	60.6814	77.5033	69.0955	1.76631	1.62314	2.41301	1.28157	1.28271	1.29574	1.4037	1.33822	0.937954	1.19916	1.128	1.00263
Mdm4	471.693	517.68	553.475	532.577	388.369	853.633	134.996	189.3	133.248	134.676	213.423	181.133	282.761	286.412	262.469	271.912	287.318	289.253	158.29	136.87	147.064	214.017	157.663	228.568
Pik3c2b	5.95287	4.49266	4.44272	5.51056	5.24382	4.11615	0.491781	1.06824	1.64516	0.56927	1.29291	0.885353	5.73408	5.95439	6.27909	6.69411	6.60719	8.37252	6.11788	6.25111	6.3572	5.60954	5.94878	4.79772
Ptprv	0.058895	0.044351	0.107379	0.049308	0	0	0.007198	0.056127	0.038487	0.104408	0	0.025351	0.189909	0.091734	0.137425	0.009164	0.01662	0.08078	0.006668	0.041695	0.004978	0.095985	0.26954	0.027324
Arl8a	4.01207	3.0312	1.21211	9.21724	5.18844	1.23245	0.640258	0.542083	0.603199	0.167159	1.0817	0.818078	8.88455	10.0172	11.3904	8.42262	9.97442	9.59993	12.8432	14.3611	12.0981	6.96341	10.2194	4.56582
Csrp1	3.00799	2.79513	1.7241	2.23951	0.611294	0.442626	1.10769	0.592398	0	0.966025	0.26737	0.608491	1.84426	1.91809	3.36432	0.716417	0.762669	0.887034	1.66676	1.91189	1.63716	5.76666	4.59494	6.41898
Nav1	4.77879	2.07518	2.44328	2.7723	0.770025	1.42221	1.09218	4.89383	2.60207	1.26591	3.60058	5.47252	1.82247	1.83369	1.48215	0.358336	0.436781	0.363877	1.15563	1.21381	0.966482	0.374192	0.278336	0.33131
Mir1231	0	0	0	0	0	0	0	0	0	0	0	0	0	0	0	0	0	0	0	0	0	0	0	0
Pkp1	0.048006	0	0.018253	0.167724	0.02669	0.084904	0	0	0	0	0	0	0	0	0	0	0.035002	0	0	0	0	0.028515	0	0
Igfn1	0	0	0.004521	0	0	0	0	0	0	0	0	0	0.099253	0.075703	0.094007	0.024899	0.0151	0.00052	0.257119	0.256701	0.23059	0.160806	0.328034	0.118039
Cacna1s	0.635277	0	0.790001	0.009567	0	0.032338	0	0	0	0	0.002748	0	0.014555	0.160117	0.163378	0	0	0	0	0	0	0.368405	0.595022	0.197109
Tmem9	1.20337	1.70925	0.825242	5.02982	1.4387	1.885	0	1.24856	0.21512	1.12143	0.067963	0.136246	16.4463	16.618	16.2166	13.3727	15.911	14.8733	20.0764	19.523	20.1007	17.1405	13.106	16.9095
Kif21b	0.542218	0.243875	0.40359	0.59618	0.361428	0.417893	0.092581	0.087882	0.095753	0.122599	0.164022	0.220758	0.413846	0.582703	0.657968	0.532606	0.486635	0.586328	0.327383	0.330432	0.350197	0.28342	0.232346	0.222246
Gpr25	0.122164	0	0.042057	0.105015	0.09204	0	0	0	0	0	0	0	0	0.058512	0.049927	0	0	0	0.047733	0.021056	0.09859	0	0.196426	0.042952
Elf3	9.63322	9.12493	9.31564	20.2313	12.3582	15.0041	1.52237	0.968506	0.534628	0.194535	0.793574	0.951634	6.63764	6.01668	5.63539	4.53094	2.98393	3.44652	3.7809	4.09087	3.46254	1.09469	2.14956	0.8465
Rnpep	32.3943	30.2353	26.092	27.2539	6.51552	15.1229	11.6878	10.1702	7.76147	8.44303	8.85084	12.7149	8.17956	7.29511	5.64496	7.35702	8.53814	6.88458	4.29891	2.85163	3.48189	1.31507	0.453429	1.6799
Timm17a	118.448	157.924	210.516	62.8783	27.0551	100.69	928.998	621.859	748.332	996.939	628.67	576.521	441.493	434.625	409.824	359.094	393.903	387.391	353.368	351.358	342.861	279.548	93.841	330.706
Lmod1	0.298232	0.055927	0	1.44803	1.34981	0.712026	0.7841	0.441892	0.675232	0.820759	0.267905	0.390523	0.011596	0	0.03296	0.039937	0	0	0.058068	0	0.044492	0.011682	0.040043	0
Shisa4	0.355291	0.184018	0	0.310354	0.427283	0.178674	0.140451	0.138741	0.233662	0	0.009905	0	0.38489	0.19146	0.531623	0.521013	0.756345	0.489706	0.675602	0.377761	0.387156	0.235054	0.141273	0.153989
Ipo9	3.50279	3.13449	4.0538	3.70981	1.89623	3.1393	1.5123	4.96422	3.19428	2.64638	4.83098	3.66816	5.60968	6.0896	6.21689	6.63865	6.13379	6.3581	5.2513	5.40084	4.54943	4.65638	2.29314	4.46133
Ppp1r12b	0.710972	0.232554	0.40741	0.750552	0.619993	0.659885	0.41119	0.26278	0.153378	0.077206	0.339617	0.347986	1.40318	1.37435	1.09455	1.54663	1.79777	1.63071	1.07004	1.09032	0.92789	0.986087	0.362463	0.975089
Ube2t	56.2104	81.3266	85.3757	55.9173	23.2302	47.0727	60.3945	47.4541	82.3993	53.9968	42.3809	43.5373	667.3	668.376	603.058	663.358	709.289	744.049	512.032	459.707	519.428	498.751	122.281	515.834
Lgr6	0.397129	0.313497	0.405755	0.820445	0.369258	0.362188	0.039129	0	0.174825	0	0	0.030756	3.05637	3.10676	3.50043	2.55127	2.71925	2.57245	2.33458	1.80572	1.3369	1.67442	1.13898	0.935824
9230116N13Rik	0.025545	0	0.234286	0.180879	0.113053	0.046701	0	0	0	0	0.019142	0.014241	0.529983	0.135447	0.239786	0.115555	0.482878	0.255257	0.397963	0.237284	0.244251	0.105056	0	0.25019
Ddx59	7.87854	6.0849	5.57185	7.27429	2.9833	4.96754	2.10559	4.00126	1.56844	0.851433	3.45186	2.37927	7.42981	5.95054	6.59136	5.85024	6.56411	7.21092	6.72885	6.28916	6.96075	7.55508	2.60034	8.97131
Camsap2	15.0555	19.9377	22.6377	17.279	15.8186	17.2122	3.35075	7.09034	5.94683	3.65485	7.2475	5.47141	10.1405	10.6731	10.3294	11.5536	11.4834	11.311	6.71925	5.75479	6.77534	9.30032	10.0164	8.25253
Zfp281	20.3438	28.2582	28.2497	12.7584	5.41883	19.106	14.2953	12.9071	16.413	7.29138	12.2607	13.7087	7.60438	8.35063	9.36279	6.62139	7.54171	6.31762	9.51243	10.081	10.5422	12.9825	4.69477	11.4255
Gm19705	2.79122	0.735275	3.57939	2.9758	5.20657	2.15365	1.96209	2.7771	0.626282	3.30837	1.15508	3.91348	2.0075	7.25658	1.69642	2.82125	2.75835	1.77521	0.816514	2.24011	0.556645	0.742386	2.86044	0.821594
Gm16880	6.29775	5.90794	7.85365	5.1714	2.33342	11.9643	1.30165	5.16107	3.44413	1.49021	7.70752	6.9248	1.1305	0.845859	1.09048	0.803099	0.435261	0.444482	1.31063	1.14641	0.859546	0.774785	0.079739	0.474649
Atp6v1g3	0	0	0	0	0.189932	0	0	0	0	0	0	0	0	0	0.103543	0.065	0	0	0	0	0.039618	0	0.355685	0
Nr5a2	8.47485	11.5191	10.3755	6.38591	3.16557	10.0702	27.4114	22.7735	23.8741	24.3264	25.3673	26.8643	4.67765	5.87827	6.01638	5.39482	4.99584	5.14314	5.08737	5.0376	6.02004	5.50722	7.45516	5.01431
Kif14	9.29982	7.52814	8.34567	11.2571	12.0674	9.39132	1.39464	2.98807	2.41322	2.67214	3.85698	2.8048	16.1554	16.6836	19.8214	17.8212	17.1476	18.4502	11.3913	11.7901	12.5865	22.5777	19.348	19.8492
Gm5833	0.032785	0.005067	0.018651	0.026751	0	0	0	0	0	0	0	0	0.240948	0.150138	0.037815	0.165855	0.14782	0.167688	0	0	0	0	0	0.048273
2310009B15Rik	0.414928	0.523623	0.869079	1.88765	3.68217	1.11451	0	0.891875	0.576137	0.49368	0.459174	0.270504	4.68686	4.47821	4.64553	4.47952	3.19546	3.78048	5.5162	5.46345	5.857	4.18278	7.82916	4.50595
4933436E23Rik	0.018122	0.014936	0.07024	0	0	0	0	0	0	0	0.049894	0.007226	0	0.034408	0.032993	0.052171	0.058275	0.057779	0	0	0.010478	0.030192	0	0
Crb1	0.196352	0.3134	0.183437	0.501067	0.066716	0.843724	0.020235	0	0.011443	0.019088	0.255904	0.056547	5.17359	5.07881	4.19066	7.48791	9.02978	7.16348	3.58091	3.32844	3.35428	4.92616	0.426864	6.1966
Dennd1b	0.070506	0.119618	0.090873	0.116996	0.115038	0.130609	0.20358	0.22902	0.23882	0.382447	0.206735	0.175097	0.069062	0.042997	0.049298	0.079864	0.060371	0.051823	0.112974	0.087291	0.111077	0.102947	0.155872	0.077094
4930596I21Rik	0	0.050246	0.072875	0	0	0.392924	0.117207	0	0.053382	0	0	0	0.05631	0	0.032728	0.048776	0	0.06178	0	0	0.028118	0.049437	0	0
Nek7	5.80749	6.12102	9.3264	7.7943	5.82399	8.43383	0.520194	0.707689	0.509485	0.359321	0.512959	0.799654	4.61618	4.3422	4.85707	7.01763	6.57921	8.06046	4.0357	4.40595	4.38007	5.20387	5.9549	6.92006
Zbtb41	5.72823	6.82344	8.79745	7.35418	3.30281	10.2364	5.78374	6.16079	6.57928	6.24979	8.94411	8.01976	2.54741	2.64253	2.50773	2.62392	2.66908	2.3891	2.69645	2.52813	2.25629	2.45224	1.49595	2.46774
Cfhr1	0.030098	0.127973	0	0.029809	0	0	0	0	0	0	0	0	0	0	0	0	0	0	0	0	0	0	0	0
Gm4788	0.074594	0.044443	0.028363	0.017407	0.04092	0.240523	0	0	0	0	0.039836	0.082087	0	0.02688	0	0	0.027875	0	0.015231	0.017971	0	0.027569	0.016558	0
Cfhr2	0.165472	0.096092	0.045624	0.150003	0	0.326884	0.072259	0	0.003043	0.040523	0.083588	0.025958	0	0	0.06088	0	0.084605	0	0.087211	0.182534	0.024221	0.119241	0	0
F13b	0.043239	0	0.028078	0.243311	0	0.404496	0	0	0	0.107732	0	0	0.037035	0.168151	0	0.117468	0.120099	0.183197	0	0	0	0	0	0
Cfh	0.504317	0.519858	0.170048	0.416398	0.527759	0.78685	0.279293	0.195411	0.212945	0.137395	0.171488	0.010152	0.052221	0.020844	0.150556	0.101519	0.159274	0.16445	0.080066	0.090763	0.060152	0.337533	0.010952	0.088527
Kcnt2	0	0	0	0	0	0	0	0	0	0	0	0	0	0	0	0	0.022937	0	0	0.022349	0.006472	0	0	0
4930590L20Rik	0	0	0.078293	0	0	0	0	0	0	0	0	0	0	0	0	0	0	0	0	0	0	0	0	0
Glrx2	1.14992	1.82637	1.93777	1.39844	1.52608	1.42966	1.40246	3.31847	1.87256	3.60473	3.26704	2.29439	0.427488	0.527423	0.897872	0.573924	0.288849	0.830508	0.863502	0.619392	0.812978	0.555441	0.492503	0.748097
Trove2	1.10627	1.68047	1.92811	1.12262	0.477194	1.39931	0.362618	0.199091	0.231328	0.812861	0.842985	0.341343	0.845778	0.803179	0.891085	0.634271	0.571769	0.671474	0.761116	0.7745	0.741965	0.736734	0.553712	0.597129
Aspm	8.73121	8.47322	10.2073	7.19015	6.209	11.1004	3.75159	5.75807	4.88174	5.12743	6.3497	6.15891	96.4382	86.6517	91.881	119.145	109.248	111.101	93.0729	91.5763	89.8034	95.5476	37.6133	92.9757
Cdc73	1.46439	2.1163	4.31125	2.18766	1.21075	4.90136	7.42567	4.27418	7.5262	10.2102	6.91797	4.12292	3.1953	5.43412	4.98184	4.10463	3.33187	3.65212	4.45741	4.3893	5.03472	5.73974	3.57993	3.78863
B3galt2	0	0.07722	0.062242	0.110747	0.026154	0.116936	1.09561	0.213605	0.047013	0.171211	0	0.042016	0.001731	0	0	0	0	0.011539	0	0	0	0	0.020884	0
Uchl5	7.86741	9.79715	12.8759	7.58743	6.60235	12.8289	43.2586	21.1295	30.9419	38.2831	21.6921	23.8037	20.7806	21.2577	17.2013	23.3248	24.097	25.0651	17.7475	16.8853	15.5105	20.0644	8.26091	25.0007
Rgs13	0	0	0	0	0	0	0	0	0	0	0	0	0.183208	0	0	0	0	0	0	0	0	0	0	0
Rgs18	0.109061	0.302624	0.057793	0.220329	0.071707	0.176865	0.043105	0.065753	0.030303	0	0	0.009328	0	0	0	0	0	0	0	0	0	0	0	0
Brinp3	0.044476	0.027823	0.071215	0.080666	0.007244	0.123973	0.000369	0.012053	0.000751	0.003757	0.076339	0.020001	0.005308	0.006327	0.000974	0.044859	0.065687	0.010403	0.002999	0.000701	0.008374	0.009641	0.011315	0.009292
Mir7652	0	0	0	0	0	0	0	0	0	0	0	0	0	0	0	0	0	0	0	0	0	0	0	0
Rgs2	11.909	10.8657	8.79227	9.94266	9.40809	4.3201	2.97269	1.65153	2.01367	1.59203	2.60684	4.1041	389.531	324.391	363.234	283.488	271.975	276.77	322.457	270.997	267.322	271.285	151.77	266.586
Pla2g4a	0.169907	0.216567	0	0.051521	0	0	0	0.017651	0.073212	1.01421	0.016679	0.316605	0.223681	0.119412	0.204233	0.106035	0.173486	0.052629	0.114727	0.218752	0.040266	0.190374	0	0.146129
Ptgs2	0.00373	0.117528	0.268014	0.476767	0	0.189248	0.022801	0	0	0	0.124817	0	0.378844	0.344835	0.267114	0.148497	0.032626	0.13559	0.049957	0.270456	0.185603	0.030724	0.069352	0
Pdc	0	0	0	0	0	0.545516	0	0	0	0	0.06489	0	0	0	0	0	0	0	0	0	0	0	0	0
2310030A07Rik	0	0	0	0	0	0	0	0	0	0	0	0	0	0	0	0	0	0	0	0	0	0	0	0
Hmcn1	0.168669	0.284251	0.290979	0.266557	0.025759	0.57805	0.007793	0.024558	0	0.002807	0.237602	0.274898	0	0.00311	0.007988	0	0.00294	0	0	0	0.009238	0	0	0
BC003331	3.02793	4.85103	3.63546	3.2867	2.46311	2.85803	5.55763	3.8651	4.1761	7.34605	4.57011	3.74178	7.24098	7.54106	6.59513	5.24684	5.90325	5.83126	6.92618	6.72532	6.53274	7.40349	4.03918	8.16774
Tpr	36.5512	40.5252	48.6498	22.5144	25.2527	41.0524	94.1243	103.738	92.793	82.9657	98.5426	81.9428	21.0588	23.0799	23.5294	20.8232	22.0854	22.1458	23.1057	25.0802	25.1633	28.1512	22.8876	28.1537
Prg4	0.965522	0.966829	1.27951	2.03491	1.02762	1.30224	0.290457	0.556604	0.251417	0.617791	0.522889	0.350466	1.87536	1.36085	1.39705	4.2333	3.89546	2.53464	0.518952	0.801894	0.693479	0.797173	0.677973	0.810053
Ivns1abp	8.80242	9.91207	10.1218	11.2572	5.71631	16.3632	43.0474	35.2467	30.5322	37.21	33.078	35.1355	3.38139	3.0829	3.92442	2.30057	2.74133	3.07666	7.03067	5.33046	5.75748	5.92318	2.66881	6.20301
Swt1	28.7633	34.7351	45.9371	20.8659	12.913	35.8449	50.5882	51.9563	51.4509	46.9518	45.9544	37.2759	45.967	43.3213	43.7624	45.8592	45.0823	49.4537	33.9483	35.3729	33.6306	41.205	26.4438	40.2627
Fam129a	0.421585	0.075679	0.62302	0.472297	0.114293	0.420691	0.187438	0.173184	0	0.078422	0	0.287368	0.090052	0.098699	0.086743	0.113162	0.011367	0	0	0.033601	0.019505	0	0.073142	0
Trmt1l	3.3488	2.88316	2.67537	3.29659	3.29428	2.36217	5.85741	4.63382	2.89175	4.6255	4.59539	2.67673	4.76098	5.08703	6.01181	5.10281	4.62049	5.09021	5.83371	6.37892	6.49776	5.94459	5.91845	5.17726
Mir7682	2.13853	0.592643	0	0.94357	0	1.97176	0	0	0	1.262	0.521806	0	0	0.32955	0	0	0	0	0	0	0	0	0	0.280623
Rnf2	66.2882	79.5226	83.3819	51.524	32.0382	60.3258	72.3553	53.6887	63.3957	52.7768	56.5328	49.792	55.7204	59.0886	62.0715	51.2942	49.3458	53.0816	57.0704	51.2264	55.552	53.598	30.7467	51.7153
Tsen15	6.54648	5.6894	7.39126	1.59479	2.81987	3.08828	38.6849	34.1068	45.143	40.0141	38.3011	27.0773	1.8544	1.44266	2.43089	2.33916	1.92748	1.26971	2.69286	2.85858	3.11369	2.33763	0.181389	2.18995
Colgalt2	10.5738	10.8603	8.01679	7.86468	5.16827	10.2858	4.76511	2.92369	2.84412	2.57257	2.3136	1.65313	2.57712	2.60215	2.33187	2.83808	2.77498	2.45247	1.8553	1.676	2.05206	2.59389	1.79668	2.53883
Edem3	2.5593	2.87657	2.41361	1.41342	1.82066	3.04981	4.83974	3.27959	4.08995	3.14727	3.76052	3.31371	2.48593	3.11443	2.79079	1.93809	2.46534	2.18727	2.18444	1.90275	2.61931	2.12107	1.19539	1.72194
1700025G04Rik	1.46114	1.36893	1.52438	1.29591	0.831857	0.894151	0.075304	0.308386	0.211507	0.242479	0.249139	0.148181	3.92724	3.89686	3.55726	3.37775	3.14489	3.0403	2.48185	2.888	3.17625	2.08488	1.99618	2.42336
Rgl1	0.697952	1.23405	0.483667	1.47011	1.96486	0.663426	0	0.133026	0.175029	0.175083	0.438647	0.209012	0.936476	0.911095	1.04377	2.0152	1.60138	1.17745	0.328986	0.527179	0.210368	0.562673	0.484341	0.665858
Lamc2	0.624148	0.598955	0.635538	1.32306	0.761743	0.668137	0.115092	0.008755	0.037832	0.712931	0.153859	0.070019	3.09204	3.25936	3.88368	5.19903	4.81184	6.09755	2.82791	2.95325	3.08502	6.52844	4.2323	5.96868
Arpc5	15.4738	13.6338	18.9191	15.119	7.1234	22.1145	25.2783	19.1473	30.5244	27.2162	17.2889	16.7281	19.2569	17.9913	17.8309	17.6778	16.3233	13.525	19.6826	17.8884	20.8339	16.2909	14.2728	19.838
Ncf2	0.422949	0.289016	0.115795	0.20067	0.320703	0.114057	0.061817	0.961329	0.526925	0.675185	0.083694	0.170455	0.156242	0.182304	0.169565	0.18611	0.237509	0.27664	0.516017	0.58382	1.18306	0.367099	0.153989	0.233006
Smg7	10.9456	6.41231	8.29845	9.19757	9.64166	7.59639	8.45028	14.6831	9.59526	11.7468	17.7397	18.4684	5.87254	6.37298	7.91547	6.07303	5.58934	6.7416	9.78475	10.2088	11.1835	8.81261	17.5248	7.29695
Nmnat2	2.03845	0.699923	1.0995	1.6217	1.4962	1.11027	0.20955	0.27662	0.490054	0.191114	0.228561	0.245081	2.6123	3.17054	2.66419	2.14977	2.20044	1.92856	2.56085	2.67682	2.16074	0.985238	0.804665	1.54368
Lamc1	0.969012	0.699089	0.683694	0.687533	0.87928	0.818572	0.103899	0.082602	0.053395	0.004287	0.031975	0.079037	2.80998	2.65624	3.78091	1.13023	1.00871	1.17143	2.97459	3.61965	2.57776	1.5904	1.05973	1.40713
Npl	48.4634	51.3234	63.4913	18.919	5.5318	36.4544	218.202	237.012	256.64	162.081	127.665	158.246	0.142486	0.166617	0.382098	0.109812	0.584267	0	0.164931	0.22061	0.336676	0.199368	1.2664	0.657255
Rgsl1	0.362681	0.399709	0.275379	0.271479	0.454811	0.464186	0.026051	0.058146	0	0.095756	0.287331	0.123419	1.50995	1.97981	0.972757	2.02862	2.35685	2.37118	0.61249	0.240924	0.484143	0.268799	0.536245	0.434349
Teddm1b	0.505498	1.56218	1.02919	0.994291	0.91771	1.13287	1.03979	2.92995	1.35717	4.1654	2.22992	2.38854	0.312402	0.204524	0.497943	0.342069	0.095126	0.06825	0.442331	0.669761	0.448144	0.3604	0.630173	0.478651
Mir8114	7.40418	7.99268	5.95594	11.898	1.22969	22.1394	44.9235	28.9726	39.0685	25.639	26.3787	32.5284	1.05422	0.909203	0.681095	1.49916	1.12021	1.53313	1.75876	1.74211	0.978803	2.45592	0.150299	3.73153
Glul	31.339	25.8453	29.124	35.1359	19.0376	64.4943	120.016	68.1	82.1512	57.0976	57.9126	62.6648	2.93935	3.15615	3.03447	4.1783	5.0712	5.52246	4.26656	5.84309	4.95139	7.53851	7.05233	9.49625
E330020D12Rik	0.450831	0.485624	0.27565	1.15592	1.2754	1.54799	0.238169	2.04835	0.646989	1.04969	0.747533	0.646326	7.163	7.00393	8.46069	12.6265	14.736	13.5133	24.853	36.5173	28.0824	33.4848	41.7779	29.8364
Shcbp1l	1.14695	1.26672	1.19222	3.11055	0.530067	2.127	0.810626	0.379598	0.156365	0.078616	1.64779	0.220465	1.54797	1.1344	2.10211	2.02892	1.79097	2.0433	1.722	3.43585	2.47008	3.12535	1.74049	2.58009
Dhx9	6.81097	13.9142	11.2038	5.4565	7.46086	17.784	31.0739	33.2596	37.42	17.9358	28.8252	27.4744	1.58363	1.37224	1.77684	1.88717	1.93797	1.65306	1.56692	2.12587	1.73163	2.0982	3.7229	1.91533
Cacna1e	0.004219	0.058881	0.011751	0.011467	0	0.006911	0	0	0.005575	0	0.02898	0.006879	0.018217	0.06422	0.050032	0.061304	0.058521	0.037997	0.030456	0.054628	0.043117	0.012336	0.048818	0.025638
Acbd6	16.7974	8.60673	10.7368	27.0522	9.79601	8.65043	11.1261	6.21269	5.99311	10.0556	6.44898	7.94589	25.2973	27.7514	28.5264	30.3845	27.6334	26.4149	40.8923	44.8738	35.9545	45.1493	41.1286	32.6578
Stx6	7.22111	5.31607	7.33546	7.07266	4.62897	2.72043	0.977625	0.98016	1.43917	0.988496	0.623808	1.48832	8.47482	9.65117	8.08455	9.11147	8.61858	9.11835	7.80631	7.35715	7.13642	6.03348	4.60592	6.24082
Xpr1	7.54372	5.66177	6.99632	6.03259	5.14937	7.22632	6.72039	8.61867	7.27968	9.87622	8.42826	7.08777	3.72049	2.90873	4.17481	2.84799	2.83645	3.20192	2.74027	3.2486	3.2597	2.71418	3.37579	2.17035
Lhx4	0.026221	0.096052	0.019892	0.673329	0.552848	0.239325	0	0	0	0	0	0	0	0	0	0	0	0	0	0	0	0	0	0
Qsox1	3.01164	1.10823	1.32621	2.59616	3.37576	0.736552	2.30387	2.55839	1.77732	0.662155	1.88497	1.83527	1.51403	1.79418	1.26929	0.976871	1.73936	1.54475	2.59321	2.75636	1.99658	1.46867	7.98439	1.76506
Cep350	1.13684	1.46296	1.9411	2.00311	1.18576	1.78672	1.60895	1.21458	1.65893	1.19185	0.758603	0.679833	1.89409	2.02442	2.62215	1.75133	1.68201	2.28845	2.0482	2.04907	1.99704	2.83055	2.39373	2.06896
Tor1aip1	12.7133	10.997	13.7532	7.63295	6.83874	12.7606	36.3555	37.9688	38.2274	34.7931	39.4851	39.6143	6.63814	6.41088	6.09974	5.8161	6.08511	5.47027	5.21046	5.70341	6.0268	5.98814	9.85902	5.60788
Tor1aip2	25.5646	43.9946	47.159	19.3051	7.14138	26.6074	18.9975	20.0398	22.564	22.5017	13.3316	16.5315	2.99762	2.81507	1.06028	1.33852	1.74234	3.29075	6.11031	5.06781	3.87962	3.31905	3.10756	4.5372
Fam163a	0.102628	0.064563	0	0.163077	0	0.20611	0.039603	0	0	0	0	0	0	0	0	0.071869	0.00021	0	0	0	0	0	0	0
Tdrd5	0.721422	0.838625	0.717399	1.47856	1.74055	1.67427	1.36027	0.814616	1.47544	0.561767	2.47798	0.921747	52.9251	56.7529	65.6646	53.2336	48.4022	52.8815	77.3635	82.5022	81.1898	83.1314	76.7806	73.3496
Nphs2	0.770748	0.711629	0.183184	0.408206	0.373685	0.630609	1.00491	0.882807	1.10135	1.54146	2.30527	0.809512	0	0.018327	0.003264	0.036095	0.072033	0.064329	0	0	0	0	0.063588	0
Soat1	5.29575	5.93231	3.82681	2.74382	2.33595	3.36625	4.07997	5.95074	5	3.39466	5.34288	5.47065	16.4109	17.029	18.0386	15.4397	16.9141	18.5815	18.8673	18.6442	19.4246	26.6199	31.1456	34.065
Tor3a	6.38016	4.77977	5.45158	4.99052	3.78545	4.90739	0.82965	2.20938	0.796372	1.15562	0.319064	1.61692	0.2569	0.465214	0.398784	0.059731	0.095908	0.244819	0.244771	0.504495	0.540402	0.251034	0.24347	0.126486
Fam20b	4.29787	2.47608	4.19503	4.13805	4.66201	4.30775	8.88848	5.46455	5.73542	4.07418	5.13808	4.86246	1.79445	2.28772	2.4688	1.04181	1.29653	1.44141	3.47973	3.20933	4.03682	3.1415	5.93786	2.31087
Abl2	35.0673	26.0462	30.2058	35.3177	63.7501	31.1289	5.56728	11.4787	7.57255	6.58372	12.8469	9.16598	17.8045	16.7109	19.1114	19.865	18.1655	21.7949	13.4639	15.1118	14.7018	19.0419	24.3752	13.5201
Tex35	2.36611	1.67118	3.12427	2.67652	0.677333	1.56592	0.103832	0.11076	0.055896	0	0.053214	0.267122	7.89499	7.89471	10.8618	4.9469	5.04056	7.13632	6.65804	5.59412	5.35971	5.86852	1.70633	6.28965
Brinp2	0.065487	0.018136	0.062848	0.220567	0.229676	0.243285	0.011523	0.075618	0.124686	0	0.104017	0.019262	0.321308	0.32551	0.252103	0	0.044042	0.060737	0.242504	0.184083	0.291358	0.008872	0	0.020528
Sec16b	1.43147	1.23322	1.55343	1.62628	0.630878	1.42764	0.265119	0.201976	0.261044	0.250024	0.333269	0.221512	1.19084	1.21353	1.06981	2.27838	2.02183	1.68415	0.106555	0.069101	0.169121	0.411728	0.137396	0.415999
Astn1	0.007465	0.074983	0	0.358489	0.070497	0.094985	0	0	0	0	0	0	0.160046	0.072021	0.060799	0.21648	0.175015	0.093026	0.025513	0.006692	0.07237	0.03089	0	0.031776
Mir488	0	0	0	0	0	0	0	0	0	0	0	0	0	0	0	0	0	0	0	0	0	0	0	0
Rasal2	0.520256	0.29541	0.27256	0.633214	0.590046	0.358199	0.572766	0.62475	0.79419	0.42437	0.500326	1.10806	1.55044	2.08184	2.14656	1.86914	1.44957	1.87263	2.36228	2.01693	2.16722	1.75188	1.79695	1.44297
2810025M15Rik	30.0897	22.3363	23.7	26.6306	17.0508	16.8054	17.1491	14.8561	19.88	11.7957	16.8388	14.6994	21.9589	20.7384	20.4528	29.6351	24.0643	24.5594	15.2835	20.1619	16.3831	21.3223	13.8097	19.713
BC026585	3.28338	2.92069	3.37444	1.00455	0.092269	3.25492	0.983182	3.24629	2.12059	1.75121	2.97124	1.34576	0.274476	0.326375	0.125681	0.176675	0.143641	0.164445	0.404398	0.154364	0.207709	0.334322	0	0.223149
Ralgps2	36.2565	34.3769	33.5114	38.8441	45.9363	39.1719	7.33164	12.3603	9.03129	8.2858	14.7436	11.1678	17.2774	15.7748	15.8962	17.6109	16.6183	16.6093	12.6695	13.375	13.5265	13.8049	23.0453	12.4331
Angptl1	0.21998	0.210267	0.131114	0.046993	0	0.208131	0	0.062849	0.064802	0.029842	0.000873	0	0.33688	0.288192	0.158708	0.709135	0.74778	0.339681	0.131863	0.233399	0.048311	0.289064	0.219161	0.257687
Pappa2	0.004355	0.012702	0.009538	0.123365	0.041654	0.220814	0.215926	0.412909	0.081855	0.229999	0.0865	0.097102	0.055339	0.013359	0.053714	0.264181	0.147164	0.107058	0.021868	0.065994	0.085334	0.062514	0.066969	0.085446
4930523C07Rik	0.009672	0	0	0.087997	0	0	0	0	0	0.087704	0.015072	0	0.0147	0	0	0	0	0	0.069344	0	0	0	0	0.007758
4930562F07Rik	0.058772	0	0	0.215365	0	0	0	0	0	0	0	0	0.089325	0	0	0	0	0.055786	0.104069	0	0	0	0	0
Tnn	0.246756	0.232558	0.283195	0.57828	0.304778	0.375016	0.039855	0.025885	0.020017	0.038626	0	0	0.066729	0.093974	0.058481	0.518854	0.319829	0.115686	0.015032	0	0.027921	0.013849	0.017563	0
Tnr	0	0	0	0.066925	0	0	0	0	0	0	0	0	0	0	0	0	0	0	0.017168	0	0	0	0	0
Rfwd2	51.1273	65.2812	73.2922	78.2302	63.2566	96.7198	20.5932	29.7475	25.8831	24.8796	26.6092	22.7839	27.4571	28.4234	31.1615	29.7746	28.2098	34.0406	20.8209	24.2691	27.3599	29.8198	14.9308	21.8112
Scarna3a	1.07856	0.760893	0.179302	0	0	0	1.70937	1.3197	2.32275	2.74706	0.340175	1.15385	0	0	0	0	0.130758	0	0.470428	0.272294	0.015346	0.250536	0	0
Mir1843b	0.888536	1.12692	0.287265	0	0	0	1.77314	1.87235	3.53459	4.14759	0.318576	1.48396	0	0	0	0	0.229196	0	0.623713	0.259047	0.023517	0.284262	0	0
Cacybp	32.0478	51.4137	44.481	13.7006	11.0137	26.366	76.6882	68.3819	89.7319	70.8911	73.3407	58.1641	5.9892	5.99716	7.84464	5.99342	7.08132	5.12493	12.0597	11.9223	13.3615	12.1647	6.47986	11.0669
Mrps14	35.4597	50.8065	63.6227	28.6922	14.0706	52.2147	42.2004	21.3297	26.663	43.9575	17.2311	20.511	68.3393	77.1961	72.4038	56.3886	58.0528	65.478	51.1127	54.323	51.1873	41.5554	14.7478	46.5779
Rabgap1l	1.88299	2.70228	3.69918	1.66261	1.25527	4.02961	0.590423	0.438737	0.720844	0.432083	0.346956	0.588429	1.50168	1.03387	1.19703	1.46774	1.49732	1.3551	0.573184	0.741579	0.727071	0.510024	0.331785	1.68337
Gpr52	0	0	0.102978	0	0	0	0	0	0	0	0	0	0	0	0.045204	0	0	0	0	0	0	0	0	0.023256
Rc3h1	6.58209	7.33991	7.50456	6.16971	4.24784	6.98806	3.38634	3.28142	3.01458	4.1489	3.75123	3.71928	2.41717	2.3855	2.70199	2.33245	2.29756	2.25237	1.90685	1.81241	2.14266	2.35463	3.46518	2.1783
Cenpl	20.2987	22.9224	31.9375	12.8368	4.24924	19.2518	6.88248	6.4188	5.44987	6.82188	8.40293	7.67556	9.70616	11.148	7.41223	9.52252	7.95696	7.93979	4.42418	5.83547	5.14921	4.54616	2.04806	7.0888
Klhl20	0.428183	0.830647	0.377212	0.2655	0.269303	0.30502	1.13924	1.00733	1.26081	1.55367	0.730034	0.53875	1.23325	1.32524	1.85545	1.29821	1.16481	1.22273	1.72514	1.37429	2.28599	1.56756	1.36573	1.10324
Tnfsf18	0	0	0	0	0	0	0	0	0	0	0	0	0	0	0	0	0	0	0	0	0	0	0	0
Prdx6	30.7388	29.8936	28.3745	21.9462	10.7717	25.1936	32.3059	33.0131	44.3195	30.1222	32.1468	35.0317	6.80905	5.261	7.52595	5.83705	6.8933	5.28895	9.8474	8.71488	7.68381	9.5889	5.68093	9.98076
Serpinc1	14.0398	16.1341	12.0997	18.4877	6.36472	9.66539	3.15423	5.93785	6.35875	6.26095	5.65337	4.71528	90.9101	85.1944	76.8427	100.787	105.144	108.648	110.175	104.846	111.667	124.411	46.0118	159.728
Zbtb37	5.88652	4.72897	7.3054	6.11716	2.09289	5.13452	5.46028	5.1715	4.68866	6.01303	6.63341	5.48126	8.24916	7.65861	7.04169	7.98566	7.32562	7.68753	6.9606	5.41774	7.27057	5.32242	2.03421	4.70751
Gas5	36.3023	55.0363	56.5702	22.5101	40.7455	63.0374	79.7708	86.6967	90.1573	90.4433	72.1728	66.1241	8.73643	8.65156	8.12355	9.68377	8.55594	10.8879	4.27641	5.01924	6.20792	8.66364	10.6498	7.50378
Snord47	0.923691	2.37057	1.94034	3.77026	1.59644	5.69789	2.33713	7.12546	6.05559	7.10509	4.89627	3.50266	0	0	0	0	0	0.164597	0.527758	0.531412	0.557165	0.813426	0.266536	0
Dars2	3.3931	3.47584	2.12638	1.88442	1.20837	2.44704	2.82997	3.74076	3.08207	4.86473	2.25388	2.02526	1.18653	1.02642	0.938152	0.901401	0.740673	0.876504	1.29724	0.791807	1.03369	1.09577	0.744692	1.14831
Fasl	0	0	0	0.053391	0	0	0	0	0	0	0	0	0	0	0	0	0	0	0	0	0	0	0	0
Suco	12.2922	14.5449	13.6106	13.7392	16.3501	23.1131	3.28525	4.28024	3.68507	4.02992	7.1323	5.94275	25.2067	23.9186	24.5273	30.3751	28.817	30.2525	16.5264	17.586	18.2825	21.3457	24.1974	17.6409
Mettl13	3.43078	1.88478	2.56526	2.99697	3.87123	2.03808	2.18718	2.38853	3.12111	2.13761	3.29618	3.11957	0.31271	0.323635	0.441064	0.313366	0.306442	0.187421	0.299449	0.663408	0.660524	0.633221	0.502979	0.090222
4930558K02Rik	0.046021	0.379694	0.193334	0.098764	0	0	0.13269	0	0	0	0.218132	0	0.414432	0.290321	0.091099	0.195006	0.081352	0.151658	0	0.378855	0.045336	0.109407	0.271217	0.072326
Pigc	2.05915	2.81428	2.18588	3.04065	1.63577	1.73781	0.22991	0.308007	0.324247	1.26906	0.639764	0.222964	16.5884	14.1515	14.1368	13.0291	13.8507	12.6399	13.8239	13.4942	12.454	12.8518	5.66123	14.1795
Dnm3	0.472829	0.331535	0.262028	0.474155	0.190987	0.14909	0.124195	0.11761	0.069266	0.029304	0.109382	0.108548	2.46563	2.10573	2.37279	3.07296	2.59446	2.98535	1.54851	1.90736	1.462	1.49556	1.63578	1.43545
2810442N19Rik	0.178782	0.106727	0.030497	0.653559	0	0.027892	0	0	0	0	0	0	1.39569	1.04451	1.01104	1.06345	1.53162	0.903148	0.008483	0.184757	0.822214	0.097744	0.344919	0.34994
Dnm3os	0.006712	0	0.006031	0	0	0.012352	0	0	0	0.032973	0	0.00013	0.005766	0.043011	0.013499	0.09028	0.052395	0.018766	0.023562	0.043205	0.043951	0.098602	0.054389	0.031121
Mir199a-2	0	0	0	0	0	0	0	0	0	0	0	0	0	0	0	0	0	0	0	0	0.032923	0	0	0
Mir214	0	0	0	0	0	0	0	0	0	0	0	0	0	0	0	0	0	0.024315	0	0	0	0	0	0
Fmo2	0.05604	0.06502	0.201469	0.058088	0	0.150128	0	0	0	0.031344	0	0	0	0	0	0	0	0	0	0.019617	0	0	0	0.015142
Fmo6	0.548893	0.314228	0.502237	0.297076	0	0.050964	0.545596	0.478339	0.086513	0.170315	0	0.017344	0.578022	0.71713	0.314678	0.229568	0.800027	0.480409	0.074712	0.021754	0.120212	0.249907	0	0.237705
Fmo4	0.783018	1.57281	0.940725	1.64287	0.201007	2.35768	0	0	0.057188	0	0.106252	0.382395	1.09258	0.271039	0.271237	2.23846	1.26636	0.752494	0.099124	0	0.026491	0.129167	0	0.056533
Fmo3	0.583639	0.064424	0.179903	0.374933	0.108812	1.63202	0.112816	0	0	0.032297	0	0	1.92068	2.52893	1.49213	1.45635	1.11187	0.85148	0.572823	0.833736	0.693298	0.551836	0.340304	0.677964
Prrx1	0.054353	0.005848	0	0.111559	0.128393	0.2691	0	0	0	0	0.006373	0	0.043207	0.035004	0.037175	0.282867	0.103226	0.138552	0.008039	0.002612	0.070124	0.079195	0.012923	0.005652
Gorab	0.620025	0.886366	0.568497	0.558203	0.446355	1.26395	2.9576	1.7827	1.57715	1.30307	1.02785	2.33012	2.38227	2.27462	2.40274	2.30614	2.44888	2.38007	3.26735	2.79774	2.75469	2.87174	1.57436	3.38325
Mettl11b	0	0	0	0.097735	0	0	0	0	0	0	0	0	0	0.054092	0	0.036578	0.054876	0.08795	0	0	0.080578	0	0	0.07915
Kifap3	0.39596	0.280925	0.3559	0.349481	0.16794	0.497399	1.25179	0	0.556227	0.255035	0.405661	0.814426	1.24898	1.64349	2.34498	0.732199	0.960154	0.817531	3.92064	4.15967	4.49065	4.45331	4.04409	3.06603
Sell	0.34163	0	0	0.484632	0.177459	0	0.125575	0	0.243646	0.056315	0.020589	0	0.100179	0.202586	0.095885	0.027551	0.041581	0.083692	0.104669	0	0.021845	0.016779	0	0.018136
Scyl3	0.460367	0.303434	0.495389	0.472351	0.381058	0.353437	1.06734	0.812224	1.08203	1.2806	0.617644	0.641633	6.21653	5.39989	6.05861	4.5763	3.75826	5.68781	6.99266	6.4055	7.23426	6.34632	4.17459	5.53608
BC055324	3.17574	5.49467	6.16051	1.91246	1.90682	2.63737	7.99592	10.0727	11.3033	15.7335	9.29205	9.59426	15.9762	14.0007	12.6159	13.6365	13.657	13.4714	10.3898	8.44333	10.0742	10.2719	9.97966	11.2781
Mettl18	1.406	1.83752	2.10994	2.82538	1.21459	2.72713	5.5515	4.80409	4.66473	5.37271	4.73885	3.22881	23.5762	21.7812	19.9115	23.1103	23.082	20.2012	14.6331	13.1695	11.2495	15.1755	10.4524	22.654
Slc19a2	0.689039	0.560198	0.841024	1.05562	0.39207	0.630751	0.674349	0.146392	0.620496	1.80803	0.140955	0.209882	0.188423	0.494253	0.313624	0.170062	0.069386	0.216931	0.182433	0.285284	0.269694	0.082787	0.203405	0.160075
Selp	7.88592	7.28964	6.97273	25.6995	9.75299	12.0489	0.50355	0.363043	0.062811	0.301992	0.808672	0.823251	5.02694	3.63331	2.10161	14.7337	11.4747	11.4021	0.597498	0.574936	0.598328	1.68958	2.27586	1.71517
Gm16548	0	0.162661	0	0.056052	0.407575	0.117478	0.556946	0.28173	0	0.041428	0.005391	0.066501	0.573321	0.461137	0.158233	0.880687	0.703516	1.08823	0.065336	0.13088	0.029183	0.139831	0.130814	0.050878
F5	0.054418	0.020886	0.027715	0.173492	0.160808	0.07184	0	0.067512	0.007314	0	0	0	0.124182	0.218548	0.149057	0.282001	0.24449	0.302376	0.048467	0.062848	0.090361	0.164508	0.147636	0.133226
Vamp4	9.77407	9.34771	9.10723	4.82444	2.53227	4.84855	1.67354	1.14104	1.79751	1.57292	1.91762	2.03007	6.69747	6.57098	6.84469	5.99064	7.04307	4.60315	7.29673	7.99927	7.40604	5.68305	2.67029	7.18837
Myoc	0.065177	0	0	0.097467	0	0.081196	0	0	0.154341	0.09405	0	0.054343	1.11954	0.949236	0.505903	0.794042	0.609056	0.73952	0.605437	0.340578	0.386652	0.377333	0.182667	0.212715
7420461P10Rik	28.9262	38.1909	34.8956	87.3619	51.9329	72.9668	6.88994	7.78024	3.03657	2.4842	10.5029	14.6449	486.957	487.029	516.867	393.319	433.081	461.584	250.249	241.249	237.063	193.883	124.244	196.556
Prrc2c	16.2938	16.7867	18.4245	13.3829	19.1073	22.0997	34.4176	36.5798	34.9936	32.5049	33.9885	33.8221	30.769	34.2573	34.4293	32.8379	30.6247	37.8872	27.8198	32.2919	32.0332	39.04	50.3324	32.5132
Ccdc181	6.24894	6.71287	5.3616	3.89126	6.61691	3.14761	0.651357	1.38938	1.07115	0.159937	1.43124	1.51871	21.8989	22.0618	18.7868	17.8988	18.8487	18.7613	19.6827	16.976	17.4371	19.9103	19.4304	17.8829
Blzf1	1.22386	2.33238	1.75965	2.15821	1.88645	1.77383	4.66529	1.87437	1.59786	2.64012	2.35335	2.27595	10.182	10.1008	10.1356	10.2149	10.0327	10.6897	9.15387	9.04351	9.33029	9.80411	5.75374	10.05
Xcl1	0	0	0	0.413446	0	0	0	0	0	0	0.098365	0	0	0	0	0	0.356778	0	0	0	0	0	0	0
Nme7	7.41878	16.3167	13.5648	5.47019	0.512746	8.14705	5.13964	3.39107	5.28054	1.66149	2.03291	2.76399	5.19836	6.43778	4.45025	4.14227	6.43404	5.62827	3.18623	3.6951	3.31974	4.38312	0.620041	3.52399
Atp1b1	19.1821	16.4292	19.4161	16.635	8.89139	19.7588	2.84956	5.60754	4.71499	3.74811	5.69157	5.1488	11.6308	10.199	15.1374	10.2364	10.4677	12.2983	16.3505	20.3394	17.2738	17.0441	14.6113	14.2716
4930568G15Rik	0.032422	0.063837	0.01239	0.155198	0.123173	0	0	0	0	0	0	0	0	0	0	0	0	0	0	0	0	0	0	0
Tbx19	11.5302	8.45934	7.55767	11.4921	7.33273	6.28133	0.106629	0.750423	0.457292	0.527181	0.666593	0.258752	3.77201	3.43756	2.68893	6.12877	5.22657	4.34526	0.865162	0.663692	0.530486	1.57722	0.743623	1.02551
Gpr161	11.308	7.64931	9.29768	5.80323	1.84417	3.27638	9.0068	12.3702	15.0442	5.3201	9.83315	13.2289	0.023526	0.088142	0	0	0.022889	0	0	0	0.039941	0	0.047555	0
Dcaf6	6.91242	5.90967	6.39888	5.92459	7.12096	9.37861	2.36024	1.50706	1.67948	0.892867	1.48463	1.49439	8.29071	7.36467	8.90796	7.65102	8.68314	10.5206	8.83251	10.2494	10.6859	10.9493	17.4402	11.5442
Sft2d2	0.004294	0.202374	0.36045	0.920439	0.177238	0.633289	0.008609	0.00909	0.019604	0.033114	0.060418	0.086178	2.67436	2.76609	3.59498	1.83191	1.98544	1.69964	2.29338	2.60443	2.34124	1.25371	1.46261	1.57022
Tiprl	32.1224	51.9559	62.9367	15.9722	10.3103	22.8724	93.9114	95.6989	89.4439	61.9606	82.7026	77.0561	12.8801	13.308	11.5741	11.3544	11.5697	9.0326	14.8999	14.2459	14.2806	13.025	6.95081	14.6399
Mpc2	169.591	154.965	158.807	83.019	51.0488	125.458	355.686	238.266	262.98	306.234	208.622	188.089	66.0248	61.5238	64.5576	78.8402	71.9367	79.2372	68.5899	69.3898	64.4985	79.0935	52.3927	75.9864
Creg1	1.60871	1.61854	1.31401	1.09495	0.975897	1.04774	3.68279	2.25031	5.12798	3.57327	2.85489	2.48364	16.4133	18.0602	19.4099	6.70458	6.77372	8.81036	21.3859	21.8243	22.1609	12.1266	9.95888	11.6109
Adcy10	0.187456	0.076797	0.032389	0.14418	0.11355	0.13135	0.015465	0.202002	0.085824	0.221818	0.111982	0.008631	0.431394	0.173269	0.228134	0.333028	0.329806	0.403978	0.166136	0.121385	0.238149	0.132008	0	0.235666
Mpzl1	22.1063	21.4214	22.7465	10.2502	6.80948	7.25207	2.81921	6.87734	2.70404	2.22313	1.47682	3.46644	68.439	71.0327	65.0426	44.3386	52.9808	45.1518	65.9609	60.4548	58.9781	39.4307	15.9642	44.4699
Rcsd1	0.490133	0.660009	0.329319	0.592523	0.173098	0.510049	0	0.504595	1.16287	0.58402	0.414507	0.412763	1.84988	3.13583	1.37519	2.08991	2.22836	1.91149	0.399106	0.218268	0.170034	0.40691	0.100935	0.109937
Dusp27	0.208031	0.026798	0.068745	0.264753	0.050174	0	0	0	0	0	0	0.108502	0.011281	0	0.048055	0	0	0	0.046411	0.054708	0.018638	0.036583	0	0
Ildr2	0.01297	0.06547	0.014371	0.16043	0.014399	0.255422	0	0	0	0	0	0	0	0	0	0	0	0	0	0	0	0	0	0
Gpa33	2.17735	0.829003	1.61192	2.21873	1.11431	1.21619	0.020332	0	0	0.016341	0.198537	0.020726	0.727887	0.722378	1.05363	0.750668	0.497809	0.726707	0.623985	0.824297	0.655226	0.743444	0.372739	0.385016
Mael	21.4206	25.6022	24.5282	13.8545	2.00149	10.4094	13.815	14.1118	11.0983	9.23149	11.0567	15.2354	35.8341	28.2162	37.34	27.1852	26.7854	26.6889	36.9482	28.1125	30.7523	22.5188	7.05993	26.1441
Gm4846	0	0.024977	0.141169	0.38643	0	0	0	0	0	0	0	0	0.215273	0.191358	0.049542	0.089627	0.07494	0.199951	0.053466	0	0.066599	0.146206	0	0.077558
Gm4847	3.17075	3.29348	2.12066	2.36983	1.33726	2.41484	1.2349	0.708031	1.28727	0.23448	0.73795	1.41667	0	0	0.048027	0.017009	0	0	0.01522	0	0	0	0	0
Tada1	23.2369	21.8621	23.7166	17.6691	6.62442	8.48683	7.18316	8.50599	7.73244	7.73186	6.98847	5.50784	37.5703	35.6524	32.1616	29.8271	32.3608	28.4102	30.462	27.0897	26.4523	23.9894	7.65025	29.6213
Pogk	0.270116	0.259618	0.160071	0.282744	0.302027	0.335627	0.692252	0.646521	0.418776	0.280411	0.297226	0.486143	0.527574	0.411062	0.71299	0.199733	0.121532	0.205882	0.660649	0.698811	0.785737	0.353833	0.54042	0.349837
Cd247	0.413558	0.103107	0.157858	0.109897	0.262838	0.303288	0.010264	0.172683	0.011687	0.038705	0.041379	0.080907	0.551624	0.396726	0.711712	0.433403	0.46189	0.416978	0.395443	0.818001	0.518603	0.733376	1.36527	0.331274
Pou2f1	1.40185	0.920196	1.27995	2.3783	2.59393	1.51158	0.453983	0.594015	0.279634	0.206374	0.399664	0.375796	4.35174	3.98258	4.55991	4.27793	3.92857	3.5958	4.14091	4.85894	4.41311	4.91609	8.27566	3.9036
Gm16701	0	0	0.028476	0	0	0.265781	0.0349	0	0	0	0	0	0	0	0	0	0	0	0	0	0	0	0	0
Uck2	123.836	69.3591	82.0966	73.5284	36.3134	55.5687	148.351	210.65	180.691	56.3498	161.046	144.631	164.118	151.058	146.29	124.061	130.954	134.871	90.144	93.9204	82.6546	74.5703	29.8964	96.5614
Rxrg	0.057033	0.002089	0.000162	0.083124	0.046832	0.00639	0	0	0.035105	0.007431	0.024197	0.025522	0	0.020146	0	0.003019	0.005057	0	0.000425	0	0	0	0	0.018889
Lmx1a	22.9276	10.7635	11.4841	11.9762	20.4465	18.132	2.2035	2.65285	2.69245	1.71404	2.33731	1.2814	0.484767	0.476073	0.464152	0.329361	0.818701	0.844658	0.758714	0.245324	0.548753	0.479447	0.028642	0.325348
Mir6348	0	0	0	0	0	0	0	0	0	0	0	0	0	0	0	0	0	0	0	0	0	0	0	0
Pbx1	0.020854	0.000453	0	0.006542	0.015102	0.015849	0	0	0	0	0	0	0.020938	0.023459	0.02134	0.024691	0.010469	0.030389	0.015003	0.015786	0.019326	0.033825	0.089098	0.012551
Tmco1	17.0805	19.4652	18.5949	10.0184	18.1077	13.3681	20.9641	21.1457	25.1902	18.4987	19.8971	14.7034	18.204	14.964	17.9296	15.6755	15.6731	17.8908	14.8079	14.9705	13.2744	14.8317	31.7036	14.9693
Aldh9a1	55.5472	43.6732	44.8973	58.2667	24.862	35.89	7.72276	17.5005	11.9731	9.5834	12.0919	9.20923	72.5764	74.0531	80.6162	72.6779	66.0252	75.3908	89.466	91.1945	92.2968	84.3121	38.94	91.5194
Mgst3	82.6342	79.3608	124.119	51.8178	45.9499	35.0495	9.73019	5.78281	11.012	2.02201	4.4405	8.9994	245.654	254.288	255.622	219.417	239.318	258.613	220.425	253.687	240.15	216.813	159.368	212.782
Rgs4	0	0.312845	0	0.127566	0.104765	0.442714	0	0	0	0	0	0	0	0	0	0	0	0	0	0	0	0	0	0
3110045C21Rik	3.19165	4.04694	5.50059	4.21253	2.73336	7.74518	0.560806	0.368823	0.155263	1.41993	0.401939	0.596969	10.7726	10.1258	10.3821	6.98377	10.1469	10.4964	10.2738	11.1605	14.0456	10.5197	5.08806	12.1259
Ddr2	9.31201	7.39758	5.20885	6.37851	4.45684	7.90942	6.10389	5.95739	8.16658	2.46314	5.80222	10.5426	3.40605	3.45171	2.99644	5.79119	5.57582	5.03735	3.83218	2.98721	4.07564	6.67291	5.03948	4.94736
Hsd17b7	6.39456	7.25512	7.22447	5.74653	3.17945	4.67112	2.46836	0.981977	1.16655	0.481602	1.13563	0.998809	18.5034	17.13	18.5961	17.5958	17.727	15.6377	18.8355	19.9526	18.8525	24.0091	18.9371	23.2668
Nuf2	20.0932	26.4427	23.4679	34.8402	9.1077	30.7348	8.25764	3.2121	8.08841	4.44576	6.6544	6.32209	82.9178	77.9234	76.6199	72.6976	72.9204	66.2347	86.6079	78.1716	83.8956	69.0419	28.0011	80.8252
Uap1	33.0572	48.9015	33.5093	28.2891	14.075	46.492	137.783	125.331	167.741	103.044	109.056	137.662	2.93511	3.18063	3.92771	3.50574	3.41816	3.77525	4.00291	4.26762	4.14472	4.72101	2.59334	4.41149
Uhmk1	32.1633	28.9698	38.2286	32.8943	19.4698	33.4817	28.0937	29.8507	31.8949	26.8706	30.0755	24.7405	1.64546	1.78408	1.69396	1.75704	1.56351	2.04162	1.54292	1.68652	1.79954	1.38516	3.12461	1.31794
Sh2d1b1	0	0	0	0	0	0.13324	0	0	0	0	0	0	0	0	0	0	0	0	0	0	0	0	0	0
Gm7694	2.55257	2.09698	2.53707	2.43788	2.74848	1.02764	0.086713	0.127649	0.126338	0.064109	0.031583	0.177189	2.93241	2.59437	3.4854	3.00651	2.45527	3.41298	1.48931	0.916786	1.03554	1.07408	0.349875	0.777443
1700015E13Rik	0.008572	0	0	0	0	0	0	0	0	0	0	0	0.098302	0.240734	0.068853	0.014161	0.333513	0	0	0	0.07365	0.117612	0	0.170814
Nos1ap	0.480434	0.31277	0.092114	0.462758	0.627917	0.307843	0.038567	0.13072	0.050873	0.169119	0.204256	0.023099	0.949986	0.946201	0.674725	0.825903	1.11318	0.7501	0.253362	0.507259	0.46351	0.297148	0.295052	0.380462
Atf6	1.36948	1.14157	0.73228	1.07838	0.700677	1.16721	1.2755	1.02724	0.912606	2.53369	0.927662	1.10591	5.29447	5.15313	6.02827	5.90968	6.08414	5.49175	4.25183	4.92438	4.58097	4.82799	4.79797	4.09882
Fcrlb	0.04172	0.031155	0	0	0	0.236489	0	0	0	0.008144	0.012158	0.10779	0	0	0	0	0.131477	0.002864	0.004129	0.033748	0.035458	0	0.01899	0.116489
Fcrla	0.012699	0	0	0.059791	0	0	0	0	0	0	0	0	0	0	0	0	0	0	0.108346	0.050353	0	0	0.111464	0.01105
Fcgr3	98.1906	104.7	109.601	69.1612	32.7708	106.89	186.96	253.204	241.435	205.583	246.251	281.222	1.42706	1.56726	1.65647	1.27413	1.17281	1.00845	0.793817	0.697182	1.37697	0.673362	1.92783	0.340772
Mir6546	0.35952	0.307473	0	2.65178	0	0.045937	0	0	0.040771	0	0	0	0	0	0	0	0	0	0	0	0	0	0	0
Fcgr4	0.178897	0.540965	0.128375	0.737129	0.231804	0.858112	0.289746	0	0	0.036249	0	0	0.289866	0.271876	0.400328	1.02626	0.683736	0.785292	0.167904	0.070747	0.026903	0.067995	1.18374	0.12774
Dusp12	28.5775	26.9761	23.8806	17.6436	10.7621	10.9124	36.5031	29.7326	37.6652	39.0407	32.4948	33.1244	149.352	138.95	142.478	178.088	181.637	175.681	166.238	161.408	170.675	180.601	63.5333	196.365
Sdhc	8.14776	5.17897	5.60528	16.7021	10.2679	8.40132	9.98957	7.70477	5.09571	6.15287	3.18333	3.68333	104.96	101.449	99.2973	89.1796	90.0589	88.8839	88.5616	93.5865	83.2465	85.3682	58.1936	80.1394
Adamts4	0.913826	0.871055	0.739193	1.47461	1.1731	0.400741	0.198163	0.268332	0.058891	0	0.025326	0.114092	0.787603	0.519453	0.694744	0.825882	0.581601	0.62298	0.413828	0.37744	0.419613	0.383634	0.182558	0.478504
Pcp4l1	4.82899	3.03019	1.68564	2.64998	1.05264	5.78645	1.17435	5.44087	4.07886	2.9259	3.97907	5.86719	0.202384	0.072815	0.031169	0.047485	0	0	0.413631	0.278682	0.401904	0.458609	0.845362	0.239465
Nr1i3	0.417491	0.53187	0.068791	0.014849	0	0.014177	0	0.461127	0.091683	0	0.162893	0.395834	0	0	0	0	0	0	0.02426	0	0	0	0	0
Tomm40l	0.364815	0.101277	0.25699	0.263215	0.114539	0.086434	0	0.021906	0.011748	0.002984	0	0.020785	0.04331	0.137071	0.03553	0.019081	0.037714	0.085874	0.031506	0.129117	0.210313	0.13921	0.065265	0.104177
Apoa2	1.53607	1.70854	0.394495	3.27679	1.03723	5.23344	0.540551	0.192836	0.749951	0.375479	0.295952	0.342382	0	0	0	0	0	0	0	0	0	0.086206	0	0
Fcer1g	0.961635	0.466098	0.125278	0.497985	0	2.86525	0	0.151668	0.063661	0	0.435743	0	0	0	0.230289	0	0	0.075709	0	0.067199	0	0	0.14335	0
Ndufs2	15.3373	17.7592	16.7223	11.2737	6.56172	11.4387	5.25723	10.9817	9.44999	9.39581	12.1748	11.5332	32.9309	32.9345	25.5178	32.0585	36.1958	30.9451	30.0338	29.1646	28.0534	29.8837	21.1892	32.9453
B4galt3	45.961	22.6524	19.659	34.8576	26.0757	13.6986	8.06568	16.0686	12.3963	6.80614	9.56345	10.701	3.60743	2.62429	2.93806	2.58189	2.14426	1.54485	7.02973	6.48842	5.90273	4.95765	6.69184	4.5654
Ppox	0.292789	0	0.126297	0.74604	0.086791	0.340538	0	0.150802	0.177879	0	0.155789	0	5.05853	5.52257	4.9162	4.13314	3.90259	5.22639	8.55748	8.04324	8.99902	7.96768	4.97402	7.06089
Usp21	42.535	14.9978	17.6675	23.0643	28.2099	7.63957	2.23152	3.61678	3.35226	1.08193	2.48816	2.79429	15.0946	15.2316	15.4203	14.9577	15.0111	14.9429	18.966	17.0541	15.0422	14.5509	19.6429	12.3036
Ufc1	12.2118	12.7833	8.26778	10.7033	6.43629	13.2806	58.1101	38.2735	49.4976	56.8044	40.7826	37.8703	25.2173	22.7015	24.245	31.5321	25.1023	25.5181	46.5305	41.6926	44.1645	50.1628	40.4373	44.5433
Arhgap30	0.114899	0.033152	0.141644	0.025774	0.24105	0.197235	0	0.334444	0.314435	0.077292	0.807907	0.288126	0.005433	0	0	0.024752	0	0	0	0.00611	0	0	0	0
Tstd1	1.72256	0.492077	0.826321	1.45549	1.87169	0.875545	1.99958	3.4261	4.0037	1.46509	2.92789	0.583957	0.126098	0.104068	0.070089	0.41874	0.075772	0.479966	0.137534	0.211854	0.079812	0.262594	0.174681	0
Usf1	15.395	8.16146	9.85849	7.93832	10.6165	3.53523	11.5796	16.1169	10.2725	12.0248	17.8978	22.1301	8.12648	9.5387	9.02426	9.89576	10.5833	8.04467	13.9598	10.8725	11.4185	9.82725	10.1239	10.78
F11r	23.3318	14.3095	16.1554	12.0842	8.18467	7.40438	24.9283	47.9429	50.6464	39.7563	37.6967	40.6685	0.361829	0.198224	0.349762	0.118422	0.279561	0.514169	0.331458	0.486228	0.264416	0.354125	0.338927	0.430206
Alyref2	10.3185	7.93085	11.6396	10.9756	4.06322	6.92518	2.43379	3.46493	4.10132	3.58272	5.92082	4.47989	3.87803	4.66722	4.76879	4.12312	4.56494	3.12302	3.87506	6.19431	3.82092	4.0404	2.06259	5.74583
Itln1	1.47628	1.35673	0.704429	0.086426	0	0.514436	0	0.033813	0.020608	0.016066	0.487794	2.55062	0.119861	0	0.017528	0.038741	0.031874	0.042563	0	0	0	0	0	0
Cd244	0.689958	0.269433	0.525349	0.479107	0.344948	0.19973	0	0.236509	0	0	0.06358	0.255408	0.695916	0.630179	0.19055	0.776952	0.619003	0.325619	0.010954	0.023454	0.030769	0.07897	0	0.078034
Slamf7	0.773733	1.30785	1.22215	0.576573	0.937113	0.997451	2.26134	4.84434	3.26859	1.2042	3.10193	3.13811	0.376304	0.41323	0.314771	0.761906	0.686549	0.509115	0.154791	0.220212	0.124106	0.404056	0.178929	0.559271
Mir7683	0	0	0	0	0	0	0	0	0	0	0	0	0	0	0	0	0	0	0	0	0	0	0	0
Cd48	0.141353	0.548273	0	0.229062	0	0.613227	0	0	0.163165	0.254089	0.601724	0	0.076584	0.579778	0.246749	0.518354	0.228096	0.737475	0.238125	0.678607	0.643878	0.719864	0.084282	1.7093
Dedd	26.5854	24.18	24.9148	32.8885	11.7794	20.348	15.4351	19.0791	17.9181	20.5933	17.4899	19.4446	156.078	147.905	130.341	130.824	147.038	129.895	133.862	120.874	117.329	119.015	73.3855	140.128
Nit1	4.98897	3.68851	3.20888	3.05203	2.42604	1.98146	6.56024	7.70232	8.03746	3.67147	5.77113	4.36065	16.117	15.049	14.8562	11.7858	12.1097	12.0873	15.4902	13.4825	14.4957	14.1376	5.59134	10.9825
Pfdn2	76.5026	62.7507	65.9476	38.8683	56.1579	38.932	163.574	156.601	165.447	167.54	174.432	149.504	81.9806	89.9711	89.6731	87.8853	91.1473	98.6423	103.059	119.633	122.263	95.9048	186.938	91.1609
Klhdc9	1.06862	0.83294	1.3783	0.830938	0.151432	0.499387	0.273501	2.23376	2.67549	0.746696	0.764583	0.426024	2.04536	2.27079	2.12258	1.96786	2.7853	1.82714	1.85931	3.02986	2.67068	1.88673	0.500536	2.95079
Cd84	0.501696	0.234728	0.450371	0.17218	0.037658	0.229845	0.017162	0.004375	0.011346	0.059605	0.02266	0.002321	0.073053	0.251999	0.067832	0.085857	0.057576	0.217349	0.196001	0.123181	0.211936	0.126961	0.114828	0.121844
Slamf6	0.211768	0.077143	0.016421	0.289812	0	0.142589	0	0	0	0	0	0	0	0	0	0	0	0	0	0	0	0	0	0
Slamf1	2.36845	3.38234	3.01957	1.91049	0.657464	0.539154	0.121644	0	0.012897	0.016209	0	0	3.35914	3.18324	1.55196	5.29894	4.61798	4.56356	0.355828	0.312653	0.250215	0.455157	0.360218	0.860766
Vangl2	0.213167	0	0	0.151537	0.158938	0.03897	0	0.309108	0.023968	0.168493	0	0	0	0	0.043444	0	0	0.066276	0.099905	0.038999	0.127625	0	0	0.035637
Casq1	0.493237	0.255684	0.226242	0.266871	0.057077	0.052258	0	0.158332	0.399075	0	1.21302	0.14548	0	0.091388	0.04174	0.084607	0.108972	0.106688	0.017806	0.04074	0	0	0	0.044624
Atp1a4	0	0	0	0.028049	0.132388	0.020934	0	0	0	0	0	0	0.013029	0.016015	0	0.024036	0	0	0	0	0.011134	0	0	0
Igsf8	0.600167	0.158649	0.018343	0.444432	0.662682	0.451863	0	0	0.183793	0.02889	0.021124	0.099702	1.06494	0.930776	1.28712	0.814576	0.493657	0.890518	1.68538	1.94009	1.63027	1.07834	1.2126	0.28012
Igsf9	0.026468	0.013701	0.152863	0.21654	0.221052	0.048009	0.006604	0.094389	0.107701	0.018573	0	0.03138	0.002598	0	0	0.018271	0.014733	0.008168	0	0	0	0	0.047133	0
Tagln2	4.37304	7.49445	4.75807	8.65121	1.42028	4.88304	2.88026	1.47793	5.27037	3.29479	4.70188	2.35076	0.032635	0.123092	0.035286	0.157751	0	0.105479	0.202639	0.191328	0	0.092149	0.115146	0.030255
Slamf9	0	0	0.215501	0.164432	0.10457	0	0.801594	0	0.282898	0.778534	0	0.335141	1.5149	1.65498	0.88151	3.6931	3.08087	3.03036	0.068908	0	0.163343	0.539973	1.23457	0.822018
Pigm	5.87069	4.23306	4.87085	5.00395	2.96436	6.33015	3.4106	6.54757	4.23312	2.58651	10.1285	8.03084	2.66928	2.47847	3.08302	2.32787	2.1465	2.11451	2.24723	2.96425	2.79928	2.32836	2.21932	1.99617
Vsig8	0	0.007655	0	0.060949	0	0	0	0	0	0	0	0	0	0	0	0	0	0	0	0	0	0	0	0
Dusp23	6.04408	3.71816	2.43189	2.68127	4.56254	1.03087	0.033349	0.008555	0.164884	0.51345	0.660535	0.007479	4.2347	3.90588	4.68284	3.35863	3.40378	3.16005	7.3592	9.49528	8.71346	4.1219	5.64646	4.42304
Cfap45	3.37706	1.33442	1.5553	2.54019	3.67743	3.5662	0.067885	0.608024	0.718262	0.348169	1.01675	0.361126	8.89781	10.1696	8.83995	14.1187	14.3421	11.8095	13.1903	12.7514	12.5752	14.08	14.2711	13.151
4933439K11Rik	0.302975	0	0.087601	0.602799	0	0.390092	0	0	0	0	0	0	0.053758	0.242123	0	0.030599	0.158824	0.124355	0.09876	0.104002	0	0.075219	0.486871	0.044434
Cadm3	0	0	0	0	0	0	0	0	0	0	0	0	0	0	0	0	0	0	0	0	0	0	0	0
Pydc3	0.08979	0	0.027045	0	0	0	0	0	0	0	0	0.014191	0.242606	0.22755	0.170268	0.091265	0.133088	0.033132	0.208809	0.228361	0.221791	0.25181	0	0.272262
Olfr419	0.144072	0	0	0	0	0	0	0	0	0	0	0	0	0	0	0	0	0	0	0	0	0	0	0.023987
Olfr248	0.042359	0	0	0	0	0	0	0	0	0	0.094311	0	1.422	1.67956	0.774453	2.80535	2.20973	2.11913	0.184644	0.087558	0.484327	1.48041	0	1.02414
Olfr231	0	0	0	0	0	0	0	0	0	0	0	0	0	0	0	0	0	0	0	0	0	0	0	0
Olfr424	0	0	0	0.026868	0	0.500568	0	0	0	0	0	0	0.110901	0.067342	0	0.364875	0.129568	0.160468	0	0	0.066308	0.334038	0	0
Olfr421-ps1	0.205098	0.147314	0.289692	0	0	0	0	0	0	0	0	0	0.216508	0.616742	0.422969	0.264257	0.480027	0	0.536097	0	0.183542	0.371706	0.091666	0.277951
Olfr420	0	0	0	0.197435	0.125152	0	0	0	0	0	0	0	0	0.26606	0.043491	0.211284	0	0.112831	0.089443	0	0.164459	0.199201	0.183419	0.575466
Spta1	0.021002	0.005112	0	0.00688	0	0	0	0	0	0	0	0	0.039012	0.019057	0.041197	0.056014	0.04287	0.025816	0.034432	0.025743	0.033609	0.030066	0.026033	0.045174
Ncstn	6.80295	5.553	5.77981	14.0572	2.0175	5.19323	3.19803	2.36101	1.67288	1.9664	0.245711	1.93818	15.0795	15.99	15.7852	10.7376	11.0485	12.4735	25.5928	21.7451	22.8502	17.3825	7.4763	15.7167
Copa	4.37967	4.07543	5.27682	4.2105	2.12963	2.56903	6.34158	6.67869	6.08697	5.99	8.13901	5.01635	15.0264	13.37	17.912	12.88	12.3454	13.7202	17.9205	19.1679	18.2257	19.7599	8.05521	15.6019
Pex19	14.1652	14.2295	16.2668	9.39482	3.51361	8.23075	23.428	32.4835	35.0662	21.518	38.5528	37.1416	13.6234	15.4394	14.5558	12.5604	12.0635	12.6446	13.6744	12.507	12.5151	9.46712	4.27869	14.3054
Dcaf8	26.4768	14.301	17.2549	22.4931	20.5839	10.671	2.82269	5.89312	3.11828	4.02742	4.14749	4.41617	60.2534	57.6867	63.0454	57.7711	55.6977	57.0838	65.3664	65.8164	62.687	67.8264	57.8164	56.0738
Rgs7	0	0	0	0	0	0	0	0	0	0	0	0	0.128046	0.260232	0.095802	0	0.079071	0.100154	0.458568	0.287132	0.14406	0.068351	0.141129	0.027306
Fmn2	18.6687	19.0559	25.98	29.5464	16.4693	22.3209	1.00481	2.6234	1.89478	2.26407	2.41127	2.16124	25.2194	24.3844	27.0466	32.2774	29.4127	31.9192	17.7991	19.0087	20.7854	29.1311	24.8857	20.1433
Wdr64	0.044186	0.046359	0.060197	0.279478	0	0.367897	0	0.009039	0	0.011988	0	0.027097	0	0	0.009863	0	0.023784	0	0	0.019775	0.007796	0	0	0
Fh1	3.77033	3.81569	2.88683	7.37974	5.20507	2.60526	6.19623	4.45968	7.80067	5.47362	6.78907	3.14664	61.5659	54.9388	49.7033	56.314	57.0051	50.2589	59.2255	50.8888	46.883	56.2798	18.8539	59.3594
Kmo	0	0	0	0.041199	0	0	0.644579	0	0.054788	0	0.43157	0	0	0	0	0	0	0	0.037453	0	0	0	0	0
Opn3	2.50444	3.29943	3.58607	4.74164	1.26506	2.47716	0.248982	0.507641	0.699963	0.28586	0.337857	0.351813	10.6225	10.021	9.38558	8.58177	9.94679	10.8229	6.15106	5.76066	6.05302	5.74473	1.53592	5.89896
Chml	1.74787	2.51224	3.04153	2.12962	2.25671	3.76363	1.26149	2.55708	1.63056	1.91637	2.09023	2.73407	1.23703	1.6585	1.8497	0.781157	1.13194	1.15898	1.34308	1.72432	2.05225	2.23008	1.50385	2.04714
Exo1	5.23655	5.27526	6.48066	8.74463	4.23641	5.3709	9.12214	7.28145	9.10548	11.8334	8.44482	8.82325	27.2662	25.6329	26.4425	31.4605	28.6522	27.9822	25.8371	27.301	28.4793	30.9081	17.0229	29.8122
Becn2	21.7072	15.5444	24.5504	16.6505	7.7627	23.6965	41.0452	73.5937	71.5611	55.6597	79.3517	71.7295	0.303715	0.440614	0.190806	0.429131	1.39854	0.744737	0.20744	0.196244	0.113364	0.385319	0.354366	0.085018
Pld5	0.019481	0.159195	0.203224	0.133648	0.016809	0.142456	0.141145	0.182238	0.228965	0.228474	0	0.10473	0.029816	0.096012	0	0	0.069924	0.027217	0.026749	0.025965	0.017804	0	0.011699	0.018016
Zbtb18	8.52833	9.43977	12.1683	9.69247	11.7909	10.406	0.817686	1.54527	1.29404	1.20684	0.707401	0.536404	8.75854	10.5216	11.9275	8.90547	8.30671	8.64984	13.1125	13.9136	14.3485	12.9265	10.8436	8.29395
Cep170	4.32187	5.44032	5.47075	5.88765	2.43435	5.31729	8.65936	5.7371	8.20027	8.29021	6.49608	7.40124	2.69615	2.58521	2.91982	4.07145	3.15614	3.45123	2.41473	2.14315	2.44297	2.94795	2.02396	2.17785
Mir350	0	0	0	0	0	0	0	0	0.539846	0	0	0	0	0	0	0	0	0	0	0	0.357976	0	0	0
Sdccag8	0.995525	0.985957	0.900085	1.36169	1.35015	0.701372	0.103122	0.407042	0.62553	0.613991	0.458186	0.370022	0.810835	0.905135	0.950539	1.05747	0.67648	0.932489	1.23156	1.20592	1.43457	0.973015	1.30903	0.763081
Hmga2-ps1	1.37475	0.362454	0.542454	1.49577	0.314002	1.1317	0.829835	1.82616	1.9536	0.294018	3.6313	0.285816	25.055	25.6858	26.1951	30.507	28.117	22.0541	47.6839	36.5409	38.2254	40.1735	16.2021	27.555
Akt3	15.6537	16.4647	17.7197	19.5671	11.7002	19.6155	2.43397	3.99582	4.26068	2.78335	3.64186	3.28992	9.96325	9.98485	9.33696	10.375	10.7024	12.2671	8.71384	9.30449	9.38555	13.943	6.15452	10.7848
Gm16432	0.191326	0.280107	0.380522	0.190001	0	0.175281	0.049775	0	0	0	0.083523	0	0.656201	0.747891	0.905085	1.21449	0.665474	0.5003	1.09722	1.61853	0.908581	1.27003	0.795999	1.21446
1700016C15Rik	0	0	0	0	0	0	0	0	0	0.176835	0	0	0	0	0.195319	0.073891	0.302942	0.133914	0.079942	0.000787	0.058022	0.042507	0	0.595716
Adss	46.1763	57.3317	53.8662	32.9449	28.3467	36.8228	20.107	20.656	19.0901	15.0147	22.1318	19.19	250.589	260.696	259.934	252.683	265.03	250.254	274.267	270.099	286.019	285.206	204.868	329.674
Desi2	39.7212	36.7931	41.0427	46.9566	32.0628	37.6414	4.69673	5.76588	5.5025	3.17088	6.64999	5.52685	18.7289	19.8519	22.4889	19.4685	17.7008	20.0461	12.8395	13.4771	12.8377	13.5882	8.67422	10.9361
Cox20	10.3298	9.85001	11.9368	4.39694	2.45703	6.98614	18.9885	18.0243	15.5177	12.7128	9.44129	14.3238	6.18453	9.04583	5.04068	6.71228	4.71635	7.48976	5.761	6.66934	4.77352	7.80514	7.28887	8.21293
Hnrnpu	30.4349	29.4825	44.91	30.0584	29.3815	55.9087	92.3696	81.7677	78.0089	92.0055	85.8818	76.653	44.4686	46.3441	49.3376	55.632	54.1142	59.4121	42.5172	46.9827	50.7593	58.1977	55.7942	42.2766
Kif26b	0.307918	0.203376	0.377102	0.442119	0.125457	0.154418	0	0.121322	0	0	0	0.032129	0.521706	0.46595	0.532525	0.240193	0.217855	0.326212	0.754208	0.875695	0.534622	0.924561	1.06291	0.598153
Efcab2	0.622148	0.335084	0.239698	0.10334	0.035854	0.159102	0	0	0.115107	0	0.203723	0	1.36717	0.671021	0.882932	1.03978	1.00143	0.845066	0.704442	0.493009	0.821611	1.20565	0.309707	0.508174
Psen2	6.15773	1.90234	2.79426	2.43794	3.05883	0.197744	0.727887	0.614101	0.282791	0.432972	0.830836	1.13146	23.8732	25.9043	23.9174	20.6475	22.6853	21.8462	29.9926	30.1354	31.6836	26.7312	30.9778	23.0227
Gm5069	0	0	0	0.003653	0.133743	0	0	0	0.002319	0	0.013078	0.00156	0	0	0	0	0	0	0.026039	0.016271	0	0	0.027415	0
Itpkb	0.042147	0	0	0.081309	0.093108	0	0	0	0	0	0	0	0.017862	0	0	0	0	0	0.03497	0.008553	0	0.015269	0.045033	0
6330403A02Rik	0	0	0	0.017743	0.233976	0.007518	0	0	0	0	0	0	0	0	0	0	0	0	0	0	0	0	0	0
Cdc42bpa	1.47099	2.40063	3.17961	2.74889	1.59128	3.08415	0.715506	0.664637	0.233998	0.411026	0.805022	0.952949	18.0804	20.2093	20.0166	13.2809	14.9172	13.6349	16.2106	16.5173	16.567	15.9673	8.91712	15.714
Adck3	0.493591	0.444555	0.010044	0.331064	0.492133	0.198096	0.667986	1.20238	0.951953	0.548888	0.66146	1.05325	0.660377	0.427109	0.753655	0.295324	0.437255	0.451881	1.2578	0.673497	0.8927	0.669682	0.687707	0.534052
Parp1	7.86783	5.6835	6.98778	5.68723	6.59748	5.83496	23.5687	21.9401	21.2354	24.3511	24.5618	18.0406	8.64264	9.08303	13.0387	7.68098	7.91038	8.99803	17.5214	20.8371	19.3112	18.386	20.4911	13.4023
Mir6904	0.300495	0.030959	0.057416	0.179804	0.166792	0.053954	0.88044	1.09465	1.16958	0.494215	0.542055	0.469696	0.254705	0.199698	0.776678	0.357204	0.094825	0.316872	0.516658	1.10431	1.4189	0.8443	0.134078	0.714124
Mixl1	2.2889	2.20138	1.91562	1.43738	0.452291	2.37218	8.50285	11.8666	12.759	19.3101	15.539	19.7309	0.034081	0.100204	0.149556	0	0.019429	0.087491	0.0406	0.07701	0	0.068675	0.241359	0.035676
Lin9	7.04916	7.71304	8.27847	5.5803	2.55785	9.44882	9.52605	8.24726	11.6372	10.5549	7.81404	9.00513	4.76011	6.20035	6.36221	5.69081	6.06756	5.49155	7.39794	7.43986	7.98727	7.89164	4.28918	8.57405
Smyd3	1.3864	2.52183	3.12994	1.29908	1.18396	1.60264	4.86823	4.23368	5.33836	4.13204	4.72693	3.86584	9.45541	9.97063	7.76385	7.25932	9.18626	6.43838	8.4144	8.11258	8.49996	5.63847	3.28019	11.5454
Tfb2m	54.2354	69.8085	71.8056	39.2432	13.7725	50.2679	89.1226	90.8314	100.014	79.2444	91.9105	78.1703	7.41775	7.16538	6.11924	7.14259	7.31337	7.7527	6.1242	5.06961	5.67065	5.49613	3.29742	6.24765
Cnst	11.0972	11.3729	15.5368	13.7114	9.18983	6.56796	4.65736	6.23406	5.36386	4.46043	7.59452	4.89718	21.6224	18.9573	19.1408	28.4911	24.2576	24.7205	8.13949	9.83921	8.03587	16.1205	10.4488	11.8817
Sccpdh	7.5641	15.5472	9.32104	5.62756	1.21519	4.67043	1.73893	0.633192	1.37118	0.275423	1.42166	1.60269	1.25208	1.54542	2.15056	0.268495	0.393362	0.828712	2.77592	2.7737	2.41221	2.06408	1.07199	1.325
Ahctf1	23.467	21.0322	26.9387	19.2373	10.2705	20.329	37.8529	45.938	31.9877	29.138	47.1458	48.5411	10.1603	11.015	11.616	11.8311	10.8717	11.2321	11.7353	11.6649	12.0268	12.0968	7.82098	10.0382
Pycr2	1.17254	1.20752	1.19802	1.51519	1.77616	0.876134	0.029553	0.906238	1.01062	0.133786	0	0.825188	9.00641	10.3971	11.9114	11.4267	8.49944	6.73547	14.9405	13.6986	10.7875	8.04715	10.838	8.92607
Sde2	19.2062	14.3167	16.283	16.1537	21.8599	24.4427	44.7409	30.8205	34.5824	39.2369	26.4774	26.9507	7.9833	7.77349	10.8109	7.84787	8.01659	8.55936	14.0414	13.2539	13.7724	12.5458	25.3617	9.20242
Tmem63a	1.34207	0.602981	0.301668	0.711982	0.710489	0.639449	0.3006	0.489775	0.684097	0.341059	0.482044	0.752283	0.013924	0.088046	0.060424	0.18657	0	0	0.014346	0.054241	0.13018	0	0.126589	0
Ephx1	0.064778	0.33939	0	0	0	0.170136	0	0.03017	0	0.249638	0.490971	0.02893	0	0.068879	0.02575	0	0.108659	0	0	0	0	0	0	0
Acbd3	11.8028	9.59327	13.3585	19.4374	25.3643	14.1472	7.61757	5.53936	4.50346	7.33492	5.77026	4.22616	63.6842	62.802	71.6762	62.7583	60.3722	67.2059	46.453	52.1701	57.3484	58.4763	47.4816	41.2826
H3f3a	320.028	380.896	322.503	388.832	106.7	253.907	899.684	997.256	1184.94	651.988	1059.54	1003.87	508.119	446.709	539.932	489.601	424.984	458.44	512.405	506.19	422.706	468.645	138.653	387.002
9130409I23Rik	9.05809	15.6095	9.88178	21.1045	6.87194	20.0322	0.601711	0.935684	0.860545	0.776345	1.86194	0.878592	42.8517	32.0095	25.6753	48.6408	46.7488	39.6558	3.27762	4.09753	5.01625	7.55316	2.31309	10.1991
Nvl	8.52492	10.2358	12.4707	5.93068	7.77758	11.0101	28.1544	21.147	24.4033	35.7626	21.8986	20.3858	13.3202	13.6072	12.8509	12.2738	13.7465	14.3174	12.2762	12.0428	12.2983	12.8794	13.3701	15.5069
Cnih4	8.39618	10.251	12.4566	2.87869	3.15124	7.49749	15.8543	21.0026	19.3825	21.882	19.9346	17.7705	26.5827	27.0967	26.9922	27.6393	28.0784	26.9395	18.9142	18.2416	19.0457	19.7317	7.10942	21.722
Cnih3	0	0	0.00655	0.124072	0.234461	0.321518	0	0.034509	0	0	0	0	0	0	0	0	0	0.05039	0	0	0	0.020222	0.034118	0
Wdr26	41.154	43.5071	52.1202	43.4572	32.8539	46.0043	18.4402	21.991	17.3265	19.3106	21.1432	18.7113	21.2478	21.9883	25.0324	23.9078	22.0866	26.4569	19.0302	19.5909	21.4303	23.6479	15.9703	18.0474
Lbr	23.4268	30.4552	28.6266	14.5945	14.9977	24.0835	42.4351	48.7029	44.2154	45.0866	37.0608	48.4296	102.003	95.6513	103.532	85.2496	87.093	92.868	97.8145	93.6589	103.562	88.4104	105.483	92.2114
Enah	2.87855	3.68451	3.28304	2.74962	1.81346	3.1516	0.780382	0.816619	0.955551	1.65664	0.975855	1.00088	1.74142	1.79863	1.82502	2.37644	2.04409	2.45312	1.32475	1.59063	1.54199	1.95934	1.68139	1.43496
Srp9	149.33	149.852	183.398	124.768	77.6087	192.99	318.456	299.181	342.05	398.788	302.709	253.41	98.004	108.918	115.146	86.4662	94.7118	99.1329	124.945	128.462	135.473	132.481	80.1453	123.532
Trp53bp2	1.27634	0.909917	0.778363	2.0491	2.96475	2.30062	1.19355	1.11303	0.160559	0.909465	0.770196	0.781265	0.324611	0.527229	0.405616	0.227107	0.240092	0.331124	0.603732	0.776741	0.707148	0.747602	1.31944	0.527341
Susd4	0.421708	0	0.197001	0.067148	0.231033	0	0	0.190402	0	0	0	0	0.358197	0.866936	0.720497	0.348957	0.106	0.023823	1.44435	1.36047	0.648679	0.413332	0.282204	0.107561
Tlr5	0.512701	0.075771	0.089416	0.262316	0.29743	0.018799	0	0	0	0	0.029677	0	0.319121	0.459475	0.691082	0.367636	0.167677	0.277064	0.293627	0.460826	0.169167	0.25787	0.567045	0.208516
1700056E22Rik	0.694874	0.295096	0.389857	2.12177	1.53619	0.337463	0	0.249004	0.334226	0.390183	0.032615	0.175337	3.48825	2.82973	2.91404	1.99194	2.61803	1.45836	3.65714	2.86211	2.63472	1.52008	4.23616	1.14455
Dusp10	7.52726	4.99649	6.87313	7.97893	3.34182	5.51735	10.2472	32.5816	21.1836	12.8332	21.0387	20.7349	17.1962	13.0658	14.1334	14.8061	14.4775	14.4509	6.95617	6.72879	6.86341	7.84833	4.12679	8.33178
1700112H15Rik	0.170056	0.028185	0.209437	0.180061	0	0	0	0.079633	0	0.02464	0	0.332675	2.91028	3.14421	3.16258	4.04037	4.57073	3.72155	4.20726	2.97013	3.70968	3.85763	2.78108	6.34685
Degs1	143.976	185.224	177.967	160.074	69.5417	119.81	61.8214	77.7117	97.7336	72.0537	91.9853	118.236	297.122	255.083	226.42	257.281	265.773	221.905	200.941	178.305	184.235	169.123	100.732	229.044
1700047M11Rik	0	0	0	0	0.134976	0	0.066111	0	0.617472	1.23721	0	0.069747	5.3289	6.08023	6.27699	4.98588	3.68161	5.81874	4.63148	5.47186	5.79248	8.22785	5.54859	7.97977
Fbxo28	6.58936	5.51392	6.33631	5.74802	5.03726	5.74309	3.91877	2.63442	3.20581	3.6079	2.81577	3.51086	43.2596	47.5369	48.8551	47.9228	44.8407	48.1101	36.6835	40.6652	41.8865	40.8559	24.263	38.5086
Mark1	0.735973	0.41154	0.389943	0.222351	0.039867	0.317001	1.24448	1.7264	0.75288	0.402476	1.30093	0.218276	0.130907	0.146044	0.126323	0.011796	0.201604	0.128242	0.41467	0.289095	0.240947	0.176473	0.143934	0.209007
C130074G19Rik	2.41369	2.65692	1.97495	3.06844	3.97656	2.57626	15.237	18.7308	12.5974	16.8335	18.4358	22.1399	5.69803	5.2983	5.34522	7.23268	5.31366	6.98777	2.10878	1.45591	1.47684	1.7805	4.77816	1.68561
Marc1	0.22491	0.721713	0.45039	0.764075	0.111423	0.316354	0.088097	0.660558	0	0.060411	0.780527	0.498468	0.019064	0	0.045685	0	0.042231	0	0	0	0	0	0	0
Marc2	30.4654	33.4008	35.2874	27.4208	30.9655	31.2575	28.1422	26.6956	40.5089	38.0217	34.6075	36.7901	29.0659	28.0814	30.1339	31.6727	32.7211	30.4779	28.9038	31.0193	32.8907	30.6284	37.0954	28.8283
Mir1981	1.04787	0.460744	0.037977	0.031761	0.457518	0.18836	0.137302	1.17825	0.01101	0.00797	0.003885	0.03035	0.016723	0.263399	0.0153	0.034202	0.114374	0.038734	0.02472	0.02756	0.022083	0.039866	0.019563	0.010267
Rab3gap2	2.15365	2.40882	2.47186	3.30975	2.63112	2.34481	0.320688	0.732108	0.546166	0.665318	0.675767	0.355078	11.2976	12.0174	12.4291	10.4817	11.2374	10.9624	9.86516	10.1941	10.5631	11.8051	7.74598	10.2449
Snora36b	0	0.296322	0.274775	0	0	0	0	0	0	0	0.318576	0	0.353279	0	0	0	0	0	0	0	0	0	0	0
Mir664	0	0.292027	0.270793	0	0	0	0	0	0	0	0.300108	0	0.384234	0	0	0	0	0	0	0	0.018745	0	0	0
Iars2	0.584576	0.281087	0.631207	0.377642	0.191212	0.132101	0.496865	0.183717	0.148525	0.432982	0.634813	0.361711	1.21215	2.34745	2.06441	1.419	1.33587	1.24017	2.99712	2.89306	3.14122	3.30169	5.6168	3.66701
Mir194-1	0	0	0	0	0	0	0	0	0	0	0	0	0	0	0	0	0	0	0	0	0	0.284262	0	0
Mir215	0	0	0	0.818627	0	0	0	0	0	0	0.01722	0	0	0	0	0	0	0	0	0	0	0	0	0.171914
Bpnt1	2.05136	1.20023	0.560129	1.05357	0.834073	0.927597	1.81669	1.36676	1.47838	2.55004	0.393475	1.58131	2.8471	3.63497	3.87605	1.68217	3.00174	2.4608	4.82036	5.77896	4.75162	4.57854	2.24299	6.55013
Eprs	12.0351	13.0224	15.6595	6.20921	7.53415	12.5546	28.9159	30.125	27.37	37.0718	23.6604	22.3318	26.4598	27.024	24.8623	26.4139	26.8144	26.961	24.431	26.6046	26.6517	32.8632	21.0797	32.9844
9630028B13Rik	0	0	0	0	0	0	0	0	0	0	0	0	0	0.002918	0.040934	0.006039	0	0	0	0.012809	0.011089	0.008179	0	0
Lyplal1	16.8197	21.2036	22.335	32.1022	7.72306	22.0542	0.960895	1.16097	3.46412	1.92897	2.27892	1.56935	82.0858	79.9661	68.2462	69.5904	71.0429	62.1282	53.1155	50.698	45.5545	43.7523	10.3465	51.7707
D1Pas1	9.57946	9.27924	10.7605	8.64292	3.13772	10.7653	7.26221	8.81331	10.4929	5.28077	9.00167	8.07005	0.103982	0.234699	0.306086	0.285001	0.101914	0.153429	0.189522	0.264033	0.396562	0.40887	0.205963	0.355672
Rrp15	29.6173	32.784	42.9334	13.9619	9.24898	48.2895	249.088	170.787	206.251	188.986	194.172	185.179	31.4443	29.7088	28.1237	26.2688	26.9865	24.1974	27.8835	24.6118	28.1945	22.3081	11.424	26.209
Spata17	0.064492	0.107796	0.090745	0.073013	0.042143	0.100704	0.01262	0.022823	0.059403	0.114673	0	0.029506	0.94677	0.611457	0.773218	0.632791	1.88729	0.666557	0.698561	0.214606	0.403843	1.09892	0.15642	1.5644
1700007P06Rik	0	0	0	0	0	0	0	0	0	0	0	0.002809	0	0	0	0	0	0	0	0	0	0.006908	0	0
Gpatch2	2.85601	1.8131	3.18637	2.96459	4.34407	2.25784	3.35124	5.1479	4.25957	3.02186	3.08884	3.05518	3.0745	2.64923	3.23603	3.21793	2.80132	3.38358	3.5035	3.5128	3.14646	2.78222	5.16079	3.0586
Tgfb2	75.278	79.6395	69.8354	80.7656	37.2384	58.6795	6.4234	7.83904	5.08279	4.77105	7.28994	5.67492	119.482	116.642	109.27	113.08	105.283	94.136	110.995	93.3018	105.289	84.29	48.2418	89.4241
Esrrg	1.93967	0.744771	2.78808	1.78283	0.18279	0.721066	0.016319	0.062796	0.086499	0.04218	0.110309	0.05395	0.209103	0.284719	0.221051	0.431837	0.424337	1.88529	0.05825	0.075356	0.063011	0.232692	0.072189	0.228803
9330162B11Rik	0	0.018219	0	0	0	0.19269	0	0	0	0	0	0	0.100844	0.051501	0.034326	0.098727	0	0.022672	0.021148	0.029718	0	0.120156	0	0
Kcnk2	0.065225	0.076255	0.029857	0.072212	0.026717	0.170332	0	0.221826	0.117714	0	0.293232	0.217532	0.087807	0.163833	0.070488	0.089973	0.130319	0.07282	0.182213	0.052549	0.140478	0.030819	0.111275	0.085555
Ush2a	0.505646	0.524946	0.593545	0.881664	0.398483	0.512052	0.037465	0.1006	0.068068	0.009049	0.038256	0.134801	0.688396	0.678962	0.609806	0.8161	1.00587	0.697103	0.393457	0.508518	0.620033	0.725006	0.283455	0.911418
Kctd3	36.688	30.0338	34.4444	36.7927	24.9375	28.337	6.45207	11.1392	5.77459	6.58582	7.73634	8.60464	28.3749	30.9081	35.9022	27.8456	24.9658	33.0173	30.9889	34.1812	34.1801	34.5334	20.6605	25.8914
Prox1	0.051819	0.063564	0.059407	0.273192	0.021814	0.096005	0	0	0	0	0	0	0.022109	0.069152	0.069493	0.012209	0.115308	0.072689	0.15936	0.067867	0.212702	0.106761	0.162316	0.100509
Smyd2	0	0	0	0.482195	0.143729	0.365688	0	1.12434	0.440311	0.756824	0.096863	1.29948	4.17727	3.31272	3.36221	2.44126	3.38418	2.85531	8.20283	9.00026	8.01154	5.46739	4.40927	9.60912
Ptpn14	0.200942	0.053395	0.08675	0.1918	0.077044	0	0.09198	0.014027	0	0	0.026597	0	0.029867	0.058317	0.004539	0.015488	0.02064	0.013941	0.012017	0.012346	0.020634	0.01979	0.017857	0.011571
Rps6kc1	0.112761	0.043688	0.15448	0.225299	0.156448	0.089005	0.150119	0.012406	0.059116	0.080813	0.045295	0.164297	0.695364	0.573561	0.555596	0.419065	0.313291	0.195288	0.260804	0.436152	0.306082	0.130426	0.093478	0.204269
Cenpf	13.6006	13.2692	17.0002	9.72144	12.9441	15.8846	8.25989	13.9586	8.95932	7.22601	11.7884	10.0541	58.3107	58.0211	60.4463	55.5188	51.1581	59.2385	48.52	47.2796	49.8082	53.7233	48.075	49.0005
Vash2	0.203528	0.133663	0.43564	0.438911	0.31405	1.01631	0.045415	0.267114	0.059209	0.042945	0.011405	0	0	0.013594	0.011248	0.026685	0.032059	0.047876	0.085891	0.073026	0.173855	0.040706	0	0.019623
Mfsd7b	5.21234	8.48044	11.559	3.25118	2.76595	6.76617	3.58632	4.12866	5.55528	4.97104	2.03797	5.07286	0.232933	0.214009	0.392383	0.164146	0.096824	0.274947	0.291483	0.476245	0.611486	0.405631	0.503971	0.409091
A230020J21Rik	0.678924	1.73342	0.903421	0.388279	0.144735	0.441026	0.083855	0.673032	0.153731	0.039104	0.242651	0.490992	0	0.119621	0.059343	0.032655	0.109897	0	0.305805	0.037719	0.140872	0.060679	0	0.09598
Spata45	0.01764	0.234703	0.07383	0.244475	0.197691	0.27488	0.028158	0.339586	0.322302	0.107905	1.41126	0.664745	0	0	0.084114	0	0.16682	0	0.089622	0	0.047143	0.157407	0	0.095071
Tatdn3	5.07648	5.82317	5.22807	3.05328	2.32115	3.43714	3.07524	9.14382	7.66228	5.14937	6.59516	4.89256	3.57281	3.47516	3.09327	2.11436	2.29895	3.27675	3.13426	3.07208	2.85843	2.32807	1.0065	2.80517
Nsl1	2.04139	1.08379	1.8638	1.17545	0.925487	1.79068	4.82836	4.56015	4.33567	2.16555	2.74139	2.71735	0.725745	1.0234	1.49527	1.05417	1.26211	1.02624	1.4503	1.65489	1.29742	1.37283	1.28332	1.1662
Batf3	1.28155	1.27144	0.468507	4.64664	4.87566	3.64813	0.980842	0.140165	0	0.564194	1.33158	0.347728	6.13304	7.46248	5.8708	3.42304	3.66424	3.10436	2.38491	3.50297	2.50509	2.24415	2.32872	1.8678
Atf3	0.588223	0.41689	0.525216	2.26619	3.88689	2.8532	0	0.14965	0	0	0.144133	0.237263	1.20754	1.10679	0.538785	0.833624	0.6925	0.703361	0.531387	0.122923	0.117167	0.107317	0	0.270966
Nenf	0.372633	0.406204	0.033825	0.852119	0.093409	0	0.144114	0.076343	1.48836	0.908459	0.652161	0	1.67142	2.38023	1.73239	3.07228	2.34168	1.68896	2.52234	1.58409	1.86858	3.03789	5.84418	2.29659
Angel2	107.49	85.4824	107.692	121.112	94.2361	109.442	13.9724	20.9208	15.107	9.04477	23.6335	21.3086	43.9285	38.7967	37.3524	47.6458	49.0429	40.7929	25.6988	25.3771	21.9345	28.7351	28.0935	24.073
Tmem206	3.23529	3.11067	2.19579	4.34223	3.82133	4.01974	1.70102	1.59598	1.51677	2.12511	1.73936	1.88596	5.82173	5.46439	6.54981	5.96319	3.91105	4.26656	6.72643	6.80964	5.90245	5.81883	3.71413	4.45702
Ppp2r5a	5.39325	5.23718	4.17972	12.8676	7.85824	12.1868	3.49333	2.06677	1.81219	2.92224	2.92238	2.76772	9.9446	9.3115	10.2151	13.2015	12.2656	13.8326	9.26311	7.90088	6.99696	9.68414	5.00712	9.40184
Dtl	14.2951	18.5349	19.9151	8.29616	5.09511	12.886	30.1904	36.9268	32.0735	36.0585	36.5623	41.7399	18.8228	17.2464	18.7681	17.3068	16.2576	18.5734	15.3583	13.7495	15.5921	14.3963	10.0707	12.2936
Ints7	2.6071	3.23421	2.65202	1.18431	0.841177	1.17354	12.3947	9.68955	9.05064	13.4721	7.52175	9.58971	0.320011	0.311512	0.494039	0.64475	0.349798	0.270184	0.386944	0.643035	0.524526	0.430064	0.4919	0.584977
Rd3	0.553294	0.213877	0.03287	0.473731	0.416492	0.125179	1.38224	1.1398	0.802409	0.793025	0.025606	0.425309	0.181613	0.07214	0.26719	0.124247	0.089785	0.183077	0.107306	0.060144	0.062168	0.136705	0.20095	0.080491
Traf5	0.224402	0.103221	0.177497	0.894745	0.614744	0.348407	0.174506	0.023807	0.025672	0	0.195977	0.183844	1.56976	1.62251	2.18641	1.24732	2.18379	0.830774	1.29812	2.50742	2.70416	1.82952	1.85157	1.03112
Mir3473c	0	0	0.022898	0	0	0	0	0.011163	0	0	0	0	0	0.036407	0	0.02493	0	0	0	0	0	0	0	0
Rcor3	1.04448	0.469037	1.57076	2.16592	0.538495	0.419438	0.928367	0.281544	0.259842	0.167028	0.804498	0.341631	1.79153	3.01134	3.79757	2.65416	2.80591	3.52768	6.52789	5.04326	4.49232	5.67381	2.98949	5.58604
Gm10516	0.309832	0.053773	0.254262	0.863256	0	0.125311	0	0.076158	0.078527	0	0	0.059011	0.32457	0.132012	0.489666	0.248392	0.184511	0.076672	0.211685	0.30911	0.103493	0.081078	0.439484	0.306301
Syt14	0.190766	0.293335	0.140018	0.244047	0.133641	0.133223	0.007511	0.078048	0.061414	0.015862	0.035839	0.045308	0.632968	0.574621	0.85382	0.209916	0.427357	0.391774	0.787067	0.743962	0.963334	0.922938	1.00291	0.665888
A130010J15Rik	0.765465	1.3137	0.639821	1.54182	1.24896	0.678587	0.765604	0.330839	1.53318	1.3551	1.10093	0.612716	2.48434	3.35482	3.60534	2.15878	2.79656	2.77965	3.19883	2.1034	4.16355	2.74685	2.45676	3.36837
Traf3ip3	0.013052	0	0	0.000649	0.094462	0	0	0.027789	0	0	0	0	0	0	0	0.026622	0.000571	0	0	0.024461	0	0	0	0.020904
Hsd11b1	0.50308	1.24947	1.58286	0.508313	0.331442	0.888317	0	0	0	0	0.055117	0	0.215952	0.670111	0.470874	0.421565	0.162889	0.834109	0.282937	0.265606	0.577876	0.313573	0	0.364519
Camk1g	0	0.036119	0	0.043077	0	0.059081	0	0	0	0	0	0	0.42524	0.479913	0.539017	0.508252	0.728163	0.427429	0.36004	0.053956	0.345579	0.463533	0.238824	0.491463
Diexf	4.229	3.1024	3.72388	3.60313	5.11535	6.88634	3.81675	4.15406	2.71186	2.94173	3.38593	3.29708	5.71321	5.67595	6.11569	6.53297	6.53371	7.07235	6.07426	7.19643	6.74459	6.41207	8.25323	4.74824
Kcnh1	10.2939	6.03085	6.85984	12.3368	14.9889	7.28092	0.661677	1.83989	0.697933	0.731987	1.37618	1.29516	21.6098	23.2224	26.2511	23.7878	21.8629	24.6586	19.1461	20.9372	22.6915	24.0685	19.77	15.5954
Hhat	0.089912	0.155948	0.250125	1.27897	0.799067	0.306255	0	0.036029	0.018979	0.028585	0.04478	0.118706	10.2465	8.95711	8.75457	9.34145	9.09853	8.97303	14.4243	13.1789	16.8672	11.0278	7.18513	13.5731
Mir205	0	0	0	0	0	0	0	0	0	0	0	0	0	0	0	0	0	0	0	0	0	0	0	0
Cd34	0	0.008819	0	0.017991	0	0.048398	0.034123	0	0	0	0	0	0	0	0	0	0	0	0.018799	0	0	0.016268	0	0
Gm16897	0.172327	0.713444	0.460478	0.562375	1.09303	3.34544	0.335354	0.571775	0.203824	0.21286	0.437003	0.080312	0.146191	0.022866	0.019576	0	0.07275	0.039997	0	0.001183	0.012877	0	0	0
Lpgat1	5.35551	6.59487	4.92979	6.13288	5.755	5.8746	5.74233	4.98016	4.72235	5.92422	3.69687	4.30136	13.5675	13.7879	15.884	10.4843	10.4612	11.4525	12.5301	13.032	12.2247	11.562	9.55783	9.17638
Nek2	22.895	21.8362	27.8564	20.1074	12.6667	25.6447	28.2519	39.1945	38.1249	34.7688	40.7311	36.2179	18.9191	22.4914	22.0068	22.692	19.4485	20.9919	23.6397	22.6358	21.8972	18.8418	13.3187	15.8417
1700034H15Rik	4.00408	3.13488	2.02834	2.51881	1.45444	2.78054	13.1794	21.186	17.3799	4.78969	10.6212	12.0798	0.06553	0.10464	0.327879	0.098759	0.131086	0.138579	0.652693	0.582864	0.314429	0.297882	0.33429	0.154529
Slc30a1	8.2498	9.19589	13.2015	8.90104	6.10037	11.2397	2.61201	3.0712	1.99475	2.38288	3.79471	2.59301	3.67263	4.03402	4.56808	3.35967	3.69733	3.88183	2.99888	3.40972	3.56919	3.12357	3.53668	1.7521
Plxna2	0.522746	0.285755	0.644322	0.640512	0.801187	0.620238	0.106683	0.167582	0.071666	0.179527	0.162334	0.221713	2.27162	2.33347	3.7104	1.78019	1.58885	1.84872	3.02932	3.58082	3.92723	3.33403	2.63247	2.36654
Cd46	0	0	0	0	0	0.244913	0	0	0	0	0	0	0.055018	0	0	0	0.054123	0	0	0	0	0.045463	0	0
Cr1l	1.38963	1.2156	1.60534	2.60425	2.02965	3.67827	5.36976	1.5594	2.6436	1.86885	1.25974	3.05826	40.2323	39.7887	31.0988	48.1901	51.0111	39.2601	23.1756	24.046	22.732	29.1588	9.09328	36.2458
Fam171a1	0	0.205052	0.12453	0.136483	0.142663	0.08291	0.205312	0.056785	0.080218	0	0.008683	0	0.383236	0.366788	0.508285	0.215836	0.404114	0.180878	0.484634	0.539216	0.320703	0.46801	0.418333	0.286986
Meig1	0.534188	2.51831	0.850013	0.364184	0.539308	0.438946	0.265487	0	0.298711	0	0.337528	0.204679	0.094529	0.047649	0.087614	0.78974	0.573794	0.353754	0.396226	0.364923	0.109556	0.259298	0	0.059623
Nmt2	9.54252	19.7715	19.304	7.75301	7.60807	15.8263	15.5485	9.54543	18.0325	19.1833	15.0282	20.5674	11.0324	11.3972	11.2984	7.74125	7.61564	8.8973	11.8595	11.346	12.301	10.9124	17.8539	16.5644
Rpp38	7.71901	10.345	11.3059	3.7523	3.4999	5.37291	38.6151	20.9491	28.5522	38.4809	17.4519	18.0169	50.2932	56.6788	46.9964	45.8026	46.9756	51.6778	42.9307	39.8291	47.5422	42.8903	34.4035	39.8394
Acbd7	12.0658	20.2321	24.3287	8.69817	7.9121	20.8623	19.4029	7.08467	8.3893	9.83356	8.3205	8.25484	5.86205	8.25793	7.12826	1.72855	4.51884	3.59522	7.3537	5.6476	8.83876	4.71396	3.2119	3.80861
Olah	14.718	10.5946	12.0999	15.2564	10.2784	6.82261	0.773521	1.04709	0.296458	0.667114	1.14607	1.27106	28.1338	26.1252	20.8117	38.8218	35.8996	30.7872	27.2865	18.8867	19.575	33.643	49.75	37.6528
Cdnf	0	0.285208	0.197988	0.16987	0.024373	0.087583	0	0.143969	0.008629	0.157328	0.063017	0	0.164758	0.018904	0.159458	0.018492	0.030023	0.081559	0.075247	0.130708	0.074952	0.028115	0.11351	0.093137
Fam107b	14.7235	12.9948	15.344	14.3903	6.34014	10.1982	2.61425	3.05296	1.44399	3.10602	2.53191	1.55489	45.4527	43.6925	37.6904	68.977	66.2687	59.9968	30.0915	31.7913	32.7024	34.0977	11.7225	47.4164
Dclre1c	0.644396	0.342524	0.15469	0.567219	0.521014	0.37854	0.78383	2.02473	2.0782	1.32556	0.878229	0.590856	2.11409	1.89498	1.61671	2.26739	1.86532	1.46508	2.13906	1.28165	1.7618	2.26286	0.994307	1.66576
Suv39h2	12.7829	10.5274	13.0206	24.0935	22.0347	16.9852	1.80018	3.23714	2.16791	2.16258	3.95039	3.56906	25.39	22.9804	29.3949	24.43	25.6169	28.2336	20.2247	22.8646	23.7338	25.583	27.6386	21.2411
Hspa14	25.5647	38.0145	45.8135	9.94682	15.2719	11.7597	25.9374	48.3399	57.0149	22.8939	53.2119	45.9593	35.9285	24.7053	30.8531	12.8886	15.9698	37.9926	24.0195	9.14044	19.0932	23.3456	11.4481	17.3291
Bend7	0.126024	0	0.024706	0.34276	0.59643	0.435172	0.011737	0.039014	0	0.081074	0	0	0.026844	0.031583	0.146794	0.371804	0.094538	0.068837	0	0.023047	0	0	0.097996	0.021356
Frmd4a	0.261715	0.174733	0.102838	0.126196	0.182498	0.101975	0.030425	0.061941	0.026806	0.020014	0.013182	0.016067	0.156433	0.209653	0.210626	0.077971	0.077591	0.081932	0.077764	0.035908	0.085388	0.015772	0.015577	0.015873
Prpf18	19.4394	16.7699	15.1094	15.7163	13.0888	9.22954	29.2953	24.0559	31.1752	17.1109	21.9782	25.6855	14.9824	13.2886	14.9018	14.762	13.183	12.451	12.5985	14.1624	11.0439	10.6998	15.9041	11.5619
Sephs1	2.77239	3.57571	2.95974	2.31976	2.09252	2.7033	3.88744	4.17229	6.11831	5.77326	3.90564	3.13903	0.894212	1.46542	1.48728	1.77369	1.33076	1.15233	1.87815	1.75212	1.90039	1.70589	0.664707	1.57654
Phyh	7.9853	9.97241	7.33561	7.39424	4.08101	6.13568	43.4593	24.2441	31.6061	38.2392	29.3593	22.1636	3.25432	3.92626	3.17843	3.42033	4.85826	3.95478	3.65659	2.67719	1.69706	4.51579	1.33861	4.76945
Ucma	0.032942	0.691864	0.320468	0.116809	0	0	0	1.18591	0	0.073929	0	0	0.051709	0.124543	0.166601	0.252119	0.439433	0.173598	0.157339	0.057355	0.087789	0.095826	0	0.093964
Mcm10	9.20815	7.72586	7.03768	6.04238	5.31866	4.70937	12.4075	17.3094	21.3055	8.91948	14.5063	14.7286	17.7181	16.2323	15.8868	17.6708	16.475	16.9522	13.0792	13.0261	12.5218	14.2123	11.7589	13.6448
Optn	1.63445	1.32565	0.984659	5.46583	2.34802	1.72689	1.00875	0.633976	0.605347	0.397411	1.61856	1.02364	17.4941	15.4794	14.8794	23.0375	20.5563	20.7021	20.8735	24.8053	23.0688	25.9825	24.2657	28.4105
Ccdc3	0.509117	0.517727	0.046106	0.649802	0.211418	0.389581	0.010023	0.095251	0.092792	0.033439	0.017858	0.01788	20.4703	19.2304	14.4921	21.2322	21.4533	19.1481	11.1554	10.1714	11.5539	12.8551	15.0793	19.5041
Camk1d	4.33278	3.38734	3.29324	3.37071	2.21278	2.71446	0.272785	1.05396	0.416839	0.205561	0.394077	0.532806	4.14874	3.79033	4.97186	2.84349	2.82249	3.1442	4.11263	3.7051	4.81369	4.05394	2.76162	3.58182
Dhtkd1	5.02906	4.67937	3.98965	5.61494	4.20743	5.89015	8.08097	5.9488	7.00575	4.19852	2.96821	3.42393	1.17662	0.849556	0.928232	1.97045	1.12157	1.46574	1.40296	1.01959	0.858193	1.76805	1.7912	1.67802
Upf2	7.15149	7.37494	8.51172	7.02317	9.86307	11.3394	13.1793	12.5653	11.0456	11.8425	12.4076	10.5195	6.88579	7.12937	6.29506	13.1353	12.3211	12.7245	3.66881	4.41496	4.23663	8.69128	7.48042	6.72674
Usp6nl	0.122953	0.191186	0.157045	0.210183	0.082111	0.167909	0.038254	0.056982	0.094504	0.086985	0.074945	0.076042	1.31869	0.100303	0.142722	1.23873	0.103348	0.135276	0.167304	0.143133	0.168205	1.03939	0.180676	0.115104
Cdc123	6.01209	8.51432	8.84801	4.48779	4.08741	4.60068	1.98574	1.92343	1.07437	1.37901	0.66797	1.6138	25.2311	22.8343	24.2134	22.8566	23.5686	25.6828	24.6685	22.7176	21.5492	27.7799	22.0531	26.6322
Nudt5	19.2359	23.4746	28.5006	49.8607	9.29434	22.0666	2.58169	4.89945	2.86947	1.58578	3.46274	4.10027	180.674	191.31	166.603	171.499	184.635	185.677	168.211	142.552	142.513	202.58	48.6639	256.564
Sec61a2	11.3873	16.3613	17.0505	4.81755	2.21204	9.69939	10.9777	13.4157	11.6303	6.16154	16.637	14.6899	1.10227	1.62384	1.31741	0.816561	0.717714	0.590207	2.29621	1.8478	2.34333	1.91364	1.20531	2.42054
Proser2	0.582473	0.159441	0.267558	1.11292	2.06128	0.466878	3.3398	3.23076	5.63011	1.60394	2.69136	4.18342	0.137783	0.142187	0.44811	0.150095	0.136872	0.133735	0.628837	0.676996	0.476763	0.414121	1.00595	0.377777
Gm10857	38.7742	37.4257	40.5171	54.4994	26.8661	42.6266	5.47034	5.12793	4.86941	4.08093	5.79966	6.69622	27.5613	23.8052	27.6793	31.0033	27.5643	30.0676	26.5872	28.7274	26.5519	38.7179	27.9774	34.3912
Echdc3	21.8832	19.2563	10.1577	20.6643	10.9161	11.6886	4.02718	4.11566	6.21027	2.04452	5.8149	8.21219	31.8724	29.5408	27.8455	25.9648	25.8957	23.3401	34.9815	29.3563	28.4207	21.943	12.9271	23.0683
A230108P19Rik	0.054359	0.007349	0	0	0.044062	0.009333	0	0	0.010256	0	0	0.017469	0.0412	0.109943	0.05315	0.126394	0.102137	0.089201	0	3.5e-05	0.007036	0.009665	0	0
Celf2	9.26809	8.30977	9.31368	7.95414	9.26556	7.64461	0.503578	0.645681	0.402885	0.645707	0.688731	0.506205	12.5217	11.8368	12.5286	15.4483	11.9886	15.2646	10.2593	12.0626	14.6332	13.4782	17.0799	10.674
5031426D15Rik	0.027475	0.000502	0.191725	0.034014	0.020244	0.040973	0.050788	0.003019	0	0.000983	0	0.01584	0.272193	0.449007	0.311339	0.290761	0.262792	0.242632	0.515411	0.427978	0.425468	0.458709	0.640275	0.244064
1700061F12Rik	3.35132	5.25392	7.56955	5.75621	0.46917	5.78826	0	0.149051	0	0.07352	0.517732	0.353848	5.73892	4.74644	3.82542	7.85206	5.29561	7.1343	0.235923	0.465701	0.391101	0.95709	0.318287	1.34623
Itih2	0.019807	0.079823	0.006953	0.032964	0.03605	0.166735	0	0	0	0	0	0	0.162813	0.219792	0.076212	0.247462	0.283254	0.01435	0.14494	0.039656	0.062061	0.156517	0	0.053842
Itih5	0.046799	0.038722	0.073234	0.076628	0.015002	0.231548	0.047764	0.075232	0	0	0	0.0819	0.022832	0	0.00611	0.04231	0.005686	0.006157	0	0	0	0.010721	0	0
Prkcq	0.441779	0.673543	0.43286	0.846411	0.149381	0.811203	0.01905	0.984356	1.14274	1.38006	0.65499	0.984097	0	0	0.058877	0	0.018629	0	0	0	0	0	0	0
Sfmbt2	0.229709	0.170465	0.099883	0.410913	0.131818	0.481835	0.185345	0.128447	0.125171	0.072213	0.041882	0.100157	0.051829	0.009864	0.014717	0	0.010577	0.002942	0.013965	0.005241	0.018119	0.018379	0.017055	4.5e-05
Mir669e	0	0	0	0	0	0	0	0	0	0	0	0	0	0	0	0	0	0	0	0	0	0	0	0
Mir669b	0	0	0	0	0	0	0	0	0	0	0	0	0	0	0	0	0	0	0	0	0	0	0	0
Mir466o	0	0	0	0	0	0	0	0	0	0	0	0	0	0	0	0	0	0	0	0	0	0	0	0
Mir669a-3	0	0	0	0	0	0	0	0	0	0	0	0.517521	0	0	0	0	0	0	0	0	0	0.037815	0	0
Mir669k	0	0	0	0	0	0	0	0	0	0	0	0	0	0	0	0	0	0	0	0	0	0	0	0
Mir467a-2	0	0	0	0	0	0	0	0	0	0	0	0	0	0	0	0	0	0	0	0	0	0.02401	0	0
Mir467a-4	0	0	0	0	0	0	0	0	0	0	0	0	0	0	0	0	0	0	0	0	0	0.02401	0	0
Mir467a-5	0	0	0	0	0	0	0	0	0	0	0	0	0	0	0	0	0	0	0	0	0	0.02401	0	0
Mir467a-7	0	0	0	0	0	0	0	0	0	0	0	0	0	0	0	0	0	0	0	0	0	0.02401	0	0
Mir467a-8	0	0	0	0	0	0	0	0	0	0	0	0	0	0	0	0	0	0	0	0	0	0.02401	0	0
Mir467a-9	0	0	0	0	0	0	0	0	0	0	0	0	0	0	0	0	0	0	0	0	0	0.02401	0	0
Mir467a-1	0	0	0	0	0	0	0	0	0	0	0	0	0	0	0	0	0	0	0	0	0	0.198594	0	0
Mir669a-2	0	0.014629	0	0	0	0	0	0	0	0	0	0.006296	0	0	0	0	0	0	0	0	0	0.005823	0	0
Mir669a-1	0	0.01558	0	0	0	0	0	0	0	0	0	0.007945	0	0	0	0	0	0	0	0	0	0.005495	0	0
Mir669a-10	0	0.015327	0	0	0	0	0	0	0	0	0	0.005906	0	0	0	0	0	0	0	0	0	0.005636	0	0
Mir669a-11	0	0.015327	0	0	0	0	0	0	0	0	0	0.005906	0	0	0	0	0	0	0	0	0	0.005636	0	0
Mir669a-12	0	0.015327	0	0	0	0	0	0	0	0	0	0.005906	0	0	0	0	0	0	0	0	0	0.005636	0	0
Mir669a-4	0	0.015327	0	0	0	0	0	0	0	0	0	0.005906	0	0	0	0	0	0	0	0	0	0.005636	0	0
Mir669a-5	0	0.015327	0	0	0	0	0	0	0	0	0	0.005906	0	0	0	0	0	0	0	0	0	0.005636	0	0
Mir669a-6	0	0.015327	0	0	0	0	0	0	0	0	0	0.005906	0	0	0	0	0	0	0	0	0	0.005636	0	0
Mir669a-7	0	0.015327	0	0	0	0	0	0	0	0	0	0.005906	0	0	0	0	0	0	0	0	0	0.005636	0	0
Mir669a-8	0	0.015327	0	0	0	0	0	0	0	0	0	0.005906	0	0	0	0	0	0	0	0	0	0.005636	0	0
Mir669a-9	0	0.15327	0	0	0	0	0	0	0	0	0	0.045769	0	0	0	0	0	0	0	0	0	0.056362	0	0
Mir669g	0	0	0	0	0	0	0	0	0	0	0	0	0	0	0	0	0	0	0	0	0	0	0	0
Mir669j	0	0	0	0	0	0	0	0	0	0	0	0	0	0	0	0	0	0	0	0	0	0	0	0
Mir467b	0	0	0	0	0	0	0	0	0	0	0	0	0	0	0	0	0	0	0	0	0	0	0	0
Mir467a-10	0	0	0	0	0	0	0	0	0	0	0	0	0	0	0	0	0	0	0	0	0	0	0	0
Mir467a-3	0	0	0	0	0	0	0	0	0	0	0	0	0	0	0	0	0	0	0	0	0	0	0	0
Mir467a-6	0	0	0	0	0	0	0	0	0	0	0	0	0	0	0	0	0	0	0	0	0	0	0	0
Mir669p-1	0	0	0	0	0	0	0	0	0	0	0	0	0	0	0	0	0	0	0	0	0	0.054125	0	0
Mir669p-2	0	0	0	0	0	0	0	0	0	0	0	0	0	0	0	0	0	0	0	0	0	0.057042	0	0
Mir466p	0	0	0	0	0	0	0.049888	0	0	0	0.844764	0	0	0	0	0	0	0	0	0	0	0	0	0
Mir467d	0	0	0	0	0	0	0	0	0	0	0	0	0	0	0	0	0	0	0	0	0	0	0	0
Mir466	0	0	0	0	0	0	0	0	0	0	0	0	0	0	0	0	0	0	0	0	0	0	0	0
Mir669c	0	0	0	0	0	0	0	0	0	0	0	0	0	0	0	0	0	0	0	0	0	0	0	0
Mir297b	0	0	0	0	0	0	0	0	0	0	0	0	0	0	0	0	0	0	0	0	0	0	0	0
Mir669m-2	0	0	0	0	0	0	0	0	0	0	0	0	0	0	0	0	0	0	0	0	0	0	0	0
Mir669m-1	0	0	0	0	0	0	0	0	0	0	0	0	0	0	0	0	0	0	0	0	0	0	0	0
Mir466g	0	0	0	0	0	0	0	0	0	0	0	0	0	0	0	0	0	0	0	0	0	0	0	0
Mir297c	0	0	0	0	0	0	0	0	0	0	0	0	0	0	0	0	0	0	0	0	0	0	0	0
Mir297a-3	0	0	0	0	0	0	0	0	0	0	0	0	0	0	0	0	0	0	0	0	0	0	0	0
Mir669i	0	0	0	0	0	0	0	0	0	0	0.117898	0	0	0	0	0	0	0	0	0	0	0	0	0
Mir669h	0	0	0	0	0	0	0	0	0	0	0.428167	0	0	0	0	0	0	0	0	0	0	0	0	0
8030442B05Rik	0.021905	0.016335	0.000106	0.100862	0	0	0	0	0	0	0.632531	0	0	0	0	0	0	0	0	0	0	0	0	0
Gm13293	0	0	0	0	0	0	0	0	0	0	0	0	0	0	0	0	0	0	0	0	0	0	0	0
Pfkfb3	2.18807	1.71195	1.3342	1.45537	1.26531	1.50338	3.95729	4.43234	3.40681	2.12683	4.10381	3.32791	0.986358	0.84421	1.61026	1.25086	1.6477	1.33317	2.16446	2.94225	2.6978	3.44719	5.39522	2.29857
Gata3	2.48321	2.25647	1.79309	10.2416	8.47506	2.58445	1.79674	0.356349	0.416825	1.18903	0.237124	0.612272	12.2429	12.767	11.9672	10.6648	8.98194	10.2303	5.21873	3.22435	4.58993	5.43846	5.72904	4.73341
4930412O13Rik	0	0	0	0.068004	0.138735	0.192181	0	0	0	0	0	0	0	0	0	0	0	0	0	0	0	0	0	0
9230102O04Rik	0.017074	0	0	0.016346	0.251272	0	0.064118	0	0	0	0	0.414796	0	0	0	0	0	0	0	0	0	0	0	0
Taf3	50.3717	31.1245	30.738	62.3509	81.7514	32.6318	10.8661	14.0183	9.82604	9.70042	17.3435	16.4106	42.2568	42.4522	44.8059	42.2103	39.6336	41.6844	37.0282	36.7991	35.6142	35.9584	59.963	30.55
Atp5c1	72.1067	78.4857	113.679	57.1809	20.878	52.2465	253.442	156.749	242.029	208.253	212.176	152.284	118.47	73.5267	85.1261	87.5838	87.625	80.4349	97.0768	82.1941	61.4756	69.9522	38.3581	78.2471
Kin	19.3155	17.7142	17.6233	15.5155	17.3855	16.7844	36.4164	19.1468	24.7393	14.952	17.8047	15.9287	18.0725	15.4673	13.3819	16.649	16.0348	16.9551	14.0039	14.0569	15.7557	18.6618	13.0954	16.2169
Ankrd16	3.25734	3.64926	3.08229	2.16479	0.882656	1.9125	0.11115	0.274571	0.935151	0.453088	0.793057	0.602335	1.52543	1.75614	1.73469	2.05846	2.00627	1.73944	1.96494	1.50381	1.69518	2.36641	0.361718	1.6897
Il15ra	1.44221	0.099311	0.011152	0.114924	0.02516	0.215487	0.000457	0.000161	0	0.090905	0.001718	0	0.032365	0.018501	0.013032	0.013977	0.01948	0	0.009634	0.023187	0.040859	0.007997	0.033392	0.010509
Fbxo18	10.3968	9.78248	14.713	11.468	6.86212	8.53457	2.12245	3.51745	1.86065	1.9482	2.85807	3.24627	21.9884	25.7637	25.5351	24.5699	21.8039	23.3278	19.6042	20.1618	22.501	16.3574	10.164	16.2685
Itga8	0.8263	2.33301	2.3604	2.15893	0.409465	1.83269	0.142393	0.100664	0.212221	0.185443	0.073225	0	2.41154	2.92461	2.21845	4.14596	3.39102	3.03983	0.985568	1.06481	1.3114	2.08236	0.582844	2.17379
E030013I19Rik	0	0	0	0.073978	0	0	0	0	0	0	0	0	0	0	0	0	0	0	0	0	0	0	0	0
Rbm17	87.1272	44.8532	54.6402	167.367	176.841	102.371	126.472	162.627	149.099	136.782	150.395	147	133.485	142.174	130.696	144.676	137.219	137.238	177.762	164.433	165.823	157.411	226.381	142.177
Il2ra	0.331265	0.570995	0.521564	0.305096	0.10095	0.196894	0.466124	0.011269	0	0.213515	0	0.043367	2.08633	1.68615	2.43711	1.45665	2.06604	1.71937	0.952015	0.786239	1.1271	1.23578	0.152155	0.895137
Fam188a	31.0321	37.0903	31.4744	30.1537	7.66232	22.2841	11.4684	8.59217	13.4788	12.3808	14.8341	10.8871	44.855	36.1929	39.6136	46.4862	46.4257	43.9183	33.0638	34.5792	33.3173	37.6451	12.1261	41.3495
Cubn	0.190569	0.142601	0.08703	0.281617	0.143152	0.245752	0.066202	0.140847	0.193582	0.281688	0.114603	0.088864	0.057934	0.087224	0.023813	0.023807	0.046696	0.017713	0.010574	0.015175	0.042212	0.022942	0.008499	0.027629
Vim	0.876453	1.02872	1.00591	2.72644	0.838699	1.34605	0.301584	0.692608	0.088014	0.45802	0.051938	0.156882	0.020936	0.25784	0.104037	0.091346	0.024249	0	0.390416	0.269221	0.063331	0.899904	0.763765	0.155307
Trdmt1	1.27509	2.16493	2.27052	2.36982	0.66685	1.16565	1.22451	1.71764	1.18372	1.4328	1.02181	1.88232	6.04204	5.30841	4.1757	4.78808	4.85724	4.83883	3.65973	4.07462	4.05492	5.05376	1.55707	5.12577
Ptpla	3.31462	3.04188	2.43252	4.48608	0.572534	3.99592	0.362297	0.324592	1.50557	1.50524	1.40087	0.258997	5.09235	5.73486	8.57554	3.50952	4.41681	5.03758	6.27598	8.38867	6.50905	7.82663	1.82186	5.63886
Stamos	0.730725	0.800809	0.784827	1.25201	0.140687	0.204981	0.203767	0.359171	0.435593	0.530452	0.215039	0.217959	3.85035	3.02287	2.32327	1.95481	2.51485	2.78754	1.36476	2.77201	3.06508	3.2233	1.2352	3.063
Pter	4.03621	5.36195	5.72508	8.09491	1.70802	5.27365	0.776486	0.699479	0.34216	1.50385	1.09557	1.106	12.0762	12.4008	12.341	10.4596	12.201	9.81152	10.0193	10.8107	12.0855	11.0464	4.56235	12.3613
C1ql3	1.12994	0.536058	1.66264	1.16273	0.701062	1.21466	0.073998	0	0	0.08127	0.104749	0.279189	0.837617	1.31386	1.03544	0.849333	0.972464	1.2234	0.763127	1.45534	1.55333	1.37835	1.14436	0.947093
Rsu1	7.70686	11.7185	12.0984	6.5938	2.33245	6.11214	2.14847	2.7829	3.57913	1.48616	0.66859	1.80238	20.0569	19.5859	21.9943	16.7222	15.8355	14.245	18.297	19.6509	16.2058	20.0242	5.11998	21.0683
St8sia6	0.944068	0.879391	1.29537	0.70638	0.414661	1.54971	0.210059	0.855739	0.198801	0.205493	0.310655	0.790742	1.55255	1.82784	0.91632	1.53417	1.76179	1.59385	0.416171	0.209435	0.532772	0.405548	0.154267	0.467202
Tmem236	0	0	0.02246	0	0	0	0	0	0	0	0	0	0	0	0	0	0	0	0	0	0	0	0	0
Stam	1.11811	1.01	1.41914	1.27821	1.9626	0.639761	1.8376	1.83344	2.5376	2.53716	2.02325	1.19054	4.51204	4.66651	5.4458	4.20981	3.88916	4.80867	5.26442	5.90071	6.24199	5.43243	4.85428	6.59392
Slc39a12	0	0.221577	0.024952	0.03177	0	0.052561	0.02394	0	0	0	0.147621	0	0.102034	0.085141	0.036568	0.061486	0.033238	0.055848	0	0	0	0.015828	0	0
Mrc1	1.20829	1.58837	2.21907	2.96608	1.13864	3.1345	0.07705	0.258127	0.387392	0.464774	0.389205	0.155064	3.99754	3.59825	1.91897	3.61467	3.13614	2.2101	0.279662	0.374597	0.337218	0.418108	0.120659	0.102529
Mir511	0	0	0	0	0	0	0	0	0	0	0	0	0	0	0	0	0	0	0	0	0	0	0	0
Nsun6	0.537625	0.68118	0.738472	0.596937	0.384236	0.566099	4.31482	1.87601	2.39737	3.69704	2.15512	1.08259	4.62179	4.7811	4.11911	3.55324	4.72602	3.95235	2.79216	2.75911	3.31267	3.77554	2.98246	3.37921
Arl5b	8.67674	11.7887	10.7964	7.0952	3.97845	7.14198	4.55849	4.06379	5.87271	6.72567	3.63872	3.8048	3.91689	3.8331	3.67811	3.159	3.68926	3.85958	4.92788	4.75564	4.34436	4.0953	4.17954	4.43661
Cacnb2	0.021411	0.012846	0.049303	0.031655	0.026655	0.02754	0.004982	0.003824	0.008561	0.015164	0.001067	0.00118	0.261102	0.262947	0.256776	0.26294	0.216113	0.304802	0.205145	0.204549	0.181412	0.198468	0.204806	0.2137
Gm13315	0	0	0	0.008571	0	0	0	0	0	0	0	0	0	0	0	0	0.021686	0	0	0	0	0.021524	0	0.042356
4930515L03Rik	0	0	0	0	0	0	0	0	0	0	0	0	0	0	0	0	0	0	0	0	0	0	0	0
Plxdc2	0.452053	0.624293	0.324573	0.192981	0.544404	0.520118	0.067885	0.150983	0.177464	0.087489	0.32839	0.083203	2.01676	2.08974	1.67032	0.966871	1.34461	1.176	0.568722	0.338313	0.383687	0.471669	0.082297	0.14324
Skida1	0.444806	0.263721	0.206129	0.929556	0.397556	0.480475	0.008287	0	0	0	0	0.042762	0.07243	0.072986	0.157076	0.088966	0.099228	0.045748	0.274331	0.296466	0.16791	0.169267	0.146627	0.220357
Nebl	1.35448	1.65015	1.583	2.69281	0.560362	1.10586	0.117494	0.017868	0.143961	0.043715	0.125774	0	2.15525	1.38185	1.61899	2.33535	2.44914	2.18756	1.27265	0.996506	1.21885	1.48245	1.00017	2.20873
Mir6419	0	0	0	0	0	0	0	0	0	0	0	0	0	0	0	0	0	0	0	0	0	0	0	0
Mllt10	31.7469	26.1287	31.5668	44.2832	37.7625	34.2292	10.8168	16.3748	13.9714	14.3638	15.7827	15.9371	49.0916	48.5938	57.1514	49.2466	43.8959	50.4314	36.2199	37.4883	40.2076	39.5048	28.8377	31.5576
Mir7655	0.35952	0	0	0	0	0	0	0	0	0	0	0	0	0	0	0	0	0	0	0	0	0	0	0
Dnajc1	3.41855	2.66342	2.7397	3.28903	4.4641	3.06783	2.52343	3.72429	3.65639	4.5747	3.94954	3.66628	4.97441	6.50481	5.23718	6.41043	6.29617	6.62341	7.57859	5.38901	5.03151	5.75084	8.87212	5.63814
BC061194	0.146334	0.437572	0.579675	0.890196	0.007736	1.38567	0	0.228805	0	0	0.435317	0	0.295139	0.913825	0.209728	0.274062	0.718138	0.523681	0.138078	0.259426	0.070351	0.221246	0.335404	0.317677
Gm3363	0.030262	0	0.020361	0	0	0	0	0	0	0	0	0	0	0	0	0	0.032213	0	0	0	0	0	0	0
4921504E06Rik	0.02691	0	0.060604	0.372535	0.178843	0.64758	0	0	0	0	0.209205	0.008172	0.022353	0	0.00294	0.088449	0.060236	0.008675	0	0	0	0	0	0
Pip4k2a	1.56175	1.1146	1.23993	1.07424	1.36291	0.85409	0.67692	0.704806	0.596654	0.461045	0.406779	0.890731	2.89711	3.44965	3.67051	2.13509	2.2299	2.51914	2.12981	2.63784	2.78415	2.46397	2.48345	2.28282
Armc3	0.03302	0.331495	0.141761	0.38197	0.029642	0.447504	0.092747	0.064735	0	0	0	0.141714	0.349801	0.257683	0.399875	0.309102	0.220985	0.188675	0.290453	0.360555	0.495925	0.318004	0.231687	0.352919
4930447M23Rik	0.075656	0.200505	0.140208	0.029296	0	0.611433	0	0	0	0	0	0	0.102969	0.396994	0.099947	0.047983	0.043479	0.0286	0.333332	0.207529	0.051117	0.078908	0.008508	0.04357
Gm3230	0.098473	0	0	0.107108	0.167505	0	0.181936	0.166165	0.161742	0	0.053451	0.022104	0	0	0	0	0.015329	0	0.046361	0	0	0.034921	0.817412	0.00939
Otud1	7.18898	7.57876	12.3634	6.46404	3.7345	5.2045	3.91801	4.33505	3.75406	4.81171	4.81177	7.36198	10.0951	11.9685	11.3567	5.63229	6.31023	6.65093	13.0193	13.4904	14.4195	10.4262	6.64927	8.79497
Commd3	64.3257	87.799	85.1038	90.4583	24.9714	51.1604	26.8213	13.4483	14.6397	30.34	9.40984	8.85244	128.525	112.672	94.8092	95.406	107.178	101.201	71.4994	75.8376	71.2509	74.1631	30.0124	114.912
Bmi1	214.159	371.137	411.841	232.545	124.173	346.772	36.7998	67.041	45.7576	42.3217	73.5953	56.3585	70.376	68.7228	74.5417	83.2763	78.4294	85.6923	54.262	55.1309	61.2529	75.0555	44.8294	63.5162
Gm13375	1.3256	0.558839	0.707472	1.83753	1.09907	0.589394	0.02725	0.035303	0.017469	0.13747	0.049684	0.111754	0.299456	0.385866	0.827059	0.359908	0.375933	1.02232	0.593541	0.916257	1.14941	1.1116	0.454954	0.644522
Enkur	0.358621	0	0.090522	0.257787	0	0.472796	0	0.215347	0.089149	0.10756	0	0	1.05616	0.811106	1.48627	0.139724	0.600786	0.322068	0.633337	0.831351	0.89536	0.2698	0.497702	0.463181
Thnsl1	2.60264	2.18926	2.86087	1.99727	1.59317	2.63795	0.399302	1.20712	0.434095	0.183595	0.182616	0.299952	10.3596	10.6395	9.76356	8.04726	9.27004	8.97827	10.2469	7.70256	10.7597	8.68637	4.10083	9.67418
Gpr158	0.208029	0.239431	0.258691	0.061648	0.099596	0.02752	0.013279	0.055995	0	0.031543	0.033415	0	1.36733	1.6767	1.70175	1.17704	1.32403	1.5949	1.3232	1.79661	1.52059	1.5835	0.3862	1.3773
Etl4	1.25405	1.00583	1.17472	0.863417	0.745854	1.02056	0.5391	0.316356	0.583752	0.56494	0.3322	0.275378	1.05285	0.96635	0.753919	1.75223	1.69658	1.40393	0.098787	0.082844	0.083584	0.169962	0.091738	0.143105
Arhgap21	17.1754	19.1681	21.3606	24.2601	20.2875	26.8504	7.38643	10.6211	5.78927	5.69627	6.75701	8.03316	10.2238	11.0608	11.6447	11.4302	10.321	12.1861	10.8139	10.6088	12.423	12.1935	10.4627	8.88649
Myo3a	3.8461	5.04875	3.75261	2.51462	2.89493	4.63024	8.81348	6.77127	5.16565	3.24427	1.12379	1.86889	0.829961	0.793292	0.695806	1.31676	1.62913	1.45715	0.420166	0.240311	0.500493	0.888025	0.135858	1.33139
Nxph2	0.020771	0.182343	0.042724	0.027093	0	0	0	0	0	0	0	0	0.024577	0	0	0	0.035075	0	0	0	0	0	0	0
Yme1l1	16.1556	16.7125	22.8547	10.6957	8.6665	24.9454	72.8797	51.2834	54.9464	84.3787	54.0582	52.8241	4.43955	4.69514	4.73288	4.16824	5.22899	4.55342	4.69184	5.00144	5.8953	6.40994	6.8616	7.56983
4931423N10Rik	0.135454	0.0703	0.096515	0.114358	0.452846	0.43924	0.98209	0.338346	0	0.135296	0.14476	0.216432	0	0	0	0	0	0	0	0	0	0	0	0
Spopl	0.462798	1.73065	2.86298	1.87432	0.208633	2.92476	0.709088	0.650448	0.92262	2.11163	0.606945	0.228929	1.96604	1.58435	1.17124	1.6159	3.12309	2.31673	0.893233	1.06978	1.03655	1.19125	0.131116	1.03972
Gad2	0.224234	0.336938	0.086511	0.263975	0.042856	0.84756	0.053356	0.095889	0.171344	0.056667	0.169851	0.040018	0.216323	0.070475	0.111653	0.171518	0.216752	0.24946	0.052558	0.07735	0.070454	0.039822	0	0.078425
Mir3967	0	0	0	0.278393	0	0	0	0	0	0	0	0	0	0	0	0	0	0	0	0	0	0	0	0
Apbb1ip	0	0	0	0.020056	0.013513	0.187861	0	0.137253	0.021183	0	0	0.016941	0.002399	0	0.038397	0	0	0.007635	0.016084	0.025184	0	0	0.065934	0
Pdss1	5.10156	9.45237	7.93016	2.15376	1.22996	4.30343	9.87686	13.167	13.3265	11.2813	12.0539	10.0665	2.61494	3.27154	2.22702	1.55228	2.13414	2.53766	2.57249	2.89477	2.75468	2.36878	1.05899	2.36424
Abi1	18.7313	18.797	20.1444	18.121	9.04534	13.9172	7.26042	7.0956	4.99235	9.21398	8.43772	7.22479	20.0162	19.5589	26.0972	15.2306	15.2629	17.3334	20.6105	22.4153	24.7118	16.3129	11.8197	12.6864
Acbd5	36.5897	48.0815	50.1629	35.5349	25.7168	52.5666	26.6709	33.2972	32.3357	37.704	30.6199	26.0427	18.0187	19.1771	18.6029	20.643	21.292	19.0098	14.1785	14.385	16.311	13.0523	12.6002	12.7671
Mastl	12.6183	17.6789	17.0654	14.9449	5.63594	18.8983	11.9314	8.10537	9.03877	12.1539	8.34788	6.68935	43.8662	41.7789	38.0699	46.019	45.0448	40.4886	29.2944	29.3175	30.8596	29.8868	15.8811	37.1753
Il1f8	0	0	0	0	0	0.060318	0	0	0	0	0	0	0	0.104038	0	0	0	0	0.118427	0	0	0	0	0
Il1f6	0.241444	0.049666	0.045122	0.230373	0	0	0	0	0	0	0	0.460767	0	0.257161	0.166049	0	0	0	0	0	0	0.032837	0	0
Pax8	0	0	0	0.058282	0	0	0	0	0	0	0	0	0	0	0	0.041922	0	0	0	0	0	0	0	0.032552
Il1f9	0.284102	0	0	0.01233	0	0	0	0	0.077835	0.073012	0	0	0.031824	0.113255	0.266142	0.423747	0.236287	0.067294	0.108443	0.026757	0.061349	0.03659	0.037791	0.071618
Hnmt	28.3821	58.2998	52.6303	17.2827	5.646	38.3006	5.76942	6.76076	10.7692	1.49501	5.33737	7.2236	27.263	28.6965	23.6286	14.4617	17.7409	14.4065	11.4027	9.61668	12.2135	10.3188	2.38264	9.69991
Tbpl2	1.19177	1.4071	1.64152	3.4356	1.35799	2.22913	0.487061	0.195257	0.03103	0.092967	0.033989	0	20.1713	18.9244	20.7892	17.9114	21.2882	24.1413	28.4277	24.3569	31.2943	35.4288	12.3041	43.4359
Cacna1b	0.096426	0.068261	0.099021	0.143192	0.156117	0.108411	0.136968	0.391962	0.237812	0.002674	0.644468	0.384416	0.027649	0.039847	0.028925	0.01706	0.046266	0.027497	0.033336	0.031178	0.05099	0.03405	0.081389	0.025117
Ehmt1	4.75313	3.79111	5.11476	5.4085	2.85262	4.07642	13.1156	14.039	14.0181	13.2791	13.8912	14.7822	9.727	9.74381	11.0621	10.366	9.24182	9.34483	10.4102	10.0465	9.659	11.2981	10.0615	8.5799
Arrdc1	40.5222	25.9809	29.9942	28.1524	16.9906	12.2138	57.1549	39.9214	41.3537	26.7	22.0322	26.7377	114.058	120.671	106.991	117.619	121.797	106.951	123.261	120.799	118.584	108.493	87.3244	126.297
Entpd8	0.002962	0	0.097232	0.048062	0.015923	0.112013	0	0	0	0	0	0	0	0	0	0	0	0	0	0	0	0	0	0
Noxa1	0.060064	0	0	0.246914	0.766676	0.007084	0	0	0	0	0	0	0.205652	0.134141	0.179122	0.085986	0.107972	0.093094	0.721939	0.369089	0.468109	0.140429	0.286058	0.049907
Zmynd19	69.8344	29.0305	37.701	82.1597	52.8389	31.7401	29.319	33.819	25.8964	23.1782	40.6102	36.8061	39.5205	45.01	51.4966	41.8301	35.2463	43.3761	79.5701	68.6038	66.6296	60.3549	44.7891	42.8105
Dph7	6.2653	7.33085	6.04625	3.83121	2.85759	3.69695	3.94737	8.79668	7.369	7.52494	8.84943	6.29564	11.3873	12.1643	9.85873	12.0299	12.4125	10.4984	4.96837	3.66919	3.94273	4.75652	1.586	4.35251
Mrpl41	24.7237	32.2347	41.5415	12.4548	5.7078	20.8903	36.6874	52.3952	38.5756	29.0391	29.8305	33.4881	13.9441	14.2653	17.6598	10.8642	11.0783	12.2316	18.0244	18.1444	19.4745	15.3233	8.47162	17.5871
Pnpla7	1.34552	0.846412	1.25509	1.38181	1.27013	2.0183	0.369395	0.903382	0.520777	0.518954	1.22224	1.41211	0.430952	0.579374	0.532711	0.278444	0.371036	0.320495	0.537645	0.73386	0.500625	0.588903	0.427727	0.211033
AA543186	1.39759	1.31038	0.484583	1.44254	1.36018	0.791147	0.857383	1.21556	1.23068	0.792256	1.97551	0.836498	0.390803	0.193168	0.465639	0.230851	0.124512	0.234786	0.633827	0.155905	0.669893	0.223756	0.419577	0.432352
Man1b1	2.0035	1.29884	1.8851	1.99417	3.85587	2.11017	1.93179	2.47562	3.36346	2.06621	2.18457	3.38732	0.424123	0.736667	0.560625	0.38554	0.268986	0.398668	0.767974	0.71591	0.768032	0.912342	1.84182	0.325619
Dpp7	4.37572	2.61157	2.02703	4.03873	1.29645	7.8533	5.30936	4.27467	1.74927	3.20936	5.92456	3.89423	4.08789	3.95791	3.5892	1.76467	2.66188	2.60521	4.69434	4.77976	4.82582	3.69918	1.02743	4.69752
Uap1l1	8.83909	2.8233	6.09774	8.09979	2.6705	4.95232	9.7176	17.8383	13.232	18.4765	7.27862	6.31273	0.485415	0.491081	0.486561	0.03319	0.160757	0.094169	0.638476	0.307685	0.329094	0.095034	0.544083	0.296232
Sapcd2	13.1546	6.09737	7.28973	6.30247	5.4816	5.14228	11.7804	22.091	19.3657	14.6912	11.8113	11.9553	1.04788	1.16804	1.50023	0.173529	0.399684	0.270355	2.81	3.5786	3.09703	1.00376	0.765963	0.66021
Entpd2	2.12214	0.585912	0.674526	1.76629	1.42254	0.400053	2.0599	0.988249	2.27304	0.970348	1.63285	0.789119	2.02413	1.65365	3.11746	0.115061	0.459742	0.41926	6.8057	5.96289	4.87717	2.0164	1.39794	2.07621
Npdc1	1.57344	0.541289	0.854249	1.25016	1.08391	0.064809	1.41179	3.53215	1.87175	3.35938	1.3329	1.64973	2.58541	2.42148	2.78687	1.11787	1.48296	1.07006	5.32351	4.60722	4.43069	3.87104	3.58026	2.79182
Fut7	0.024038	0	0.17879	0.199947	0	0	0	0	0	0	0	0	0	0	0	0	0	0	0	0	0	0	0	0
Abca2	0.382935	0.118918	0.185672	0.251325	0.118728	0.228869	0.054727	0.05488	0.095374	0	0.004822	0.086922	0.719558	0.8314	1.15758	0.325703	0.526486	0.489748	1.75951	2.17256	1.87015	1.39389	1.17658	1.10068
Mir3087	0	0	0	0	0	0	0	0	0	0	0	0	0	0	0	0	0	0	0	0	0	0	0	0
Clic3	0.294276	0.055259	0.102482	0.321364	0	0	0.774809	0	0	5.35806	0	0	0.558748	0.265537	0.912614	0	0	0.124278	0.511304	0.156427	0.145692	0.136617	0	0.052683
BC029214	1.01514	0.527908	0	0.531649	0.119529	0.050221	0	0.275813	1.03223	0.266776	0	0.437379	1.03642	0.743384	0.560571	0.11391	1.10713	0.691307	1.20105	0.568391	1.20043	1.31693	0.599542	0.487853
Ptgds	4.49557	4.74335	2.00455	4.24622	2.21321	3.97319	3.52428	0.870301	1.0017	2.47721	1.06179	1.83257	0.956987	1.26888	1.37762	2.1977	2.01855	1.20569	4.64996	4.83856	2.38841	5.52633	2.91019	3.70754
Tmem141	2.14324	1.58469	1.77549	0.896865	0.47969	2.87136	1.34169	1.26148	1.83699	0.559995	0.495228	0.409388	0.084922	0	0.046222	0.166239	0.084883	0	0.194308	0.083264	0.550224	0.3139	0.259705	0.039633
Lcn8	0	0	0	0	0	0	0	0	0	0	0	0	0	0	0	0.340683	0.158229	0.028203	0	0.067365	0	0	0	0
Glt6d1	0.037567	0.768915	0.018385	0.018298	0	0	0	0.018111	0	0	0	0	0	0	0	0	0	0	0	0	0	0	0	0
C8g	0.12304	0.496746	0.190742	0.900087	0.247346	0.290075	0.219899	0	0.246001	0	0.295379	0.077681	9.55609	7.80035	7.92201	5.76258	7.32977	6.31838	3.84347	4.00363	3.7565	4.4863	0.582998	6.09841
Fbxw5	6.47411	2.57017	3.25922	6.37425	6.21524	2.11344	0.059557	0.962511	0.242477	0.107861	0.323168	0.776456	3.77	3.88096	4.21592	3.12807	4.34929	3.92163	5.71521	7.03279	5.53105	5.06923	6.01866	6.14754
Traf2	5.24632	4.59124	3.37582	2.90079	5.4964	1.98034	3.9778	7.58016	6.59051	3.68282	6.85224	7.24987	0.78814	0.459732	0.870253	0.273293	0.535783	0.745578	1.89068	1.64893	1.22708	1.13677	2.75506	0.958789
Edf1	45.3742	32.1059	36.2459	23.2754	27.656	32.9566	244.024	216.134	203.329	265.749	203.231	162.829	73.2947	91.8954	85.8765	70.8251	71.2695	84.4782	111.749	134.762	119.592	111.083	151.787	92.1335
Mamdc4	0.285994	0.067434	0.203981	0.164506	0.641979	0.189352	0.144107	0.563692	0.575428	0	0.18891	0.260516	0	0.032096	0.004593	0.013215	0	0.011647	0	0	0.019385	0.036192	0	0.007033
Phpt1	5.92129	6.74017	8.41906	3.89478	3.95414	6.4801	10.4349	10.1424	10.6587	7.15637	7.15157	4.31334	37.7158	37.701	36.1834	30.0778	28.4767	34.4265	44.35	48.5096	46.2367	48.6209	32.9382	43.9756
Gm996	0.253522	0.132661	0.017481	0.500641	0.608721	0.146072	0.009344	0	0	0	0	0.028931	0	0	0	0.011736	0	0	0.009987	0	0	0.009103	0	0.008927
Rabl6	1.15445	0.572074	1.17156	0.941492	1.44616	0.359146	1.32719	1.05053	0.905816	0.32328	0.980468	0.554298	2.8227	3.04357	3.6426	2.11627	1.86236	2.84309	6.37502	6.3791	6.93227	4.45449	10.004	2.3744
Nrarp	6.4965	3.73952	3.92678	7.16247	8.63258	5.1992	0.579733	0.625824	0.689972	1.24971	1.09924	0.793256	0.792198	0.791576	1.19511	0.452804	0.463617	0.549742	1.55759	2.10294	1.99915	1.19865	2.47195	0.866173
Tor4a	1.61552	1.60888	2.03266	1.0986	1.16135	1.99672	6.48473	6.31773	2.71412	8.27193	5.65925	7.51178	0.332099	0.254979	0.247846	0.231263	0.454395	0.178271	0.517274	0.391324	0.415267	0.287197	0.426214	0.251546
Nelfb	4.61337	3.07857	2.54894	3.80494	5.50704	3.09922	4.83683	7.2476	5.35439	3.95987	5.7116	4.03821	2.00679	2.44632	2.50325	1.7553	1.28472	1.75328	4.55326	4.08966	4.28967	2.85081	3.58547	1.51592
4933433C11Rik	1.78679	0.555759	1.44324	1.02512	0.297519	0.278069	0	0.185244	0	0	0	0.088027	0	0	0	0	0	0	0	0	0	0	0	0
Fam166a	1.22264	0.221369	0.229574	0.297411	0.213956	0.814569	0.096956	0.207854	0.243546	0	0.256956	0.564521	0.270384	0.395734	0.545432	0.46318	0.546569	0.944477	0.655894	0.474323	0.754043	0.744125	1.53851	0.447022
Tubb4b	163.189	189.613	132.692	99.3939	58.585	72.4438	146.481	283.305	250.423	128.535	227.313	251.834	497.529	464.593	499.59	561.728	513.531	429.818	839.65	774.206	627.827	649.056	351.342	577.139
Slc34a3	0.268502	0.042991	0.051236	0.060661	0	0	0	0	0	0	0	0	0	0	0	0	0	0	0	0	0	0	0	0
Rnf224	0.370728	0.103808	0.122092	0.977406	0	0.144394	0	0	0	0	0	0.300304	0	0	0	0	0	0	0	0	0	0	0	0
Cysrt1	0.1381	0.339954	1.26094	0.800331	0	0.563	0	0	1.09305	0	0	0	0	0	0	0	0	0	0	0	0	0	0	0
Rnf208	1.10985	0.362566	0.06184	0.748812	0.598217	0.614112	0.542696	0.602453	0	0.147082	0	0	0.098988	0.068254	0.051068	0.06845	0.033817	0.187109	0.069951	0.245242	0.174461	0.095323	0.14441	0.094734
Ndor1	1.13066	0.664205	0.634137	0.645295	0.988511	0.284279	1.32625	3.09724	2.417	2.03259	2.74488	2.58535	1.53448	1.42871	1.71638	1.00022	1.15973	1.10673	2.04375	1.87693	1.67268	1.38573	1.1388	1.11805
Tmem203	10.4922	10.8037	9.63428	11.218	4.50288	7.8547	9.86246	13.8526	14.7752	16.9924	14.834	10.8868	14.2556	15.706	14.0845	11.403	11.3677	10.1699	10.7075	12.2433	10.3819	11.8858	9.01695	8.80709
Tprn	12.5759	7.36822	10.3794	6.8548	15.7839	5.16172	12.5436	16.3362	9.12653	15.6973	15.1321	19.3309	4.14358	4.3054	5.15966	3.3626	3.43275	4.55315	4.84866	4.44864	5.20278	4.77181	6.48402	3.25915
Ssna1	112.044	138.102	169.426	71.0619	34.6053	62.9622	71.13	88.4311	106.954	93.3157	69.8005	77.0007	146.778	176.323	132.597	171.482	171.165	173.438	131.402	123.812	134.454	138.706	88.3947	152.474
Anapc2	4.83493	2.39552	2.44434	4.09471	4.51179	2.50419	2.96838	2.68035	3.56128	3.27013	2.97774	2.64943	8.22138	9.83192	9.97996	10.6841	9.59252	9.84063	10.8122	11.8757	10.3164	11.179	9.60141	8.3701
Kcnt1	0.013483	0	0	0.034224	0.034541	0.00474	0.018299	0	0	0	0	0	0.003927	0.011028	0	0	0	0	0.004468	0	0.014901	0.01621	0.045723	0
Camsap1	17.82	11.3538	13.6919	17.5704	23.3855	12.0974	7.58939	11.0148	8.17474	5.41001	8.70896	9.56451	13.5153	15.248	17.4372	14.398	13.7303	16.0152	15.431	16.5011	17.5274	17.3464	21.5462	12.3436
Ubac1	4.45284	4.9052	4.8816	6.04457	5.20209	4.94837	4.62723	6.33459	3.37573	6.05293	8.39412	6.35349	12.4517	11.5283	13.4478	12.8649	10.3911	10.9906	9.85503	10.6017	10.6972	12.4979	11.3005	10.1691
4932418E24Rik	0	0	0	0.016406	0.018769	0.03091	0	0.087261	0	0	0	0	0	0	0	0	0	0	0	0	0	0	0	0
Qsox2	0.882313	0.565237	0.492686	0.203844	0.415834	0.634837	3.25126	2.31182	1.96611	2.85569	1.70423	1.3038	0.850367	1.01699	0.743778	0.484776	0.345051	0.639718	0.543239	0.48404	0.387497	0.265524	0.107872	0.105036
Card9	0	0	0	0.029484	0	0	0	0	0	0	0.0528	0.021527	0.069989	0.161834	0.139972	0.051531	0.008013	0.025942	0.191257	0.4633	0.39501	0.023292	0	0.010452
Nacc2	2.19083	1.71611	1.29947	2.02812	3.42009	1.60134	1.91604	3.98414	3.25141	1.66774	4.09738	3.30856	1.71693	2.15693	2.49424	1.03182	0.946078	1.14411	2.71513	2.42385	2.41527	2.01477	1.53757	1.27672
C330006A16Rik	38.341	14.8792	20.6499	25.0943	21.3015	10.8448	13.003	11.1399	10.5517	9.47969	8.72998	8.97476	12.4022	15.7035	11.2624	8.44944	7.79075	13.3421	19.8406	14.7864	17.7219	16.2595	16.0728	15.1472
Gpsm1	0.177487	0.040528	0.0735	0.018441	0.023433	0	0.039366	0.059878	0.018026	0.054008	0	0.086771	0.028699	0.11691	0.105644	0.046541	0.043795	0.103862	0.145914	0.279475	0.145396	0.120941	0.274067	0.05295
Dnlz	10.002	6.44159	7.93215	4.48855	2.87717	3.40894	3.27878	6.04941	5.82841	2.08664	3.93584	4.7535	9.50527	11.4665	9.5718	7.27526	8.78509	9.55015	11.1256	10.6733	11.2097	8.86676	12.5447	9.34784
Notch1	0.40491	0.18234	0.223145	0.97415	0.825057	0.464802	0.119887	0.271118	0.287094	0.14725	0.215473	0.051506	0.070845	0.063451	0.082432	0.01868	0.02286	0.007012	0.12538	0.151039	0.082984	0.009436	0.005477	0.004406
Mir6996	0	0	0	0	0	0	0	0	0	0	0	0	0	0	0	0	0	0	0	0	0	0	0	0
Egfl7	0.130143	0	0.015268	0.144033	0.42909	0.063049	0.227256	0.188175	0.105426	0.079226	0.125585	0.339746	0	0	0	0	0	0.018154	0.007338	0.016006	0	0.007717	0	0.001829
Mir126a	0	0	0	0	0	0	0	0	0	0	0	0	0	0	0	0	0	0	0	0	0	0	0	0
Mir126b	0	0	0	0	0	0	0	0	0	0	0	0	0	0	0	0	0	0	0	0	0	0	0	0
Agpat2	4.37272	3.46625	4.33766	4.76844	3.10008	0.807371	14.8877	8.17175	3.60758	19.5734	10.2477	4.63571	24.1289	23.3199	22.9643	23.953	27.4856	28.8159	25.8726	26.0693	23.7346	25.1837	15.3183	24.5681
Fam69b	1.28071	1.24557	1.88701	4.05278	2.04034	0.739513	0.200026	0.344802	0.166976	0.319649	1.01976	1.10095	22.1962	27.7009	26.959	35.1693	36.8998	31.8746	38.6961	39.5067	44.0476	48.0633	15.7401	47.2929
Snhg7	2.7371	3.5329	2.14715	1.70428	12.0228	3.54913	2.21961	7.31864	8.45355	4.27743	7.39767	7.86632	0.119102	0.06337	0.131	0.150184	0.046074	0.31361	0.105073	0.324175	0.149562	0.258594	0.357151	0.044628
Snora43	0	0	0	0.765154	0	0	0.54303	2.04067	1.1301	0.78048	0.889263	2.18545	0	0	0	0	0	0.442576	0	0	0	0	0	0
Snora17	0	1.02815	0	0.03129	0	0	0	0.362799	0.363849	0	0	0	0	0	0	0	0.11689	0	0.46306	0.294777	0	0	0	0
Snapc4	3.3151	1.75147	1.80883	2.28313	4.63674	1.6989	2.78263	5.03245	3.7348	2.5944	2.76788	3.82258	1.55768	1.55307	1.39482	0.816673	0.681435	0.991548	1.74813	1.79951	1.85499	1.05495	1.03129	1.10831
Sdccag3	19.0044	14.0534	16.7152	17.0256	10.3354	8.89852	15.7404	15.2267	16.3904	14.3842	13.4782	11.4316	14.1605	13.0933	12.5528	13.3265	14.9281	10.8009	16.2948	14.1177	16.6465	11.3059	5.69076	12.0414
Pmpca	2.90953	2.49958	3.38449	2.42209	1.72646	3.27313	9.18297	9.27922	11.5251	9.84275	9.70699	9.98005	1.52437	1.03931	1.83585	0.868517	0.931236	1.1972	2.93258	2.02929	2.28229	1.85931	0.821121	1.90941
Inpp5e	3.88866	2.57325	3.14935	2.29841	1.87534	2.65498	1.25964	1.68304	0.545703	0.755209	1.12622	0.686482	1.94801	1.68839	1.85071	1.10918	0.597749	1.06551	1.7957	1.56593	2.11985	1.67513	0.543594	0.959715
Sec16a	15.7354	13.8819	15.0903	16.5093	13.6119	12.1715	4.05075	6.55429	4.97034	3.13732	4.50979	4.68021	10.3302	10.2311	11.7221	10.1449	8.90345	11.0219	9.39483	9.29775	9.44843	9.45665	6.48563	7.54001
Stkld1	0	0.023088	0.047126	0.027294	0.018033	0.131208	0.011697	0.206277	0.125033	0.019083	0.087686	0.200606	0	0.144874	0.034856	0.02293	0	0.026204	0.021279	0.058711	0.074301	0.019658	0.094666	0.095094
Rexo4	14.4917	8.53506	7.90374	9.25457	7.92483	8.53963	36.1236	40.7395	40.1447	27.3144	43.7551	33.6311	7.69097	9.79561	7.88232	6.03579	5.85493	5.39587	13.544	11.4789	11.55	10.3222	11.8925	11.8266
Adamts13	0.072454	0.025362	0.017472	0.072565	0.020104	0.002578	0.050195	0.007389	0.009176	0.053596	0.063058	0.015705	0.010817	0.031033	0	0.019222	0.037536	0.008421	0.000808	0.001096	0.003258	0.00802	0	0.004933
Fam163b	0	0	0.041599	0	0	0	0	0	0	0	0	0	0.013758	0	0.071544	0	0	0	0	0.074845	0	0	0	0
Dbhos	0.077449	0.111821	0.096035	0.099748	0.052553	0	0	0.171611	0	0	0	0	0.044043	0.181915	0.043719	0.208555	0.0727	0.159434	0.066483	0.008946	0.02767	0.088461	0.028412	0.14087
Dbh	0.246244	0.494345	0.518606	0.792162	0.107735	0.07834	0	0	0	0	0	0	0.939717	1.26812	0.633906	1.59542	1.8265	0.868003	1.279	0.862889	0.615649	0.979346	0.963897	1.18115
Sardh	2.00292	2.03876	0.987877	1.05728	0.730799	0.672035	4.60877	6.83699	5.35466	3.77529	5.35709	6.20865	0.009962	0.01149	0	0	0	0	0.020457	0	0.011691	0.046213	0	0
Cacfd1	4.23548	1.02846	3.44497	3.6643	2.11587	0.570493	0.238149	0.973454	1.43031	0.632966	0.570653	1.77504	6.69368	6.96422	3.70574	5.47577	6.87627	6.42544	9.57843	11.1538	6.83589	9.31126	4.949	10.4101
Slc2a6	0.075405	0.129016	0	0.069935	0.369962	0.01877	0	0.186573	0.050549	0	0.003878	0.276318	0.004708	0.0451	0	0	0	0	0.007592	0	0	0.016635	0.124367	0.078564
Vav2	0.097056	0.052933	0.187971	0.436225	0.127917	0.076919	0.630196	0.226306	0.306666	0.518773	0.60147	0.717444	0.116224	0.083328	0.148883	0.046502	0.089232	0.032742	0.106848	0.078562	0.03306	0.062861	0.136551	0.031915
Brd3	10.5217	4.50916	4.31161	5.88986	10.0662	4.24313	12.8664	17.3837	21.3504	18.632	13.9262	15.8318	5.08501	5.03743	6.35781	5.50993	5.27098	5.12475	8.97666	8.4827	8.79696	8.20584	15.8224	6.48492
Mir7578	0.03946	0.032523	0.030158	0.029383	0.019469	0.032061	0.027074	0.21237	0.162941	0.143459	0.143748	0.137063	0.044595	0.02331	0.03193	0.054724	0.055342	0.020387	0.064653	0.039543	0.022083	0.086665	0.070426	0.058178
Col5a1	0	0.01051	0	0.007333	0.099184	0.064145	0	0	0	0	0	0	0	0	0	0	0	0	0.009725	0.015718	0	0	0	0
Rxra	0.165231	0.116603	0.074578	0.142766	0.338099	0.046804	0.107597	1.07552	0.060102	0.184746	0.109192	0.748831	0.16055	0.237127	0.281035	0.116915	0.101879	0.149258	0.370158	0.333795	0.329082	0.24878	0.556417	0.189202
Wdr5	38.6283	25.7158	28.9389	24.1231	35.6164	18.6697	48.2468	59.3131	50.6075	54.9684	54.4036	67.1485	29.0436	33.4697	36.9607	32.6313	28.0328	30.0782	45.358	40.5116	45.1039	33.9045	57.3915	25.1889
Abo	0.731659	0.891936	0.877904	0.613224	0	0.639771	1.51683	0.453736	0.060353	2.05684	0.138434	0.218969	0	0	0	0.205411	0.045507	0	0.259562	0	0.111544	0.021854	0	0.127414
Surf6	15.9319	7.06695	9.36997	11.3613	11.6982	12.396	18.206	17.561	15.4079	19.779	16.4731	18.4843	4.32731	4.5956	4.39941	4.22788	4.26875	3.72315	6.70121	5.82466	6.04079	5.06258	10.1158	4.72093
Med22	28.2043	19.3748	19.5065	20.6433	12.6545	8.98792	9.74516	11.2742	9.74897	15.597	15.1603	12.5289	66.7521	74.3542	72.2318	63.1425	69.287	60.7043	100.037	79.3987	88.424	83.4191	48.1564	94.4447
Rpl7a	61.5124	73.7638	65.2587	47.0543	50.9472	54.6296	370.733	372.927	388.845	481.256	416.782	309.56	245.672	247.789	264.073	273.545	273.604	289.431	325.945	360.764	334.491	343.25	295.121	281.207
Surf1	11.6125	7.15913	9.61561	17.0089	6.6507	20.232	7.37691	7.57378	12.5237	16.1915	8.9321	13.1789	64.0519	74.7617	62.6731	68.5068	71.3319	71.188	74.0685	73.3792	75.0416	66.7705	23.8099	77.1091
Surf2	9.38947	5.44959	9.72529	3.29321	1.11152	8.10409	53.3538	74.3828	87.0038	130.133	83.4458	86.15	7.32565	8.09803	6.04444	6.7705	8.47083	9.11461	9.27411	8.19998	11.8704	10.2942	1.99649	10.0847
Surf4	50.0574	35.8919	36.7589	55.7318	52.4851	22.8601	16.0663	17.9439	17.8779	15.2584	15.6674	19.0923	175.583	171.614	155.729	156.073	172.101	135.442	190.069	187.795	180.453	164.795	148.441	203.387
1700007K13Rik	0.356837	0.780977	0.667117	1.67474	0.636394	0.712843	1.82044	0.285324	0	1.61324	0.330463	1.33879	0.166013	0.335682	0.060652	0.278135	4.86432	0.126832	0.309529	1.18901	0.336868	0.778184	0.940145	0.729481
Olfm1	3.04398	2.29351	4.81267	6.14302	5.76179	6.48225	0.276668	0.761961	0.41522	1.63479	1.70117	0.917736	5.86593	11.4836	8.91506	19.1387	20.2122	8.07463	16.3972	21.9071	13.9478	27.6337	30.588	15.8345
Ppp1r26	0.293944	0.174453	0.03544	0.326627	0.325948	0.250829	0.209517	0.080874	0.093218	0.318358	0.276204	0.032077	0.273906	0.15638	0.419128	0.168844	0.06581	0.238734	0.687671	0.503807	0.189162	0.336267	0.387039	0.304599
Mrps2	5.45904	5.47532	4.92877	6.17043	3.20287	3.76396	12.2768	7.65385	15.3771	10.98	8.81226	10.3364	14.1885	14.5209	16.4351	13.5424	14.2893	13.5527	15.9339	16.4223	15.5682	17.3028	5.85087	18.0766
Gbgt1	0	0	0	0.130717	0	0.406169	0	0.411653	0.018394	0	0.232191	0.646807	0	0	0	0	0	0	0	0	0	0	0	0
Ralgds	3.78438	1.22375	1.57366	1.99487	1.97832	1.42974	0.738665	2.76992	0.968901	0.735645	1.36717	1.88288	2.30497	2.50495	2.92746	4.50289	1.57286	2.34857	9.22668	2.97088	3.75145	8.85696	1.95847	7.18784
Gtf3c5	15.6259	11.0212	11.0833	12.3305	9.08186	7.63499	16.5108	20.481	18.056	12.227	23.3701	22.5107	0.689247	1.00871	0.837037	0.252743	0.567245	1.16823	1.81734	1.38983	1.45735	1.35777	1.88952	1.10977
Gfi1b	0.974967	0	1.70913	0.670633	0.250156	0.351173	0.724287	0.274971	0.306213	0	1.19737	0.483969	0.285168	0.144771	0.026944	0.241978	0.143133	0.082208	0.226447	0.194631	0.144817	0.014822	0	0.138309
Gtf3c4	5.1915	6.14078	6.48572	3.78958	2.71189	7.56055	9.49489	10.3366	8.11556	9.26527	10.4559	7.91725	0.940767	1.00164	0.90546	0.740969	0.687164	0.592082	1.34887	1.34054	1.43109	1.13675	1.26896	0.888102
Barhl1	0.154108	0.141862	0.098288	0.564569	0.256996	0.122801	0	0.013512	0.050065	0.017696	0.014147	0	0.197052	0.107137	0.20764	0.093664	0.012207	0.143585	0.270816	0.226052	0.203206	0.203671	0.68562	0.160563
Ddx31	6.67268	3.79582	4.50803	2.80745	3.48814	3.04849	10.3101	16.1338	14.8008	9.60396	11.6236	13.2272	0.780522	1.22517	1.28571	0.810089	0.708346	0.648131	1.2046	1.19581	1.28728	1.0067	0.652265	1.22494
Tsc1	3.08097	2.27958	1.93449	3.55536	2.24232	1.59557	3.34982	4.15149	4.62704	1.36038	4.13971	3.02538	5.69787	5.06186	5.74879	4.62451	4.39398	4.28135	5.09032	5.14697	4.52868	4.98891	4.8802	4.26208
Ak8	0.273876	0.37597	0.361409	0.382561	0.262854	1.67297	1.98874	2.52608	5.18531	3.55045	3.07639	1.4479	2.49787	1.89167	1.79587	1.51485	2.21084	1.99793	2.08716	1.61414	1.05195	2.02758	0.571364	1.74907
Mir3088	0	0	0	0	0	0	0	0	0	0	0	0	0	0	0	0	0	0	0	0	0	0	0	0
1700101E01Rik	0.37767	0.422362	0.523726	0.618147	1.09916	0.896224	0.995841	1.09028	3.257	0.591995	2.1065	1.75943	0.307028	0.640963	0.087884	0.586026	0.424723	0.161243	0.447519	0.706389	0.405391	0.456162	0.313594	0.443994
Ttf1	11.5489	9.50252	8.78233	8.50955	9.45867	8.10563	17.2172	16.6067	17.6735	14.0356	14.147	14.8727	0.685324	0.758758	0.837909	0.873689	0.86675	0.676437	1.21077	1.29345	1.06649	0.863463	1.28463	1.09875
Ntng2	0.041639	0.074331	0.15167	0.114732	0.096959	0.401037	0	0.143417	0	0	0	0	0	0	0	0	0	0.056668	0.026429	0.001499	0.287475	0	0	0
6530402F18Rik	0.173143	0.12303	0	0.143388	0.333832	0.123886	0.028005	0	0	0	0	0	0	0	0	0	0	0	0	0	0	0	0	0
Setx	19.8545	24.5019	25.7977	19.9068	13.3469	30.7005	40.69	38.0304	29.5054	31.2181	37.1815	29.5835	10.1463	10.5791	12.1746	9.84876	9.02824	10.1043	10.6895	10.9767	11.4569	12.7714	9.79571	9.9666
Coq4	22.0872	11.0992	11.6364	11.0576	6.26526	10.9118	6.012	19.6158	19.2209	11.2244	22.3063	22.4368	3.71849	2.52242	2.43261	2.63749	2.95047	2.88587	4.25079	3.91674	2.96985	2.71365	1.8449	2.68308
Trub2	8.34117	3.88548	6.39322	4.21775	5.08764	6.62414	7.69735	19.3279	12.8957	4.58535	12.5209	11.7582	1.725	1.54315	1.88723	1.34535	1.59632	1.19854	1.74563	1.99585	1.69322	1.66651	2.09265	1.35748
Slc27a4	1.76549	1.01458	1.42975	0.620891	1.30109	0.530822	2.7879	3.06766	2.61978	1.53975	0.726494	2.48146	0.426236	0.901092	0.539178	0.610558	0.33477	0.13205	1.32586	1.37394	1.41902	0.954064	2.72081	0.6699
Rapgef1	1.6311	1.11624	1.04261	1.59715	1.3258	0.969158	0.319896	0.343914	0.243113	0.258448	0.392561	0.838464	3.34243	4.01163	4.13645	2.74027	2.70235	3.18993	5.32009	4.35597	4.96828	4.25898	4.62952	2.78718
Urm1	5.24937	1.52136	1.71648	2.10276	2.11866	0.975761	7.44838	8.78578	10.2268	6.38002	8.69209	8.09756	0.86316	0.646466	0.53452	0.535358	0.569359	0.49472	1.91967	1.96055	2.0195	1.54374	3.05919	0.75911
Med27	98.1743	133.186	147.383	88.7907	57.2668	73.449	204.706	163.181	164.165	147.249	147.141	121.03	106.621	124.87	123.607	76.9029	113.811	97.9995	127.253	115.016	129.901	107.038	41.3852	99.6115
Mir133c	0.858355	0	0	0	0	0.250578	0	1.43798	0.722226	1.30707	0	0.919201	0	0	0	0	0	0	0	0.232137	0.077605	0.532991	0	0
Cercam	0.810146	0.878051	0.800543	0.126141	0.29224	0.305508	0.65719	2.05992	1.34864	0.973762	1.34072	2.11962	0.191485	0.074062	0.091373	0.252398	0.160128	0.05012	0.137033	0.116174	0.087657	0.101245	0.172291	0.163929
Odf2	17.5458	14.7369	19.2341	23.5358	9.51482	12.6438	6.46776	5.66957	3.84341	1.98765	4.70615	4.1512	20.292	26.4435	24.5793	20.3155	21.8107	20.607	22.6953	22.0431	22.333	22.7112	8.44139	20.0235
Gle1	58.9325	55.5064	58.9857	52.6967	55.8669	44.755	27.0083	38.9555	37.68	34.6814	40.3779	41.172	45.0252	46.1278	46.0758	49.9536	46.4007	43.0474	47.5722	44.0499	41.9679	45.4245	49.4386	43.2063
Zer1	0.419567	0.309547	0.186088	0.666317	0.083817	0.222713	0.81928	0.126578	1.03533	0.137349	0.270756	0.302562	0.367302	0.57463	0.39355	0.079234	0.162462	0.464947	0.436467	0.441093	0.874007	0.600175	0.714464	0.456038
Tbc1d13	10.3167	7.18546	6.03833	10.0161	13.1948	2.72259	6.43709	4.66353	4.56964	3.49644	5.85363	5.94433	4.67205	4.65994	5.34201	4.53226	3.28716	4.06398	6.82939	6.59893	5.77196	5.037	10.3292	3.83314
Endog	2.10117	0.928875	2.33173	1.72986	1.88305	0.789612	8.51782	6.07094	11.1389	17.5963	14.0428	11.392	6.50295	9.0449	10.7518	4.73813	5.1663	7.807	17.3073	14.1839	13.4394	12.4905	7.78504	10.4214
D2Wsu81e	15.8175	7.55725	9.76814	8.74793	6.06091	6.13703	19.4901	25.0422	27.8642	18.3387	23.8344	21.3222	10.6399	9.80745	10.2823	9.10838	10.4733	10.2055	12.2863	13.4897	13.0826	10.5576	12.3692	9.61593
Ccbl1	2.44769	2.10706	1.3496	1.25692	1.58317	0.308643	1.42321	2.07862	1.34385	1.20132	1.87768	0.930475	1.64057	1.96385	2.30882	1.38063	1.85415	1.59453	1.41916	1.62924	1.71781	1.86831	2.69171	1.51776
Sptan1	4.60262	4.85511	5.29021	4.64561	3.17609	5.35347	5.38815	6.23372	6.18628	8.07394	5.03204	5.43346	10.14	10.1116	12.1607	11.2618	10.0211	11.5295	11.8582	13.3663	12.8261	15.4818	9.88118	12.6614
Mir6997	0	0	0	0	0	0	0	0	0	0	0	0	0	0	0	0	0	0	0	0	0	0	0	0
Wdr34	0.781477	0.715781	1.34799	1.45556	1.49775	0.469937	1.87945	4.50131	6.14073	5.25882	8.39645	3.96444	0.885091	0.876267	0.673286	0.297704	0.343549	0.692265	1.25115	2.15499	1.48168	0.88745	0.886383	0.811625
Set	132.028	140.74	121.113	54.2576	41.4045	162.105	638.159	483.792	605.376	749.196	346.569	355.162	20.4543	24.9702	24.8958	18.9662	22.3989	24.5785	26.8497	27.0279	31.4439	30.8985	22.3948	30.8198
Pkn3	1.96614	2.13481	2.28698	0.829192	0.21324	1.0129	4.45792	9.3251	11.4252	5.85349	11.974	11.1167	0.031087	0.211551	0.072468	0.13122	0.030863	0.172473	0.108634	0.33048	0.293545	0.074484	0.049695	0.125998
Zdhhc12	7.20609	2.90645	2.50017	3.61857	3.6281	0.429638	5.15456	4.4362	6.20249	1.95987	5.61971	5.16259	12.0255	11.1574	13.5047	11.6752	13.4665	12.5818	13.305	16.2846	12.655	12.5863	13.551	14.1749
Phyhd1	0.79821	0.840798	1.48508	0.325483	0.422124	0.482113	0.936639	1.53028	2.44654	0.491915	1.2911	1.0279	0.004518	0.019733	0.026779	0	0.045356	0	0.054288	0.01813	0.042475	0.021542	0	0.038218
Dolk	6.47982	9.24674	6.6887	3.60482	1.46616	2.81327	10.5831	14.7796	12.1325	6.94193	11.0262	10.1459	2.14721	4.14447	3.13394	2.34606	2.54987	2.14615	3.41927	3.39965	3.18621	2.97699	0.681802	2.30201
Fam73b	0.746675	0.332621	0.396167	0.590079	0.265388	0.224773	0.453123	0.521681	0.428945	0.643164	0.424447	0.555579	0.14396	0.230028	0.291058	0.134079	0.098981	0.220341	0.366465	0.390727	0.479483	0.266765	0.31227	0.186345
Lrrc8a	31.0537	25.1216	25.7207	21.8523	5.89716	15.9873	14.4056	12.0677	15.1585	15.7004	19.9278	16.5896	37.5216	39.3727	31.0339	21.7668	27.6939	20.4532	31.7003	27.9257	31.9363	23.0313	5.45134	38.1637
Nup188	3.8455	2.47316	2.35396	2.6527	2.8087	2.13643	3.6842	4.58039	3.17722	2.91666	3.98431	3.83804	10.4357	12.2631	14.1364	6.21825	6.82341	6.12133	21.9764	20.9725	19.616	12.5188	8.38957	8.84748
Sh3glb2	0.84101	1.0627	1.80875	1.60421	1.24268	0.266512	0.965106	0.462752	0	0.630659	0.025733	0.200418	7.24996	9.31352	10.0959	7.87383	8.1179	10.6897	12.2598	14.7146	14.0009	10.9067	9.6992	9.438
Dolpp1	5.53529	2.16507	1.90836	3.2745	4.09438	1.40703	3.52732	2.87753	5.08987	6.35733	2.28382	2.9796	0.775852	0.930657	0.764273	0.775432	0.433375	0.532927	2.36845	1.84593	2.67106	1.86942	1.28332	1.31508
Crat	0.790814	0.735509	0.684311	0.676325	0.350869	0.130688	0.282494	0.697989	0.794071	0.389968	0.664565	1.07593	0.894787	0.906182	0.814659	0.701418	0.945595	0.972989	0.895177	0.796563	0.989452	0.711787	0.541315	0.907794
Ppp2r4	3.97879	1.46005	1.26	2.64831	3.92235	1.55476	2.38581	4.18458	3.69878	3.69761	2.20222	2.82346	1.94892	2.40663	3.86385	2.04315	1.70875	2.40614	4.14853	5.44766	4.48947	4.35217	9.97575	2.4276
Ier5l	2.99954	2.0102	2.32422	5.02825	34.5736	2.81915	0.09073	0.63842	0.805614	0.532944	1.39037	1.58458	6.98119	9.28135	12.6352	9.46503	7.06123	10.0518	16.3394	21.8436	18.0916	13.7509	155.315	5.5149
Cstad	0.263149	0	0	0	0	0	0	0	0	0	0	0	0	0	0	0	0	0	0	0.18401	0	0	0	0
Ntmt1	38.6195	34.8191	31.1474	16.4971	13.72	20.9511	145.596	167.183	154.292	84.3229	129.351	129.09	18.1412	17.6435	22.5917	10.7886	13.5861	14.4793	36.6425	38.3019	38.4389	25.8983	14.9132	24.8915
Ncs1	0.101842	0.087758	0	0.278325	0.522455	0.170626	0.423689	0.111382	0.249423	0.339698	0	0.17182	0	0.028233	0.073729	0	0	0	0	0.032583	0.038274	0.010497	0.047071	0
Gpr107	1.83038	1.9776	1.32713	1.15609	0.604461	0.849107	9.23315	5.84755	7.38824	4.66718	5.12595	5.06788	3.9523	2.81743	3.22536	3.10193	2.98569	2.91008	2.67807	2.66043	2.96926	2.35454	5.8552	2.79916
Ass1	0.48781	0.587647	0.401212	1.22843	0.073411	0.727977	0.968943	0.761565	0.197273	1.82891	0.597111	0.17503	1.50855	1.75857	0.845187	1.62258	1.83239	1.31767	1.58471	0.529551	0.486281	0.850433	0.341485	0.932716
Exosc2	21.5882	18.4536	15.2286	12.3838	11.065	11.8693	15.9384	24.0824	25.4163	19.6797	26.0019	20.7496	9.60926	9.15206	9.75078	4.90063	6.1102	6.10374	16.2593	16.1268	17.2759	13.2167	7.40548	12.8523
Prdm12	0.210533	0.159014	0.047594	1.26381	0.445789	0.655526	0.019252	0.027106	0.021629	0	0	0	0.05525	0.022897	0.079072	0.0227	0.036608	0.040321	0.075598	0	0	0.10342	0.070113	0
Qrfp	0	0.016043	0.043093	0.071773	0.357708	0.019284	0	0	0	0.022675	0	0	0	0	0	0	0	0	0	0.015238	0.027016	0.002979	0.006724	0.029307
Fibcd1	0.290583	0.046653	0.257193	0.482496	1.09846	0.13087	0.139515	0.499271	0	0.03925	0.190167	0.33538	0.067285	0	0	0	0.009488	0	0.042535	0.042687	0	0	0	0
Lamc3	0.788034	0.620726	0.342797	0.44403	0.095706	0.42971	0.023906	0.870322	0.426759	0.151793	1.40904	1.09584	0	0	0	0	0	0	0	0	0.03215	0.007142	0	0.006436
Fubp3	4.69268	7.2771	7.80683	4.69047	1.39485	7.26687	20.8809	11.5914	16.2771	18.4934	10.5026	12.218	7.82785	9.4261	10.2787	7.24887	8.68849	9.29032	8.73608	8.21789	10.7889	9.01719	2.06638	7.8598
Mir6998	0	0	0	0	0	0	0	0	0	0	0	0	0	0	0	0	0	0	0	0	0	0	0	0
Abl1	2.8633	1.1846	1.19921	1.23215	1.06068	1.6348	0.588619	1.20834	0.881882	0.476375	1.3071	1.30461	0.819835	0.938326	0.896436	0.496846	0.555952	0.717317	0.920679	2.16588	0.916097	0.763061	0.557991	0.474382
Prrx2	0.922843	2.2463	1.81817	0.182616	1.85521	0.654926	5.21299	4.37257	4.67608	0.082199	1.03389	1.86271	0.039948	0	0.043483	0	0	0.088841	0.137283	0.116188	0.127165	0.263112	0.425121	0.037035
Ptges	2.0578	1.65524	1.93793	2.07923	0.710126	1.00562	0.975444	4.05621	2.14108	0.612558	1.63403	2.41358	0.467049	0.452193	0.329455	0.402863	0.572931	0.351664	0.35008	0.250241	0.189243	0.336484	0.309658	0.157971
Tor1b	32.2932	21.1484	27.2204	18.155	30.5892	21.2924	95.2384	133.745	112.633	85.285	142.434	164.925	0.7986	1.38702	1.21679	0.523552	0.872989	0.664102	1.14826	1.4074	1.74053	0.923116	2.70238	1.25386
Tor1a	137.197	111.508	89.3801	98.7087	59.7891	64.3975	25.3449	43.9968	37.0584	39.9031	32.045	43.6317	263.498	250.117	248.883	227.394	232.082	223.02	300.365	275.239	277.048	250.48	142.846	264.295
BC005624	6.59712	2.94336	5.30091	5.70378	2.34868	4.56527	14.7675	20.6805	18.426	18.4064	23.2554	19.1302	26.8459	31.2291	23.1674	29.2573	29.8048	24.4344	23.3349	23.7724	21.594	24.0402	17.4415	27.7997
Usp20	2.75789	1.49594	1.86166	1.99777	1.9488	1.06438	2.84395	2.86631	2.02439	1.27185	0.86139	1.43583	1.40339	1.51178	1.78346	1.25876	1.50741	1.15116	2.13918	2.29064	1.67619	1.37536	2.83877	1.53516
Fnbp1	1.98887	0.845324	1.34915	1.41703	1.58281	0.879381	2.41808	2.03614	1.61247	2.15086	1.59304	2.73895	0.196704	0.072523	0.225525	0.469881	0.120445	0.150181	0.172773	0.343723	0.171167	0.257298	0.834878	0.359931
D330023K18Rik	0.432548	1.65118	1.51771	1.26922	2.75948	1.14699	6.609	3.25015	2.37897	1.07221	5.61428	2.31807	0.792792	0.558485	1.00932	0.483503	0.961977	0.590968	0.76746	0.264263	1.2045	0.249839	0	0.901612
Ppapdc3	0.35341	0	0.557234	1.05014	0.388608	0.132244	0	0.027357	0	0	0.161733	0.105279	3.10835	1.9357	2.52242	1.68584	1.96865	1.28951	1.18246	1.78434	1.00297	1.50843	0.595928	1.47973
Nup214	24.7284	19.4019	20.8813	28.2651	20.9835	14.5177	12.2226	12.5074	14.1436	8.04861	11.9424	12.2522	24.0076	22.263	25.1467	24.2194	23.7479	24.0136	25.8331	26.865	24.1419	27.4871	25.057	20.4715
Mir7674	1.12421	0.268884	0.001454	1.11454	0.008447	0.659863	0.001678	2.54624	0.745154	0.43569	0	0.321118	0.09916	0.387335	1.59224	0.045507	0.396981	0.872108	1.1905	0.93814	0.16219	0.00376	1.24258	0.845582
Fam78a	0.313807	0.424498	0.194282	1.04005	0.366772	0.451115	0	0.062453	0.119381	0.031718	0.034391	0.462103	0	0	0.036473	0	0.054685	0	0.042529	0.065629	0.052885	0.031821	0.023996	0.020989
Dnm1	0.042342	0	0.016154	0.076337	0.113629	0.160243	0.012035	0.079015	0.027194	0.114533	0	0.039903	0	0	0	0	0	0.014462	0.008155	0.025386	0	0.008216	0.056394	0.008276
Mir3154	0	0	0	0	0	0	0	0	0	0	0	0	0	0	0	0	0	0	0	0	0	0	0	0
Mir199b	0	0	0	0	0	0	0	0	0	0	0	0	0	0	0	0	0	0	0	0	0	0	0	0
Ciz1	0.264565	0.044979	0.113864	0.29592	0.32714	0.118721	0.566225	0.723666	0.524952	0.03968	0.881936	0.615525	0.235445	0.707343	0.653168	0.208203	0.213265	0.225632	0.292449	0.683026	0.543204	0.4232	0.223043	0.457738
1110008P14Rik	31.7456	23.372	18.8512	17.7174	18.2777	13.7598	19.9677	40.1299	35.8799	35.6569	25.1132	28.9603	18.3594	15.7118	24.2924	13.0956	12.0366	10.965	17.1825	24.3992	20.5474	14.3117	16.5005	13.777
Ptges2	4.13614	2.83342	1.54392	6.3886	4.89647	4.1139	3.51657	5.08736	3.98621	3.73539	4.64498	3.95237	2.88454	3.69138	4.48953	2.30949	2.4723	3.38277	3.58779	3.90739	4.06499	3.11792	1.62552	2.98292
Slc25a25	13.5148	5.98929	7.90047	10.8296	9.47155	6.04277	11.3923	24.8219	18.9615	11.1355	19.5878	20.1842	1.11864	0.80145	1.33916	1.04203	0.916752	0.922387	1.22933	1.26508	1.09693	1.11974	1.46683	0.947087
Naif1	4.3628	0.975442	0.664034	4.09072	2.83433	2.21505	1.13545	1.94864	1.82198	1.0308	2.15855	1.22635	0.319431	0.980212	0.270962	0.323742	0.314361	0.215481	0.939905	1.1083	1.97045	1.12552	1.43014	1.14361
Fam102a	7.3217	2.38526	4.43159	6.57591	5.36817	2.46888	1.12382	2.20749	1.47609	2.24209	2.09942	1.51467	2.95126	2.23438	3.5972	2.31835	2.37231	2.80385	3.70959	4.03706	3.85949	4.77252	3.52145	2.66323
Prrc2b	0.517704	0.319137	0.377549	0.843003	0.318572	0.434726	0.635185	0.761477	0.280641	0.413923	0.454483	0.844779	0.113895	0.145129	0.213287	0.092254	0.132291	0.137783	0.393286	0.488979	0.381624	0.357475	0.403582	0.290127
Pomt1	0.899755	0.626628	0.309353	2.33913	1.90584	0.732868	0	0.157903	0.159657	0.116595	0.25238	0.101735	1.96234	1.81619	1.53503	1.70732	1.35548	1.42771	3.0461	2.3915	2.19776	2.65717	1.76962	2.06112
Uck1	1.64908	0.286677	0.063025	0.801123	0.427546	0.417227	4.28014	2.32476	2.70307	3.96509	2.01213	2.24914	0.046546	0.203581	0.249779	0.11481	0.045435	0.140864	0.351019	0.317516	0.463005	0.281057	0.098666	0.107301
Swi5	134.584	65.1602	79.8516	284.123	183.489	103.644	25.8285	35.5127	25.285	30.6875	29.5231	43.8197	95.2732	100.928	95.9206	77.4073	87.0918	89.7009	152.945	150.315	149.308	133.793	250.085	124.534
Golga2	5.4196	2.96475	4.31098	3.79425	7.71087	2.31393	5.5491	6.03096	5.64289	4.14145	4.52794	4.55656	7.45436	7.77754	6.52602	7.23077	7.12578	5.52711	7.10975	7.59995	7.40806	7.82903	15.9716	5.81693
Dpm2	30.9613	30.9	30.6504	14.8638	5.59126	14.2321	31.2337	24.3133	32.2204	29.6947	21.5646	20.7284	60.6814	68.0678	67.4262	60.9481	59.8961	65.2685	61.2789	64.6285	54.4464	60.2439	26.1285	62.6496
St6galnac6	0.13451	0.014202	0.059756	0.165974	0.310514	0.029494	0.000914	0.010989	0.023337	0.044919	0.114674	0.213382	0	0	0	0	0	0	0	0	0	0.005661	0.072839	0
Ak1	0	0.016208	0	0.084848	0	0.072023	0	0	0	0	0	0	0	0.02091	0	0	0	0	0.008357	0	0	0	0.029681	0
Eng	0.131952	0.054088	0.074617	0.148201	0.404921	0.012328	0.068988	0.085129	0.10423	0.104532	0.279334	0.428952	0.051188	0	0.022906	0	0.014568	0	0.024707	0	0.022088	0.019895	0.111537	0.054051
Fpgs	32.0421	19.4711	18.1107	21.7395	20.4744	8.29739	8.37379	16.0498	15.4366	6.14933	12.6829	13.5252	36.7296	37.1266	40.4527	32.1891	29.415	30.1974	52.9143	53.6418	43.9047	37.3003	39.7746	32.9178
Mir8093	6.2728	2.69285	2.5873	3.67309	0.955536	0.016791	0.578736	2.77202	2.22994	0.318022	2.9323	3.86983	9.28447	5.99926	5.1003	5.8385	3.89545	3.32873	11.3748	9.18758	8.20801	5.89895	0.777487	7.81239
Cdk9	19.8748	12.0207	17.8678	12.8028	17.326	12.395	17.6813	27.1125	17.0409	9.64167	18.8137	16.6419	2.20599	2.98209	3.67057	2.73101	1.85821	2.31008	5.624	6.12352	6.0659	6.33901	7.51561	3.56878
Mir2861	0.232373	0	0	1.71678	0	0	0	0.473749	0	0.334737	0	0	0	0	0	0	0	0	0	0	0	0	0	0
Mir3960	0	0	0	0.344195	0	0	0	0.578031	0	0	0	0	0	0	0	0	0	0	0	0	0	0	0	0.403636
Sh2d3c	17.3153	13.9737	15.5967	15.7512	1.16053	13.6892	8.3612	9.61013	3.19675	0.79835	7.66036	7.12512	4.98487	6.40291	8.2435	2.7446	3.40256	0.798172	9.9307	9.36864	10.2577	4.7461	0.780009	4.23701
6330409D20Rik	0.059491	0.036311	0	0	0	0.007348	0.074323	0.040438	0	0	0.02935	0	0	0	0	0	0	0	0	0.036122	0	0	0	0
Ptrh1	39.7341	25.326	27.7095	16.2332	12.9621	26.277	77.2421	89.3521	87.0145	77.292	71.5127	80.4344	1.1335	1.19792	1.21914	1.103	0.744581	0.383042	0.55779	1.53232	2.70606	0.674071	1.74788	0.727531
1700019L03Rik	1.41907	0.916597	0.62996	1.13471	2.78306	0.489265	1.25252	2.86745	2.00666	3.50078	3.90109	2.50493	0.183752	0.117308	0	0	0.166712	0.016567	0.074473	0.147829	0.167592	0.033602	0.086959	0.122804
Ttc16	0.872889	0.600978	0.315264	0.299354	0.233043	0.247436	0.302668	0.369529	0.603122	0.393307	0.461461	0.148061	0.163456	0.369207	0.39557	0.185892	0.174849	0.198554	0.253492	0.339281	0.335817	0.172865	0.097211	0.225329
Tor2a	25.6958	21.6929	19.7763	20.7919	7.86685	15.0409	57.9357	82.6577	75.6689	60.2361	60.6205	57.2053	10.9295	9.79207	8.78796	10.1737	8.97521	8.64122	10.8284	10.1171	8.3092	10.1365	4.25142	8.50251
Stxbp1	2.68605	1.68702	1.85007	3.1571	1.88544	1.23877	0.411606	0.811028	0.990198	0.584618	1.20995	0.684491	2.65353	2.44974	2.83601	1.63431	2.0179	2.2634	2.15746	2.57991	2.27435	1.51074	1.27531	1.24434
Slc2a8	8.32972	3.41232	2.37972	2.86874	1.10785	1.22032	2.06215	6.61814	3.02101	4.71363	3.95154	3.37675	0.260409	0.21876	0.373787	0.138772	0.130427	0.065808	0.44121	0.589413	0.379643	0.284808	0.647205	0.136944
Rpl12	44.9902	42.8908	35.8388	25.2309	35.2485	31.526	155.824	171.191	159.446	191.746	147.762	134.989	63.1671	65.8363	73.3283	62.8016	58.7031	77.9654	88.4282	112.087	93.6019	116.567	105.996	94.9443
Snora65	1.65745	2.77739	3.5814	0.501708	8.10379	3.02449	12.5421	7.13489	4.81994	11.7489	6.61181	11.631	0	0	0.477051	0	0.210238	0	0	0.18486	0	0.19272	0	0
Zbtb34	3.58202	2.39189	4.20125	3.24958	1.38783	2.75277	4.63328	4.15383	3.86411	3.13562	4.04143	2.8852	4.90039	4.29122	6.22564	3.74322	3.05697	4.07414	6.38125	6.87998	6.96118	5.29639	3.58317	4.27706
Zbtb43	6.13443	3.86085	4.67263	4.9099	2.50556	6.18503	6.70189	6.52559	4.99184	5.9114	7.39166	6.86089	1.58771	1.56367	2.20857	1.52305	1.24103	1.25937	4.2631	3.73401	4.26155	3.02258	2.5442	2.38121
Garnl3	1.43346	2.1005	1.28971	1.73688	1.04049	0.716538	0.15216	0.220295	0.401521	0.304738	0.097351	0.513296	1.69913	2.09356	2.6738	1.59472	1.65704	2.25439	4.17116	3.75604	3.64143	3.11828	1.38174	1.87111
Ralgps1	2.35607	1.33148	1.66939	2.43149	1.18746	1.05176	0.04168	0.221438	0.695292	0.167182	0.157975	0.360774	3.3556	3.08181	3.86042	2.92919	3.38864	2.68934	4.30359	4.23017	3.79839	3.11957	2.47306	2.80413
Angptl2	7.80975	5.0915	4.63089	5.23629	1.52645	1.44438	0.302782	0.179114	0.081366	0.075145	0.13163	0.382936	8.00616	7.50005	10.4899	2.16138	3.41506	2.90672	9.53843	10.9067	11.4947	4.96649	1.56577	5.17833
Pbx3	1.67667	1.69066	2.83306	1.88922	1.14643	1.99652	2.56529	1.51628	0.79574	2.48606	1.60192	1.74297	0.756717	0.780563	1.316	0.68461	0.976305	1.171	0.920054	0.842501	1.2132	1.73266	1.51759	0.420148
Mvb12b	8.34192	5.37493	5.86732	5.97711	7.76649	2.95765	1.61234	2.97061	1.22243	0.159709	1.61195	1.0109	7.19881	7.68264	10.6118	5.52971	5.40123	5.40782	11.4454	11.4541	11.4558	8.26263	10.3659	6.07423
Nron	0	0	0	0	0	0.026988	0	0	0	0	0	0	0.049886	0.04301	0	0.044325	0	0	0.021001	0.116846	0.037815	0	0.026172	0.039178
Mapkap1	29.418	22.6469	22.3141	49.523	41.2435	36.7432	12.0833	11.1863	13.6073	8.79938	15.6846	11.4329	23.5504	26.8163	24.6496	21.2599	24.0919	25.329	24.4767	21.0242	26.8398	21.7685	4.12231	23.0883
Cutal	0.766624	0.258128	0.676599	1.33629	0.020715	0.752631	0	0.476554	0	0.281351	0	0.041251	0	0	0	0	0	0	0	0	0	0	0	0.016871
Hc	0.067971	0.056893	0.018207	0.2946	0.2208	0.166908	0	0.005102	0.004573	0.05838	0.009473	0	0.659927	0.684845	0.531859	0.128699	0.213909	0.274564	0.34998	0.196248	0.217754	0.065639	0	0.113475
Phf19	0.317354	0	0.251357	0.401944	0.385356	0.204657	0.067531	0.081509	0.028364	0	0.012767	0.146275	0.943602	1.12906	0.970558	0.959996	1.22046	1.05504	0.964481	0.812272	1.09355	0.902909	1.01795	1.01026
Traf1	0.137932	0.110372	0.054246	0.236274	0.09201	0.082828	0.167508	0.10198	0.180634	0	0.150313	0.018784	0.265678	0.655217	0.663567	0.814	0.212102	0.316506	0.60802	0.512722	0.595584	0.497611	0.681679	0.655271
Gapvd1	3.42653	2.84364	3.01306	2.50367	2.21761	3.21515	13.3595	9.50419	9.91948	7.97061	10.4224	10.7311	3.38744	4.34966	3.63796	3.39629	3.40176	3.4581	3.72659	3.28852	4.11447	3.10436	4.34078	2.95671
Hspa5	77.205	143.31	166.773	59.0924	44.2728	92.5033	161.16	167.602	168.416	157.572	134.069	152.411	79.8982	85.2825	78.6893	59.4876	63.9926	59.6446	90.0562	87.7093	96.3736	84.3177	77.8152	100.207
Rabepk	2.24633	0.941435	1.28411	2.26024	1.2244	0.665921	1.98123	3.49094	0.599393	2.04549	1.9593	1.93967	3.56877	4.29868	3.84738	2.70438	3.29438	2.74128	4.10214	3.73771	5.15112	3.51299	1.55598	4.0417
Fbxw2	8.54676	5.21342	6.54867	6.22695	3.87094	2.84147	11.3331	11.0498	8.25343	8.97476	5.69194	5.23633	1.54611	1.77758	1.01815	0.717313	1.6034	0.889064	2.77899	1.954	1.75859	2.21695	1.05055	2.09196
Psmd5	51.4392	76.4198	83.8424	36.2388	14.9901	44.993	65.4917	67.1354	70.5125	43.3823	35.3783	35.4784	79.0244	81.939	59.2353	70.7527	78.197	72.9293	49.334	46.4615	46.1727	51.9798	19.4949	75.6689
Gsn	0.125633	0.193193	0	0.469099	0	0.252379	0.313334	0	0	0	0.094048	0	0.042898	0.013431	0.029942	0.026364	0	0.023571	0.005221	0	0	0.029961	0	0
Stom	8.07125	7.26598	7.71752	8.41677	4.45513	4.97417	0.277955	1.00093	0.506405	0.933422	0.581379	0.689332	36.3654	38.9167	38.2445	38.4441	37.2124	32.376	50.7533	44.1782	39.372	35.8491	38.6384	30.1395
4930568D16Rik	0	0.784878	0	0.196082	0	0.09133	0	0	0	0	0	0	0.352422	0.654889	0.510257	0.22766	0.875807	0.483386	0.229254	0.288291	0.364729	0.481646	0	0.446207
4930402F06Rik	0	0	0	0.074814	0	0	0	0	0	0	0	0	0.132475	0	0	0	0	0	0	0	0	0	0	0
Cntrl	0.901648	0.976941	1.14289	0.944528	1.51039	0.614156	0.155699	0.652421	0.260223	0.373396	0.884318	0.591606	2.94367	3.15531	3.33592	1.98821	2.05985	2.61277	2.17731	2.64106	2.52835	2.51373	1.42528	2.56874
Rab14	109.588	96.584	103.482	179.682	145.483	93.5825	22.5365	24.9468	20.0886	18.9908	26.1718	20.7609	87.8341	84.2243	87.8262	94.6242	94.2187	93.0063	80.5546	76.5408	73.1324	82.0614	107.884	84.2966
Gm13446	0	0	0	0	0.175946	0	0	0	0	0	0	0	0	0	0	0	0	0	0	0	0.03759	0	0	0
Dab2ip	0.013304	0.019755	0.013336	0.030726	0.02077	0.018621	0.02145	0.008936	0.00617	0.009415	0.013389	0.013841	0.048394	0.076294	0.077993	0.012144	0.017297	0.034818	0.10368	0.118233	0.096249	0.047142	0.067591	0.043498
Ggta1	9.58258	8.81417	7.03432	18.2805	12.0064	18.9782	1.03086	2.94454	1.95133	0.688283	3.58189	2.12318	16.6767	17.1442	16.3541	24.7379	21.0777	22.6534	11.3563	11.6139	11.9107	14.3704	7.43394	11.1024
Ttll11	4.96833	4.27261	2.41765	4.67625	4.13094	2.73752	0.449036	0.957657	0.232443	0.234571	0.162333	0.389196	31.5621	28.44	23.6847	29.4039	29.3692	26.7096	24.8223	23.6595	24.2787	22.0236	20.7957	28.9676
9030204H09Rik	0	0	0	0	0	0	0	0	0	0	0	0	0.477872	0.087813	0.171408	0.130567	0.070422	0.101377	0.28559	0.428397	0.56847	0.585501	0.09335	0.128923
Olfr341	0	0	0	0	0	0	0	0	0	0	0	0	0.080551	0	0.102492	0.058355	0.137459	0.275066	0	0	0	0.020218	0	0
Mir684-1	0.813926	2.05743	2.02036	0.962735	0.645487	1.57934	5.75668	5.04824	5.8092	5.94328	4.88007	4.0248	1.38303	1.39422	1.68484	0.837517	1.84579	1.67543	1.38938	2.0595	1.35194	1.30248	4.04294	2.03046
Olfr50	0	0	0	0	0	0.052496	0	0	0	0	0	0	0	0	0	0	0	0	0	0	0	0	0	0
Olfr366	0	0	0	0	0	0	0	0	0	0	0	0	0	0	0	0	0	0	0	0	0	0	0	0
Pdcl	13.4703	21.018	18.2297	10.7867	5.81853	16.0326	19.7251	13.5864	16.476	30.71	10.3343	13.2326	8.62614	9.08613	8.52289	6.78445	7.0365	7.36186	10.8207	7.98879	9.9519	7.99534	5.24083	7.99757
Rc3h2	2.49848	2.69794	2.72827	2.32666	0.911834	3.21611	5.89054	6.81524	4.74915	7.01069	5.02319	5.60449	0.587073	0.778948	0.881026	0.558461	0.664774	0.557764	1.24553	1.08241	1.30306	1.31441	1.50134	1.10105
Snord90	0	0	0	0	0	0	0	0	0	0.134551	0	0	0	0.342926	0	0	0	0.177002	0	0	0	0.284262	0	0.264116
Zbtb6	0.933405	2.05191	1.82315	1.27432	0.821632	1.01774	4.78225	4.10631	3.20572	3.14542	3.42538	3.22782	0.64912	1.38404	0.889319	1.05868	1.10468	0.942559	1.03838	0.782281	0.613482	0.942734	1.25375	0.509825
Zbtb26	1.97869	2.64512	3.03973	2.98725	1.83377	4.19809	2.09629	1.76195	2.00981	2.52844	1.28214	1.52255	1.81859	1.55582	1.70928	1.29906	1.44813	1.61234	2.46442	2.80377	3.12144	2.12465	2.35479	1.87288
Ndufa8	3.72169	3.74753	4.56558	4.55791	2.8494	3.28227	40.4222	12.7445	29.3142	43.8145	17.9278	13.8146	179.296	221.735	206.794	192.095	199.348	224.227	191.152	200.055	218.044	191.758	106.873	181.978
Morn5	0.156313	0.593932	0.684549	0.575654	0	0.598197	0.560294	1.15756	1.58419	0.940206	1.04853	0.584994	1.76858	2.06596	2.07822	3.07884	2.05638	1.88537	2.97258	1.79045	1.94425	1.20873	0.139491	1.27297
Lhx6	0.032263	0.23038	0.111155	1.51111	0.326251	0.745268	0.099746	0	0	0.162607	0.009797	0.026752	0.081786	0	0.013541	0.031258	0.037891	0	0.078291	0.074003	0.14066	0.033933	0	0
Rbm18	74.2162	105.549	95.604	43.6097	18.4395	45.6756	26.7568	25.7579	27.3843	19.4829	28.3096	21.7368	135.499	126.182	112.862	162.696	167.139	148.294	109.659	100.679	100.807	127.615	53.6648	148.839
Mrrf	4.11323	7.22668	7.12631	8.91159	1.32966	8.82222	12.033	13.2964	12.0781	13.4804	20.5415	14.6154	19.109	15.2697	17.5386	19.8371	17.7399	15.5879	15.2494	13.9371	11.2131	12.1638	3.72055	16.6757
Lhx2	0.404577	0.209041	1.02738	1.4522	0.887521	0.761497	0.066394	0.023712	0.111479	0.086274	0.089851	0.390011	3.07432	1.37528	1.49867	0.677113	0.926822	0.874707	1.31176	3.41402	3.46708	1.20481	1.86365	0.859819
Rabgap1	1.63258	1.40126	1.34931	1.63856	1.03905	2.18022	9.76869	8.71545	11.0425	3.29943	5.33122	5.99766	6.84149	8.42779	7.6616	3.40745	6.86061	6.68968	8.28098	10.6767	7.53617	9.19776	1.8527	7.87555
Gpr21	0.046955	0.632118	0.459115	0.426011	0.247425	0.574561	0	0.332121	0.27166	0.038505	0	0.013001	0.260161	0.145455	0.268862	0.213592	0.097202	0.252682	0.221979	0.056209	0.234696	0.055565	0.166491	0.162363
Strbp	6.83739	6.94816	7.29419	7.89022	7.35856	7.73355	1.96609	2.43395	2.38435	2.76013	2.98127	2.27029	4.5638	4.38991	5.01493	4.99086	4.78132	5.32795	4.05862	4.84842	4.45296	5.37547	4.82322	4.51543
Mir5128	5.90389	2.57487	4.46607	5.52901	4.23026	10.2131	12.1097	6.50075	5.85517	13.2347	10.5033	13.2042	0.73282	1.55924	1.03212	4.35479	0.596972	2.50685	0.716528	0.917466	0.460967	0.593276	3.86845	0.308797
Crb2	0.976779	0.376215	0.151834	0.424356	0.615025	0.171844	0.117512	0.060913	0.008501	0	0.011099	0.212164	0.057533	0	0.007704	0.006514	0	0.005216	0.075615	0.127913	0.136893	0.054247	0.104863	0.010173
Dennd1a	9.47346	4.77524	5.98798	11.1395	9.86248	5.68586	0.513944	0.772513	0.663064	0.599524	0.578005	0.314773	5.26028	5.86352	6.90365	5.77378	5.80457	6.1813	8.37285	9.11537	8.13156	9.39553	10.8187	4.81093
Nr5a1	0.602291	0.148412	0	0.56377	0.127033	0.327624	0	0	0	0	0.015999	0	0.061837	0.074977	0.33372	0.083494	0.025665	0.026547	0.110266	0.187949	0.269129	0.436376	0.703715	0.124457
Nek6	0.012578	0.011316	0.002791	0.015965	0.022816	0.04526	0	0	0.004979	0.000468	0.011389	0.005272	0.044066	0.040379	0.037542	0.040259	0.027473	0.036082	0.035296	0.041471	0.014763	0.012798	0.009063	0.01193
Psmb7	74.9826	87.249	103.587	32.2796	25.9627	65.7589	285.013	214.834	281.399	265.066	187.523	231.754	249.97	256.955	225.441	253.404	271.671	245.51	212.483	232.869	214.201	227.836	139.831	256.533
Golga1	1.23122	1.20041	2.82093	1.32467	0.828393	3.0021	3.03082	4.86164	4.40602	2.99112	6.19285	5.14995	0.922286	1.0762	0.999251	0.834853	0.724867	0.570393	1.57857	1.36819	1.7095	0.950099	1.37974	1.60972
Scai	1.50264	1.82501	1.51229	1.21479	0.485548	1.79316	2.18455	0.954901	1.08688	1.26722	1.0438	0.690161	1.09183	0.903947	0.886506	0.97907	0.7524	0.789648	0.958749	0.97217	0.93802	0.889805	0.953092	1.0541
Gm16523	0.201029	0.120587	0.082722	0.279921	0.276101	0.290022	0.336671	0.168785	0.275967	0.20005	0.131388	0.107567	0	0.011991	0	0	0.029571	0.042021	0	0.006454	0.00806	0.044644	0.020128	0.001831
Ppp6c	9.94081	14.1717	15.6401	5.4414	2.5248	11.6815	99.5899	51.4421	59.7361	94.8872	56.7859	48.1675	12.2063	10.6276	13.5704	11.6702	12.0172	11.5591	12.8302	9.55094	12.0028	12.7915	5.08675	13.0318
Nr6a1	29.5833	21.8295	26.5003	26.2915	27.6586	19.4514	4.13923	10.9683	6.40181	4.48392	7.19789	7.17289	21.1179	23.088	25.4797	21.4345	18.1933	23.9116	19.7035	18.9039	21.8479	18.7356	19.05	14.8863
Mir181a-2	0.719041	0	0	0	2.23712	0	0	0	0.052266	1.34146	0.876085	0	0	0	0	0	0	0	0	0	0.381218	0	0	0
Mir181b-2	0	0	0	0	0	0	0	0	0	0.511682	1.09827	0	0	0	0	0	0	1.44232	0.391634	0	0	0	0	0
Olfml2a	0.330419	0.270244	0.112807	1.10024	0.258453	0.85615	0	0.60931	0.504569	0.400241	0.311964	0.052653	0.022264	0.068553	0.131509	0.09469	0.035039	0.033725	0.002848	0	0.110926	0.015812	0	0.051721
Wdr38	0.050381	0.052581	0.020506	0.102459	0.082734	0.007357	0.493078	0.025825	0.255414	0.943633	0.133929	0.27319	0.041693	0.147079	0.086298	0.036279	0.041392	0.049069	0.048097	0.068928	0.047833	0.060812	0.163874	0.090284
Rpl35	248.195	248.156	314.241	111.825	181.993	207.043	938.318	757.627	847.34	1138.7	810.505	754.354	707.693	781.705	875.823	633.331	643.206	746.476	801.553	920.017	857.408	818.925	1181.97	751.28
Arpc5l	105.631	88.8053	97.5313	78.9616	62.9314	53.641	56.8879	71.9276	68.5334	67.6363	68.418	69.0817	241.924	245.501	224.197	270.717	276.217	228.998	264.206	234.264	230.431	264.232	194.463	259.35
Kynu	0.160522	0.281595	0.297302	0.391808	0.546308	0.333771	0.06441	0	0	0	0	0.065782	0.409257	0.415039	0.353213	0.447845	0.511254	0.609082	0.346392	0.291028	0.407688	0.40473	0.284485	0.692416
Arhgap15	3.59616	5.87932	5.03622	3.28368	0.862871	2.78908	0.615908	1.04632	0.41713	0.42171	0.511386	0.968755	3.66173	3.51059	3.21761	4.77128	5.62981	4.94275	0.868596	0.822134	0.993462	1.47094	0.523949	1.2642
Arhgap15os	0	0	0	0	0	0	0	0	0	0	0	0	0	0	0	0	0	0	0	0	0	0.072155	0	0
Zeb2	0.022982	0.007919	0.025143	0.104602	0.04966	0.115678	0.035427	0.02599	0.00579	0	0	0	0.053455	0.060151	0.046949	0.070033	0.163348	0.089883	0.041103	0.051897	0.112599	0.125738	0.138827	0.064164
Mir5129	0	0	0	0	0	0	0	0	0	0	0	0	0.003907	0.024505	0	0.023971	0.05818	0	0	0	0	0	0.041132	0
Zeb2os	0.000839	0	0.000875	0.025533	0.076194	0	0	0.001853	0.001101	0	0.000355	0	0	0	0.094972	0.001587	0.001338	0.00039	0	0	0	0	0.010144	0
1700019E08Rik	0.244587	0.479248	0.767208	0.55794	0	1.14631	0.149334	1.3364	0.890556	0.511163	0.251851	0.703426	0	0	0	0	0	0	0	0	0	0	0	0
Lrp1b	0.578383	1.13933	1.38029	0.768317	0.291124	1.26161	0.057522	0.040638	0.05129	0.023169	0.021414	0.070974	0.910986	0.880798	0.576818	1.79266	1.7353	1.42321	0.107964	0.158915	0.146581	0.171737	0.075556	0.175896
Mir6336	0	0	0	0	0	0	0	0	0	0	0	0	0	0	0	0	0	0	0	0	0	0	0	0
Gtdc1	10.378	11.3129	16.7429	15.1664	6.09936	12.846	11.7447	14.6269	15.4412	6.76407	10.8797	10.4494	22.0927	21.2267	19.5063	22.9469	24.3878	22.036	16.9326	18.9174	20.6029	20.6082	11.1895	23.7808
Epc2	21.5593	22.724	26.7286	19.1756	19.611	28.8434	15.9303	18.0722	12.5797	17.318	25.134	17.9312	12.7276	13.6587	14.8924	13.16	11.7832	13.1597	11.3055	10.1936	11.7146	13.0174	8.23691	8.4481
Lypd6b	0.187706	0.589531	0.881326	0.346003	0.281561	0.246794	0	0	0.072223	0	0.112652	0.187471	6.71995	5.45746	4.81408	4.23502	5.86262	5.37281	3.87098	2.55631	2.69337	4.46359	3.57898	6.07989
Lypd6	1.21441	1.58504	1.91114	2.44303	0.677616	2.51355	0.383783	0.204412	0.117806	0.017499	0.231344	0.052467	4.90278	3.92172	3.64394	6.20692	5.05751	4.54032	2.43378	2.81621	2.00459	2.05956	1.70949	2.77218
Kif5c	10.4579	11.2514	10.9627	8.16938	10.6798	7.78222	2.49367	4.33966	2.9252	2.84848	4.00239	3.64732	4.53612	5.06343	4.12721	5.95332	4.79268	3.96701	1.22	1.39929	1.2399	1.30141	1.6368	1.39602
Gm13483	0.004227	0	0.064617	0.043169	0.000536	0.481018	0.018823	0.184321	0	0.216625	0	0.05358	0.137353	0.197988	0.016859	0.137561	0.485502	0.361294	0.05186	0.169835	0.033603	0.070763	0.000216	0.027968
Rnd3	3.51884	6.22071	7.67481	9.67619	6.61477	17.5793	0.264869	0.882658	2.36735	1.32764	2.49086	3.24191	0.66391	1.32547	0.578961	1.102	0.952775	1.28011	0.261884	0.429393	0.290619	0.652988	0.337967	0.635001
Acvr2a	1.68559	0.982488	0.488148	1.55276	0.836721	1.52091	2.2025	2.22415	2.7257	2.94809	2.61635	2.59783	2.71514	2.4115	3.66341	2.6127	2.50391	3.50312	3.28974	2.55861	3.22647	3.60306	2.2714	2.60905
Orc4	17.7971	38.1084	36.168	15.1644	3.09732	28.6036	47.5167	38.9166	54.5825	61.3355	51.7616	46.1299	55.7301	51.757	49.9745	49.2031	43.6324	48.8031	38.3603	32.6078	34.3831	34.0034	7.03265	47.4942
Mbd5	4.24099	5.83632	5.48008	5.83205	2.01247	6.69766	1.61305	2.67877	1.66069	1.17806	1.92148	3.00871	1.4329	1.50161	1.68072	1.60395	1.48379	1.4627	1.0137	1.28361	0.965324	1.67467	0.809375	1.36014
Gm13497	0	0	0	0	0	0	0	0	0	0	0	0	0	0	0	0	0	0	0	0	0	0	0	0
Mmadhc	19.4442	18.2165	20.2475	31.3954	15.23	18.971	13.2358	5.12728	10.8482	26.3567	4.561	4.91974	114.07	102.052	93.4706	95.138	102.186	95.0871	80.0865	79.803	76.5894	80.4298	36.8674	95.9676
Gm13490	0	0	0	0	0	0	0	0	0	0	0	0	0	0	0	0	0	0	0	0	0	0	0	0
Nmi	0.706689	0.361304	0.199453	0.688139	0.759128	0.193621	3.12721	5.92212	3.49866	5.31354	3.61015	2.62035	0.15816	0.124911	0.071532	0.040456	0.032952	0.109002	0.067934	0.064644	0	0.154599	0	0.15221
Neb	0.398479	0.513902	0.706946	0.427179	0.434481	0.66991	0.146044	0.40331	0.248985	0.347153	0.363709	0.315314	1.05497	1.37396	1.5829	1.24955	1.27622	1.34194	1.88909	2.03094	2.04199	2.19066	1.09411	2.00414
4930573O16Rik	0	0	0	0	0	0.050869	0.409876	0	0	0	0	0	0	0	0	0	0	0	0.17087	0.40052	0.003814	0.189974	0	0
Arl5a	4.52807	3.81209	4.22869	4.70789	1.21826	3.49643	2.23464	1.99828	1.70815	2.80381	2.58703	3.09346	3.28156	3.25763	3.01732	3.06017	2.69185	3.24347	1.9582	2.2906	2.79383	2.53354	1.69849	2.4221
Cacnb4	0.286142	0.365641	0.365576	0.361282	0.041373	0.564783	0.021698	0	0.115796	0.007527	0.088799	0.136	0.620741	0.400507	0.312276	0.630655	0.520074	0.721529	0.37565	0.350664	0.228203	0.531035	0.295628	0.564834
Stam2	4.34541	4.11752	5.77602	3.09008	3.19792	3.81527	29.0665	19.6605	25.4435	22.6829	13.5612	13.1166	4.89242	4.68171	5.03148	4.89664	5.09939	4.51218	5.29967	5.30306	5.62697	5.94255	3.77652	6.95148
Rif1	88.5534	107.386	137.308	100.228	106.393	145.038	82.3922	93.9181	72.6536	82.6484	92.3215	82.2899	67.1204	68.3285	73.1724	66.847	64.1495	72.885	55.7103	60.1117	69.4368	73.3078	56.9907	63.4589
Arl6ip6	21.5224	23.8751	22.0639	16.4013	7.53449	13.5409	9.44697	18.7037	16.8434	16.3501	14.316	10.1496	9.23215	8.30261	9.38918	5.16072	6.29138	7.70411	8.01183	8.44226	9.2354	9.20854	5.61309	7.87207
Kcnj3	0	0	0	0	0	0	0	0	0	0	0	0	0	0	0	0	0	0	0.01133	0	0	0	0	0
Mir195b	0	0	0	0	0	0	0	0	0	0.035933	0.942707	0	0.436685	0	0	0	0	0	0	0.425452	0	0	0	0
Galnt13	0	0.000354	0	0.014724	0	0.054205	0	0	0	0.119274	0.027074	0.050708	0.047115	0.054603	0.058822	0.24377	0.127252	0.099591	0.023861	0.012695	0.040811	0.13246	0.00081	0.134672
Fmnl2	1.76924	2.02343	2.35283	1.9534	1.70681	2.83743	0.304355	0.815421	0.906301	0.519127	0.475768	0.559775	5.29357	5.70004	6.52391	3.88561	4.28181	5.24817	5.79659	5.79939	6.60163	6.32095	3.81021	5.57973
Prpf40a	32.3002	40.7561	49.45	27.3168	30.3792	42.4861	70.1953	62.6261	69.3564	73.6117	62.491	57.6013	34.9766	36.5168	34.3066	37.633	38.9881	39.2758	31.2474	34.0085	36.0231	41.5381	39.6745	44.6435
4930555B11Rik	0.641883	0.305407	0.789912	0.553452	0.286381	1.03262	0.522787	1.69565	1.22939	0.669308	1.83	1.58213	0.762936	0.578031	0.384921	0.500549	0.24353	0.811963	0.3322	0.252858	0.201986	0.347307	0.001256	0.448485
Nr4a2	1.5962	0.896756	0.894354	2.15769	1.67681	1.95959	0.18231	0.328688	0.363703	0.470185	0.762318	0.916439	0.499124	0.492154	0.85296	0.171835	0.288166	0.257721	0.656231	0.681502	0.922744	0.733633	0.855804	0.285989
BB557941	35.0341	47.5234	48.9563	25.9259	12.9194	40.4809	16.8593	17.3319	30.5055	13.1032	19.6735	30.895	55.2764	52.1307	51.5511	48.7713	53.3159	50.1664	50.4444	49.6989	47.9698	41.7881	14.308	53.2302
Gpd2	4.46287	1.13004	5.12591	1.84755	0.670238	2.01337	7.1772	11.3135	13.0187	7.26409	5.37952	8.62577	0.245706	0.339573	0.343511	0.0663	0.098195	0.102427	0.239285	0.174834	0.237002	0.067164	0.129572	0.055678
Acvr1c	0	0	0	0.01704	0	0.021427	0	0	0	0	0	0	0	0	0	0	0	0	0	0	0	0	0	0
Gm13544	0	0	0	0	0	0	0	0	0	0	0	0	0	0	0	0	0	0	0	0	0	0	0	0
Acvr1	0.891606	0.252925	0.313351	0.831788	0.360386	0.52692	0.128763	0.226646	0.215595	0.308999	0.350453	0.158612	2.75622	3.00468	3.42571	1.54806	1.68166	1.6209	1.85147	2.19286	1.82428	1.82314	0.735244	1.68863
Upp2	0	0	0	0	0	0	0	0	0.031901	0	0	0	0	0	0	0	0	0	0	0	0	0	0	0
5330411J11Rik	0.511507	0.680062	0	0.393396	0.137407	0.26646	0	0	0	0	0.098053	0	0.307703	0.447619	0.519586	0.638714	0.518952	0.380909	0.572875	0.385685	0.523346	0.262129	0.508567	0.703948
Dapl1	8.3625	7.33319	6.28154	8.23631	5.86429	6.70079	0.148628	0.302219	0.658057	0	0.774733	0.326713	0.149714	0.070595	0.49491	0.208473	0.191695	0.165422	0.080952	0	0.26657	0.110931	0	0.072845
Ccdc148	0.618889	0.494902	0.421205	0.655121	0.631247	1.54463	0.002751	0.098075	0.095068	0.017561	0.209683	0.091093	0.888868	1.28317	0.838778	0.830699	0.825497	0.940325	0.305254	0.562634	0.269506	0.329729	0.919114	0.458304
Pkp4	32.54	22.5839	25.0024	31.2563	39.1223	25.5028	7.06698	13.4425	8.1951	6.97311	11.4368	12.0244	11.3219	12.1669	13.7455	12.6877	11.4206	13.7638	13.7167	14.973	13.0244	15.2697	17.7642	12.2219
Tanc1	2.7529	2.20095	2.70321	3.77919	2.17598	2.06809	0.718326	1.21432	0.886817	0.903704	1.12776	0.620314	12.8079	13.5875	15.2133	10.2731	9.89215	12.1805	12.606	12.2531	13.2029	12.9174	10.7684	10.6334
Wdsub1	1.65667	0.778241	1.32088	1.20362	0.843429	0.843192	1.8716	1.07386	1.19806	1.28586	1.24334	1.62577	2.95331	2.79657	3.13958	1.53747	2.17788	2.42363	5.10609	4.19839	4.74237	4.10344	4.2466	3.44827
Baz2b	3.63447	3.83927	4.04008	6.11635	8.20348	7.10928	2.19154	2.62216	2.06771	4.49202	2.10023	2.46525	13.76	14.6181	15.2615	15.5197	16.3265	17.0054	12.005	14.5215	14.4808	17.5587	21.2309	15.8186
Cd302	0.347536	0.003292	0.107264	0.188925	0.088691	0.1278	0.160218	0.112871	0	0.290137	0	0.228113	0.135535	0.12686	0.254308	0	0	0.036901	0.275358	0.023582	0.095426	0.597371	0	0.03118
Itgb6	1.89005	1.69883	1.89219	1.35732	1.12015	0.97257	0	0.06534	0.100773	0	0.037281	0.196819	0.359482	0.379062	0.104717	0.758873	0.342679	0.247122	0.043758	0.018921	0.116382	0.155704	0.10573	0.159258
Ly75	0.422082	0.190615	0.126656	0.165309	0.22394	0.563851	0.186045	0.264766	0.783564	0.782843	0.368654	0.637083	0.062515	0.035552	0.063089	0.010773	0.008774	0	0	0	0	0.016489	0	0
Gm13580	0	0	0.135184	0.092031	0	0	0	0	0	0	0	0	0	0.098125	0	0	0	0	0	0.077241	0	0	0	0
Pla2r1	0.066475	0.169077	0	0.108408	0.173741	0.207402	0	0	0.209702	0.045701	0.040225	0.018015	0.539952	0.553476	0.436894	1.26365	0.809625	1.02859	0.134837	0.152694	0.167497	0.531192	0.276261	0.423855
Rbms1	0.151829	0.643969	0.471621	0.672402	0.397675	0.642205	0.122834	0.049954	0.186404	0.033065	0	0	0.35129	0.134429	0.2275	1.31353	1.15813	0.727187	0.651563	0.961237	0.445229	2.11004	1.32089	2.1543
March7	9.04103	13.556	12.5219	9.89204	6.48882	14.7805	21.2304	21.4374	18.4533	22.6734	21.4308	22.9724	90.4449	81.6319	95.786	97.728	87.7976	97.3359	75.6273	77.6418	77.8247	82.7312	70.3619	79.4249
Tbr1	0	0	0	0.025884	0	0.04083	0	0.125584	0.040598	0	0.085093	0	0	0	0	0.053233	0	0.012529	0	0.035661	0	0	0	0.136994
Tank	15.458	42.1711	44.6933	23.5918	5.61263	23.7114	9.46159	10.4839	11.7635	8.96963	11.4341	15.6233	22.3432	26.3655	23.1329	31.4406	28.5999	26.8348	14.3116	13.9338	14.613	16.8764	2.88689	19.718
Dpp4	0.017117	0.047451	0.050542	0.067353	0.131876	0.199753	0.090146	0.261546	0.008597	0.22106	0.055767	0.12328	0	0	0	0.008902	0	0	0	0	0	0	0	0.006636
Fap	0.019944	0	0	0.019094	0	0.060524	0	0	0	0	0	0.007838	0	0	0	0.017287	0	0	0	0	0	0	0	0
Psmd14	22.6532	32.5987	32.4902	11.4217	5.28479	33.4192	217.659	193.673	221.512	236.883	186.975	203.044	40.5684	38.2519	29.9279	34.2964	36.1595	33.9507	31.9922	22.6075	26.7762	30.6687	12.6879	44.3865
Gca	2.42321	3.76936	4.36933	0.853684	0.603765	1.74968	5.18017	13.364	11.3473	7.75767	5.29735	11.0577	2.29109	2.12846	2.59454	0.931231	1.20721	0.910989	0.768829	1.30005	1.57106	1.08803	0.222278	1.8069
Slc4a10	0.825883	2.29585	3.51387	1.91305	0.708472	4.20295	0.058591	0.045221	0.035184	0.070252	0.023841	0.144886	0.456114	0.562499	0.384961	1.59246	0.857793	0.600382	0.067141	0.047211	0.11204	0.160167	0.171318	0.216961
Fign	0.135938	0.008888	0.016402	0.207871	0.07167	0.08702	0	0.037124	0	0	0.048963	0.009664	0	0	0.007515	0	0	0.025089	0.018052	0.004436	0.034645	0.016768	0.000187	0.004167
Grb14	0	0.110498	0.010498	0.046992	0	0.072321	0.087567	0.007677	0	0.148263	0.289851	0.01505	0.170764	0.334177	0.254087	1.05888	0.756576	0.832182	0.2132	0.296429	0.322202	0.196507	0	0.084487
Kcnh7	0	0.065927	0.010852	0	0	0.086786	0	0	0	0	0.0052	0	0.05777	0.029894	0.134169	0.078374	0.166961	0.056251	0.032598	0.009935	0.04073	0.202606	0.011826	0.084527
Slc38a11	0.097827	0.424925	0.242781	0.190315	0.046721	0	0	0	0	0.052088	0	0	0.108536	0.403225	0.270423	0.241925	0.226621	0.301653	0.116315	0.22301	0.19667	0.380373	0.00879	0.10222
Mir6337	0.784097	0.660374	0	2.14057	0	1.48665	0	0	0	0	0	0	0	0	0	0	0	0	0	0	0	0	0	0
Scn3a	0.227069	0.185883	0.302042	0.38424	0.269108	0.257333	0.015857	0.125654	0.080722	0.258041	0.061083	0.142219	0	0	0.010133	0.106786	0.037438	0.039344	0.01954	0	0.01215	0	0	0
Cobll1	2.59496	4.54185	3.65999	5.71807	3.66779	7.22838	0.391767	0.686577	0.787506	0.583971	0.619724	0.472225	19.8575	19.6957	20.6745	25.6422	22.5078	24.1299	15.8061	16.4476	17.0458	19.7768	8.46344	13.5123
Scn2a1	0.006164	0	0.116065	0.036816	0.028935	0.036493	0	0	0	0	0	0	0.072309	0.088993	0.064703	0.049358	0.067888	0.093992	0.080781	0.092775	0.081534	0.196939	0.103153	0.038945
Csrnp3	3.12693	1.22953	1.74067	2.75542	1.10856	2.04263	0.451221	0.563562	1.3027	1.33334	0.824291	0.698652	0.422818	0.241571	0.31308	1.12646	0.622515	0.649424	0.027484	0.009619	0.024402	0.079209	0.02415	0.01502
Scn1a	0.051887	0.024673	0.062004	0.082238	0.088424	0.06103	0.007424	0.079126	0.110247	0.03654	0.157731	0.174296	0	0.013839	0	0	0.010806	0	0	0	0	0	0	0
Scn7a	0	8.1e-05	0	0	0	0	0	0.005846	0	0	0.012946	0	0	0	0	0	0.006188	0	0	0	0	0	0	0
Xirp2	0.021623	0.009233	0.00707	0.017165	0.0018	0.144727	0	0	0	0	0	0.003407	0	0.003736	0	0	0	0	0	0	0	0	0	0
Galnt3	1.71114	1.81396	1.915	2.81046	2.22068	3.78002	0.687239	1.11899	1.04286	0.553009	0.975705	0.805498	7.63811	7.22178	8.86577	5.02896	4.82139	5.20438	6.78432	6.78664	7.58342	4.45097	4.96277	4.87876
Ttc21b	0.106998	0.129931	0.267768	0.227372	0.05334	0.512632	0.000142	0.000194	0.02262	0	0.09573	0.02177	0.128178	0.058753	0.161882	0.02609	0.146477	0.141479	0.134277	0.063398	0.049656	0.110121	0.064669	0.115284
Gm13629	0	0.024199	0	0	0	0	0	0	0	0	0	0	0	0	0	0	0	0	0	0	0	0	0	0
Scn9a	0.013767	0.048193	0.008636	0.004464	0.010492	0	0	0	0	0	0	0	0	0	0	0	0	0	0	0	0	0.007448	0.008434	0.003492
B3galt1	0.351947	0.353691	0.337444	0.154697	0.055029	0.165824	0.07458	0.145385	0.042736	0	0	0.082524	0.136262	0.064274	0.363504	0.192345	0.21465	0.11787	0.291313	0.109568	0.397933	0.182577	0.037723	0.109251
Stk39	1.49787	1.52687	1.72511	1.57936	1.81622	1.61627	0.669165	0.106542	0.033364	0.260045	0.505042	0.070217	1.95536	2.39162	1.57627	3.43081	2.56792	2.58419	0.237806	0.608937	0.324649	0.963356	0.381005	0.685548
4932414N04Rik	0	0	0	0.096182	0.006135	0	0	0	0	0	0	0.002644	0	0.028542	0	0.056662	0.073745	0.060388	0	0.004855	0.010083	0.052124	0.023778	0
Cers6	5.28431	7.15164	5.8628	5.26654	3.29058	5.58194	1.90264	1.43151	1.80708	0.907077	2.46037	2.52017	24.6087	21.953	24.7551	25.911	25.1159	21.9385	14.8228	14.5219	16.8272	19.592	15.2387	22.546
G6pc2	1.33007	0.816971	0.458445	1.03807	1.19138	1.48992	0.434895	0.110089	0.097554	0	0	0	0.13554	0.06048	0.071684	0.104231	0.360104	0.066493	0.055273	0.037727	0	0.10696	0.092658	0.121569
Abcb11	0.132718	0.074943	0.249459	0.14921	0.285696	0.020141	0	0.068073	0.16761	0.074232	0.299638	0.360414	0.092573	0.023429	0.039982	0.165316	0.055378	0.04385	0.018922	0.009033	0	0.017364	0	0.017141
Lrp2	0.132353	0.236682	0.108883	0.153505	0.131136	0.21758	0.833151	0.045599	0.020265	0.016845	0.134726	0.036395	0.18666	0.217202	0.16437	0.283187	0.237794	0.223036	0.018086	0.014275	0.033935	0.070059	0.055923	0.040369
Nostrin	1.02564	1.76628	1.21862	1.53696	1.40561	1.61677	1.01776	0.68257	0.6101	0.556246	0.540187	0.917506	8.04399	7.82507	7.46666	8.55207	7.99164	7.01267	2.31381	3.3264	4.1481	2.98042	1.83834	2.49067
Spc25	92.2815	113.315	136.038	67.1839	42.6624	107.526	174.27	156.056	170.333	129.632	159.662	150.413	119.187	123.946	96.8081	116.142	121.178	114.305	79.1352	71.2292	77.536	82.9291	44.278	113.537
Gad1os	0	0.34132	0.450953	0.197457	0.322342	0.020331	0	0	0.060118	0	0	0	0.487785	0.584813	0.080255	0.052159	0.345417	0.327944	0.135407	0.674108	0.359946	0.047963	0	0.094699
Erich2	0	0	0	0.088755	0	0.077412	0	0	0	0	0.08142	0	0.051922	0	0.084206	0	0.154815	0	0.051352	0.147642	0.199079	0.194384	0	0
Gad1	0.190609	0.087768	0	0.543724	0.396641	0.12602	0	0	0	0	0	0	0	0	0.000101	0.03449	0.041762	0	0	0	0.035788	0	0	0
Myo3b	0.162002	0.087793	0.117798	0.239991	0.303926	0.18023	0.469638	0.884978	1.22118	0.196116	0.704524	0.707374	0.027229	0.017476	0.001151	0.018171	0.003095	0.024209	0	0	0	0.015222	0	0.020186
Gorasp2	25.2211	21.9677	15.9626	23.432	13.8642	10.7644	8.06304	17.5991	17.7176	17.4439	17.7369	13.2227	75.548	67.303	68.2151	58.5912	60.8018	52.3442	80.8387	73.1078	71.699	58.6609	33.2329	59.0691
Cybrd1	0.078766	0.031919	0.154862	0.270016	0.045521	0.052626	0.108274	0.181412	0	0.090239	0.109434	0.119988	0.007899	0.010937	0.009363	0	0.017311	0	0	0	0	0.024398	0.082179	0
Mettl8	4.9595	5.1824	3.41914	3.68047	2.72265	2.21442	1.23377	1.28215	2.03096	1.00937	0.548091	0.850936	4.60503	4.77747	4.14227	4.1548	3.77457	4.25158	3.79167	3.69567	3.99725	4.3066	2.96416	5.20836
Dcaf17	1.20176	1.72341	0.552972	0.576696	0.771941	0.704349	0.939422	2.27718	1.91866	2.29101	1.32571	1.3157	10.0232	4.59502	7.79082	5.89238	4.78108	5.37334	9.67321	8.56183	10.3107	8.26934	2.51886	6.37688
Tlk1	4.90351	9.75017	7.24975	7.15134	7.51308	7.48326	7.97369	6.1817	5.47067	8.18985	7.00263	8.2207	5.43827	4.96791	6.09254	6.72298	8.93039	7.34791	6.36536	6.98588	7.73465	8.7062	6.27207	7.53617
Slc25a12	2.33104	2.28129	1.3728	3.17215	2.12072	2.25656	5.7034	4.97786	5.38632	8.78949	3.24454	6.66333	2.67088	2.01062	2.6001	3.42999	3.81752	2.65966	3.0737	3.40632	2.27764	2.74856	1.76808	2.21188
Metap1d	0.253863	0.309502	0.007202	0.521898	0.225708	0.305657	3.70854	0.603549	2.14488	3.94335	1.52684	1.21829	9.94897	8.90627	10.5731	5.68837	8.40654	6.9223	8.07942	6.4913	6.03458	4.65623	2.72718	6.97658
Dlx1	0.108542	0.063018	0.029663	1.09129	0.08416	0.559695	0	0	0	0.210554	0	0	0	0	0.017547	0	0.016221	0	0.016384	0	0	0	0	0
Dlx1as	0	0.021113	0.057159	0.366871	0.215489	0.270973	0	0	0	0	0	0	0	0	0	0	0.01614	0	0	0	0	0	0	0
Dync1i2	17.2315	26.3933	26.0962	32.3337	28.7218	28.8747	8.2114	10.6907	7.33416	11.5897	7.86006	8.70016	62.6081	57.6932	51.9072	70.3035	71.4004	61.519	50.0134	52.9631	55.7352	60.9733	67.6381	72.7202
Hat1	13.38	15.886	15.4985	13.1368	7.75709	15.9021	115.799	50.5215	89.0113	90.6642	61.4081	66.2072	67.8616	71.2626	58.7535	56.7975	65.1637	63.9305	64.1142	54.7024	62.4445	63.0721	33.6766	96.4458
Gm1631	0.118905	0	0.050583	0.080545	0	0.30812	0.035623	0.374075	0.148727	0	0.677906	0.480425	0.952719	0.8069	1.32648	3.24944	1.96461	2.4605	1.407	1.37226	1.21674	3.1699	4.7629	2.97829
Bbs5	12.1828	20.44	18.9474	9.54117	3.14114	17.4675	14.5496	13.6903	21.1504	26.1865	16.488	13.8248	37.5839	31.6871	37.2555	31.3273	29.8892	27.711	29.5436	26.2791	32.4089	25.8053	6.83082	31.4424
Klhl41	0.371049	0.931945	0.719526	0.339734	1.15928	1.08403	0.2847	0.119761	0.500735	0.301841	0.280659	0.326253	0.008405	0.002209	0.038427	0.064977	0.240671	0.039388	0.100573	0.017074	0.076137	0.18458	0.25653	0.306607
Fastkd1	14.0596	14.5124	16.5697	14.0654	10.3269	11.8102	22.6025	16.5553	18.7034	14.4339	18.0754	17.975	7.43781	7.14684	6.25967	5.85087	5.18349	5.08472	2.98306	4.35982	2.58521	2.55099	1.07146	4.80429
Ppig	40.6177	36.5662	34.0814	35.5697	69.7435	45.9318	99.8838	69.177	72.8075	87.3597	79.4028	66.8024	36.6373	35.9737	35.8081	38.207	37.241	34.7645	30.3473	32.7795	31.4459	37.1111	54.8778	36.0053
Ccdc173	2.52568	2.22027	1.7458	1.72416	2.9282	3.50631	4.26693	2.10569	4.31208	4.10016	3.71323	3.01751	3.30035	2.46946	2.10018	8.45023	6.35059	7.22254	0.937552	0.967775	0.795777	2.88926	4.19572	3.21574
Phospho2	93.1938	118.425	127.96	159.783	79.8089	121.99	14.2461	22.3362	23.2771	26.236	30.5144	27.2491	116.449	104.614	85.1995	114.907	120.615	99.4957	74.0075	66.4161	70.8439	76.9882	41.6914	109.094
Klhl23	0.174738	0.254219	0.343633	0.250188	0.15508	0.46294	0	0.636707	0	0	0	0.143554	0.019735	0.017885	0.010633	0	0	0.01079	0.070652	0.066719	0.09861	0.109161	0.205271	0.058896
Ssb	34.5797	36.3642	39.2086	31.6074	27.5075	41.894	31.4247	47.2524	50.9016	65.4403	35.71	35.3556	491.894	449.111	452.852	599.507	548.404	542.95	401.145	386.785	375.585	487.902	372.942	480.775
Mettl5	5.12037	9.36726	6.5639	4.15433	1.59727	5.18653	20.848	19.9484	19.309	34.7812	14.3018	12.636	13.2479	14.1106	12.3905	8.25112	10.2912	11.8785	13.3497	16.4172	17.7443	12.2848	3.07104	11.7166
Ubr3	2.41355	2.76486	3.76108	1.94174	1.9605	2.25393	6.89068	4.15798	4.63955	3.63904	4.59782	4.42658	3.09818	2.89	3.38712	2.81513	2.52419	2.89872	3.32015	3.47866	3.27499	3.03883	2.1027	2.86046
Itga6	18.6007	17.795	17.6051	16.0694	21.0107	20.647	6.03268	9.82031	6.97864	4.47549	8.95443	6.63214	37.3276	35.8736	43.4477	28.6502	27.7626	32.3854	27.7436	32.3472	32.5769	29.3728	18.9771	22.2194
Pdk1	5.391	5.00312	5.46917	4.37556	3.22691	4.58621	0.852048	1.32955	0.999626	0.798694	1.28088	1.08561	2.91492	2.9949	3.93979	2.89382	2.27344	2.48471	3.31524	3.54975	4.13126	3.2504	2.25602	1.93092
Cdca7	4.69143	4.2801	2.62078	3.39968	6.37766	2.28104	13.5068	9.97217	20.8689	19.6088	15.1283	12.5438	7.72949	7.99959	9.98929	3.47022	4.74611	3.31463	9.17725	8.74993	6.49821	6.65357	7.82848	7.02783
Zak	0.561223	0.482702	0.426882	0.653707	0.416285	0.887348	0.174553	0.065949	0.172113	0.205219	0.21003	0.099332	1.3397	1.26647	1.30923	1.0395	1.41668	1.27999	1.6195	2.08547	2.05929	2.31037	1.79806	2.44188
8430437L04Rik	0	0	0	0.030218	0	0.002569	0	0	0	0	0	0	0	0	0	0	0	0	0	0	0	0	0	0
Rapgef4	0.08213	0.07562	0.129166	0.126819	0.121604	0.194435	0.087813	0.029123	0.028239	0.052783	0.017776	0.019332	0.126173	0.142571	0.111375	0.21197	0.212459	0.20237	0.041723	0.048206	0.04718	0.073365	0.021196	0.067203
6430710C18Rik	10.6604	6.96717	20.5173	8.83839	2.60089	3.06272	0.557476	0.588133	1.07567	0.511423	0.797925	0.702651	8.22795	7.56609	7.68025	7.49302	22.8657	5.30329	6.77468	7.50082	5.68341	4.78591	2.00051	3.3356
Sp3	6.9229	7.75383	11.9062	7.47085	4.18037	14.9755	21.698	18.2277	13.3858	17.6731	17.2574	14.2072	6.09343	8.14028	9.66705	4.05573	5.61773	6.51913	11.8437	12.335	14.3927	14.4629	10.5332	10.0574
Sp3os	18.7251	21.2835	19.6442	27.1061	40.4069	20.8321	26.5689	22.4409	27.386	22.7586	25.0124	28.0595	9.94154	8.02285	11.7004	13.2124	11.9557	9.99923	13.5618	15.2948	11.6527	15.1615	23.624	11.3563
Ola1	9.23615	12.3336	8.38561	5.89705	4.11644	7.65991	96.4409	57.0257	93.6119	94.6673	74.7143	96.9884	6.58603	7.65913	7.52376	4.7418	6.09456	4.46798	8.75331	8.89529	9.01603	8.62142	1.86431	10.7226
Chrna1	0.160428	0.457548	0.299132	0.12995	0.238635	0.136183	0.587359	1.35713	0.575758	2.08371	0.584317	0.957774	0.179222	0.304204	0.469479	0.118625	0.26423	0.18644	0.271431	0.219315	0.430032	0.285551	0.245846	0.09792
Wipf1	0.64372	0.57565	0.393818	0.241398	0.241738	0.492322	1.64282	4.13266	2.41087	1.43072	3.47147	1.68261	0.004592	0	0.037126	0.016279	0.017286	0.010216	0	0	0	0.035161	0	0.025783
Sp9	1.73702	1.16654	0.91696	1.65576	1.76869	1.23834	0	0.037858	0.126062	0	0.20238	0.017123	0.016141	0.030984	0.052123	0	0	0.017828	0	0	0.042485	0	0	0
Cir1	7.87242	7.40324	7.98976	8.00566	10.0759	12.5348	22.5535	20.3458	27.517	26.4534	26.8497	31.2011	25.415	25.2623	25.9128	30.6901	26.6745	26.9728	25.7871	26.6573	24.3637	29.5543	33.7027	29.0772
Scrn3	0.999172	0.735693	2.2632	0.714574	0.752251	0.934569	1.69064	1.88269	2.19371	1.35511	1.26665	1.49018	5.16091	5.33377	5.96481	4.92098	4.68212	4.81057	5.1963	5.6684	5.62414	7.19768	3.00733	6.77355
Gpr155	1.70142	1.7263	2.65307	1.43966	0.621475	1.28097	0.578438	0.818056	0.755879	0.28057	1.00175	0.848898	2.37997	1.96221	2.22091	3.14997	2.31285	1.73154	0.922033	1.0007	1.05024	0.921728	0.947031	0.916524
4930441J16Rik	0	0.085566	0	0	0.618777	0.070693	0	0.491953	0	0	0.109896	0	0	0	0	0	0	0	0	0	0	0	0	0
Atp5g3	19.2406	25.7137	26.6788	18.0401	17.4848	31.4376	38.5426	46.527	51.8323	34.3853	53.6569	53.646	32.5604	29.4131	34.5226	20.2489	18.6621	24.781	49.2511	57.4426	48.6479	49.6299	59.1055	36.8468
Hoxd12	0	0.028299	0	0.121161	0.141752	0	0	0.014802	0.020664	0	0	0	0.089954	0.044353	0	0.151409	0.173476	0.025069	0.055012	0.103533	0.045836	0.156602	0.225873	0.160245
Hoxd11	0.007778	0.0538	0	0.113224	0.064071	0.118601	0.028663	0.02011	0.021757	0.042371	0	0.058238	0.018422	0	0.018925	0	0.019268	0.06726	0.009395	0	0	0.025518	0	0.016908
Hoxd10	0	0	0.151349	1.36599	0.642461	0.968296	0	0	0	0.495979	0	0.103799	0	0	0	0	0.048406	0.026928	0	0	0.020695	0	0	0.045052
Hoxd1	0.952864	0.355522	0.263708	1.63336	1.54072	0.459937	0	0.188129	0.062949	0.389594	0.383592	0	0.239109	0.060976	0.197563	0.121905	0.097488	0.053149	0.436968	0.303484	0.215477	0.114193	0	0.044761
Hoxd13	0.441328	0.574026	0.305982	3.72197	2.19246	4.01751	0.038063	0.019827	0	0	0	0.474112	0.311487	0.22986	0.197448	0.30949	0.395139	0.525542	0.092565	0.228295	0.245244	0.505329	0.03773	0.152348
Lnp	2.45682	2.89988	3.27382	1.24433	0.371594	2.1106	1.94483	2.4642	3.14482	3.08615	2.38838	2.63556	1.06482	1.00564	1.09641	0.894513	1.04945	1.10821	1.42972	1.06122	1.14506	1.6769	0.814672	1.71952
Mtx2	7.78556	10.9419	7.93638	7.28091	3.97271	6.26168	45.9651	36.1222	52.4755	40.1016	38.9753	21.5291	57.1837	66.1	55.6276	51.8581	57.035	60.3021	63.351	63.402	62.7646	58.6526	16.9168	77.39
Chn1os3	0.198157	0.189173	0.043394	0.066114	0	0.116543	0	0	0	0.095926	0.016476	0	0.17199	0.306065	0.40196	0.276582	0.081018	0.115797	0.142476	0.119203	0.203087	0.172271	0.263961	0.163524
Chn1	12.7919	16.6441	19.2145	18.5795	7.29411	21.4662	1.41738	2.32273	1.57001	0.823254	3.00886	1.07578	23.4405	23.7895	20.0904	23.887	26.8853	23.2431	19.9636	20.161	21.4806	22.5425	6.32076	27.0031
Atf2	41.5045	57.396	76.2072	57.5565	20.9276	58.0727	48.0394	44.2122	46.3115	31.3088	45.0235	39.1179	15.0865	13.5991	13.394	10.9026	14.3672	11.7324	10.8783	8.75704	9.34048	12.1163	7.22029	11.6565
Nfe2l2	10.1754	10.9649	10.1866	10.844	5.04668	6.89813	7.3188	4.08028	3.86175	5.93272	7.13388	6.68611	12.9945	12.622	11.8404	13.4461	10.3541	11.1707	3.42221	4.98566	4.2544	4.37215	4.05216	6.78804
Hnrnpa3	16.8554	17.2951	19.341	15.1772	14.7631	20.9381	21.1056	24.6661	24.9958	29.2694	26.7943	22.2122	19.92	22.214	23.3625	20.2469	18.5626	20.7004	22.1872	23.0597	24.0885	22.8761	23.1974	18.7968
Gm6793	28.0574	20.5754	24.8329	22.0962	28.4277	34.4342	60.8209	53.2213	67.33	65.2179	73.0636	63.7106	42.1966	49.0755	45.2291	42.6614	40.2006	44.0094	49.8864	49.568	48.8935	49.5394	54.6145	42.2531
Ttc30b	11.3607	13.0311	10.757	9.85564	5.8042	14.2023	4.86725	3.60475	2.1318	2.40449	1.93577	1.97856	1.06244	1.31869	1.95071	0.540767	0.705073	1.10013	1.76407	1.73121	1.80316	1.55354	1.63841	1.54391
Cyct	1.87901	1.69552	0.568342	2.31887	1.05904	1.47283	2.26052	0.752233	0.301294	5.16537	0.430901	1.20859	11.6342	11.728	14.4349	15.243	17.9959	14.7974	14.4715	11.4367	9.42675	10.434	8.66827	9.90861
Agps	12.2562	16.2397	16.9353	11.935	7.25336	17.0135	4.66209	9.45638	6.30142	6.50086	6.27828	4.77318	5.17044	5.01946	6.35991	5.20216	5.21069	5.48877	4.83626	5.25742	4.99812	5.57602	4.14595	5.18669
Rbm45	5.76512	4.24998	6.6206	5.34999	2.36765	4.09674	10.071	4.71989	5.51867	9.07876	5.85001	4.18915	1.72119	2.45803	2.84079	1.89778	2.55008	3.03895	2.96798	3.8058	4.94936	4.04166	7.66348	4.14165
Prkra	0.679942	0.283737	0.17558	0.801572	0.081672	0.335183	0.544906	0.195892	0	0.848389	0.041001	0.056619	0.462596	1.1231	1.19781	0.633353	0.525061	0.651248	0.86473	1.61037	0.908223	1.25083	1.017	0.980647
Dfnb59	0	0.11249	0	0.042423	0	0.075069	0	0	0	0	0	0	0	0	0.040069	0.089108	0	0	0	0	0.031671	0.139211	0	0.01568
Pde11a	0	0.048901	0.023155	0.102606	0.034193	0.085388	0	0.098304	0.040448	0.01438	0.04631	0.112301	0.092983	0.017852	0.050563	0.142856	0.072129	0.098258	0	0.031051	0	0.012776	0.014645	0.045227
Osbpl6	3.62668	4.6749	5.77415	1.4745	0.791459	2.26483	4.79191	7.31374	8.37678	5.74788	6.47294	7.40228	0.068223	0.132299	0.151766	0.082134	0.031417	0.050554	0.061348	0.148445	0.155207	0.147102	0.107757	0.10925
Zfp385b	0.303204	0.509936	0.751858	1.02054	1.05288	0.756705	0.012831	0.036986	0	0.05324	0.011322	0.064083	2.18282	1.6077	1.58218	1.12951	1.7126	1.60794	1.59833	2.30318	2.01847	3.11906	1.10738	2.23893
Gm13944	0	0	0	0	0	0	0	0	0	0	0.097567	0	0	0	0	0	0	0	0	0	0	0	0	0
4930440I19Rik	0	0.189555	0	0	0	0.210537	0.389865	0	0	0	0	0	0	0	0.060537	0	0.031187	0	0	0	0	0	0	0
Ccdc141	0.55067	0.207996	0.285629	0.608011	0.464757	0.292748	0.119513	0.337378	0.059453	0.051355	0.00745	0.091074	1.07975	1.39472	0.846768	0.885032	1.1809	0.55877	0.200103	0.26455	0.402842	0.200317	0.098951	0.242093
Sestd1	7.1286	6.47044	7.31699	9.25012	4.49707	9.09092	0.952231	1.4412	0.912766	0.990919	1.30035	1.18429	9.10387	8.94835	8.08354	10.225	11.4849	8.35959	5.50166	5.80756	5.50505	5.59975	2.50901	6.32734
Cwc22	13.4948	15.081	11.0389	20.9524	15.6326	24.5927	38.3245	30.4825	36.0291	23.0998	32.0449	46.3032	11.21	12.5116	14.7325	13.8537	13.9876	13.4773	13.8735	16.3642	17.7653	13.4049	10.1016	10.9591
Plekha3	44.2688	61.9661	67.6875	60.8092	41.2288	72.5505	4.58751	12.0765	6.65736	7.87936	10.1405	8.17138	26.5135	24.377	31.1289	28.9417	25.5303	34.4021	18.3379	22.9837	24.1201	28.3506	18.9469	18.8621
Ttn	0.936623	0.817988	0.871005	1.26202	1.88744	1.74848	0.870197	0.949227	0.800187	1.00886	1.07291	1.02502	1.32058	1.39921	1.68547	1.32927	1.26972	1.40805	3.2992	3.72999	3.45426	3.65531	7.0523	2.60463
Itga4	0.005485	0.040566	0.065675	0.061963	0.079156	0.004445	0	0	0	0	0	0	0.181813	0.14697	0.205415	0.116764	0.205425	0.145065	0.287275	0.236164	0.321802	0.474618	0.365535	0.327404
Cerkl	0	0.039757	0	0.220919	0	0.501815	0	0	0	0	0	0	0.046256	0	0.007442	0.012118	0.051426	0.007413	0	0	0.002794	0.024241	0	0.085511
Ube2e3	65.6342	59.5338	63.3349	65.3092	34.1882	50.1886	175.472	145.871	172.121	201.917	100.322	113.47	24.8351	26.875	29.5479	26.6941	31.2105	28.7697	29.6973	30.885	34.008	38.8768	22.2472	34.2735
Ppp1r1c	0	0	0	0	0	0.089908	0	0	0	0	0	0	0	0	0	0	0	0	0	0	0	0	0	0.006563
Ssfa2	7.74998	7.17819	9.10665	7.17694	5.66835	9.09252	1.2203	1.92031	2.36305	1.29039	2.70902	1.81013	4.19155	4.5256	5.16893	3.98266	3.39397	4.50026	3.45182	5.0794	4.13574	3.5835	2.34011	2.12721
Pde1a	0	0	0.027889	0.019222	0	0.045651	0	0.006328	0.0151	0	0.141497	0.05404	0.341382	0.214276	0.373508	1.05983	0.875917	0.787805	0.1594	0.140536	0.207068	0.396318	0.185115	0.775647
Dnajc10	3.88231	3.65242	3.5001	2.39723	2.04616	3.59322	1.67003	1.53906	2.07039	3.41158	2.57914	1.80164	13.8092	13.4214	15.6131	11.911	13.186	11.9451	12.7554	14.3074	13.6088	12.0366	8.30701	11.5846
Frzb	0.334403	0.443468	0.128448	0.87204	0.635297	0.912616	0	0	0.000989	0.022083	0.326214	0.012647	0.424753	0.213526	0.124299	1.28833	0.800275	0.684705	1.08845	1.06625	1.72149	2.21481	2.30009	1.53132
Gm13752	25.076	35.0581	42.3823	36.0043	14.4392	38.8746	1.47408	1.76157	0.891464	1.21777	1.70072	0.597432	20.5849	21.0642	16.3347	37.049	39.1157	37.0408	15.2022	13.1775	14.3477	25.9394	12.4967	31.2451
Nckap1	30.2503	54.3248	66.8258	30.4678	13.0401	58.5555	15.3959	28.3737	26.0224	24.2424	26.3557	23.343	13.6938	14.504	13.4471	14.3588	13.2233	17.0018	11.9226	12.0399	13.3605	15.7941	4.49199	14.9039
Dusp19	4.62635	3.45276	2.42865	2.18186	1.51297	1.78589	0.498592	0.967362	2.65269	1.24215	1.17501	0.671868	10.9879	10.6493	9.02042	8.49933	9.91862	9.64414	7.98805	8.66188	9.13084	10.1891	7.56747	8.74977
Mir684-1	0.813926	2.05743	2.02036	0.962735	0.645487	1.57934	5.75668	5.04824	5.8092	5.94328	4.88007	4.0248	1.38303	1.39422	1.68484	0.837517	1.84579	1.67543	1.38938	2.0595	1.35194	1.30248	4.04294	2.03046
Zfp804a	0	0	0	0	0	0	0	0	0	0	0	0	0.057917	0.07174	0.015726	0.04738	0.134959	0.142591	0.048012	0	0.045948	0.111788	0.04019	0.114383
Nup35	26.6644	40.2176	37.873	24.6769	12.8599	26.2424	68.624	84.5702	109.913	64.3925	59.4926	48.0237	119.704	112.451	101.686	103.901	89.9049	107.018	86.2678	81.5941	83.0821	82.3081	16.0214	101.671
Itgav	5.37245	6.25715	7.27134	3.5445	1.96065	4.05586	5.76789	8.76767	4.97126	4.71814	6.35209	7.00764	0.2689	0.25841	0.359891	0.382429	0.4302	0.497952	0.573896	0.675293	0.822178	0.98569	1.18773	0.698516
Fam171b	1.61297	1.14918	0.59756	2.13261	1.52589	4.0679	0.167171	0.107453	0.015641	0.076765	0.191202	0.125268	0.268643	0.207584	0.347337	0.401713	0.443289	0.397087	0.473666	0.098664	0.339856	0.427733	0.437101	0.208773
Calcrl	0.052596	0.072564	0.305287	0.40603	0.126044	0.573624	0.079136	0.084624	0.316822	0.549924	0.172167	0.174998	0.026955	0.024129	0	0.023682	0.031806	0	0	0.000622	0.016274	0.017943	0.131123	0
Tfpi	1.60562	3.36678	3.14526	2.01745	0.625088	5.70858	0.706093	3.00948	0.066447	1.49045	3.01842	3.69168	0.257059	0.346047	0.209192	0.292185	0.176087	0.098913	0.066423	0.036241	0.111738	0.040091	0.068862	0.116715
Zswim2	2.14701	4.06911	1.15747	2.25905	0.562085	4.73585	3.10393	2.54628	5.23141	1.11099	2.93323	4.04274	0.02202	0.470525	0.071424	0.360347	0.232699	0.097286	0.117211	0.106932	0.125453	0.259172	0.046678	0.212305
Gm13710	0.068583	0.520526	0	0.712857	0.548177	0.561042	0.006368	0.668673	0.140675	0	0.004798	1.42221	1.56848	0.476236	1.1184	1.05516	0.646265	0.632019	0.494086	0.363795	0.179832	0.005708	0	0.679582
Zc3h15	148.219	107.948	132.88	186.077	246.741	173.782	125.536	138.121	142.674	141.433	149.067	135.387	92.2309	104.933	97.667	100.802	101.243	107.94	85.349	86.4277	85.4176	94.352	110.874	88.6918
Serping1	2.99073	1.16559	1.99318	2.34053	0	2.24225	4.65362	9.2568	9.01576	4.09189	4.14639	5.61825	0.050064	0.031086	0	0	0	0.026269	0	0	0	0	0	0
Clp1	55.352	96.0556	81.2494	45.9032	10.7394	58.3662	39.8493	50.0453	39.2032	46.1662	40.5929	40.565	3.76658	3.98593	4.39413	4.0321	4.53344	3.341	6.88709	5.66488	6.90162	3.82107	2.63326	5.51739
Slc43a1	0.12439	0.204661	0.131137	0.11368	0.036057	0.096491	0	0	0.276716	0.203797	0	0.07032	0.909323	0.235999	0.712997	0	0.029313	0.023967	0.380659	0.27683	0.139799	0	0	0
Timm10	46.8764	48.0227	57.4945	22.2714	17.6891	44.2552	300.503	256.76	333.293	208.367	254.114	244.121	32.147	34.7604	33.5557	24.8414	24.7554	26.5093	38.8589	43.2931	36.9259	28.0881	36.9639	24.3257
P2rx3	0.071904	0.021216	0.009771	0.070154	0	0.057569	0	0	0.069034	0	0	0	0.013964	0.027006	0	0.026774	0.018196	0	0.033195	0.012663	0.009199	0.065604	0	0.030139
Slc43a3	25.2482	23.8157	28.0733	36.5429	14.7413	22.4738	8.48294	9.40638	9.18923	7.5672	8.31287	5.30111	31.8894	27.1805	31.3276	23.136	25.7411	23.2232	26.7612	22.1912	25.5725	20.6804	10.869	21.9307
Ctnnd1	4.49893	4.20257	4.63093	4.44968	4.90852	3.39071	7.39707	6.14264	7.52211	9.95346	4.3288	4.09246	6.57151	6.43132	6.63513	7.43586	7.73372	6.28638	4.73811	4.74059	5.43916	8.64753	4.46459	5.11306
Btbd18	33.3057	28.3908	34.5249	21.2307	16.647	24.4196	33.8044	65.7211	45.7345	34.9596	69.9554	63.3802	0.114709	0.081234	0.138815	0.0477	0.051483	0.091753	0.011252	0.106522	0.039464	0.241542	0.366403	0.125643
2700094K13Rik	21.4115	14.5899	12.4818	41.3511	26.4743	20.9569	12.5182	15.97	28.6697	29.73	9.61159	25.591	35.5758	34.244	39.0848	31.8883	29.0642	27.2981	55.0263	49.2094	46.1328	47.6669	43.7388	46.107
Tmx2	3.9071	3.99775	4.89737	2.95319	1.73064	4.0419	18.4965	6.90773	8.79185	20.4752	6.44118	5.48991	3.01286	3.05664	3.79255	2.30488	2.65187	2.79911	5.61308	3.14573	5.2524	4.75756	3.69453	5.32657
Med19	17.2425	14.3436	12.6199	10.2655	13.344	15.7815	9.03276	9.45117	10.7737	18.8869	10.5249	10.1269	20.0425	22.8562	23.9673	18.6316	19.0545	17.7845	34.5982	38.918	35.2793	29.9493	35.3163	26.0571
Zdhhc5	19.0267	12.3945	13.6957	20.8397	20.0839	15.7003	5.42053	10.9969	6.1336	4.77371	8.69769	7.32447	8.43535	8.28289	9.903	7.85642	6.38211	8.14247	9.43512	9.58128	9.77001	8.9719	12.306	6.24778
Ssrp1	12.0181	7.29465	11.7646	13.2457	17.8912	11.0074	15.8091	13.8762	15.3049	14.0538	14.5474	12.7501	18.0329	16.7433	18.3044	16.5597	16.1285	16.1683	20.2436	21.0387	19.6251	20.3224	25.1664	16.8843
Aplnr	0	0	0	0.057752	0.033371	0	0	0	0	0	0	0	0	0	0	0	0	0	0	0	0	0	0	0
4930443O20Rik	0.033137	0	0.030658	0.374965	0	0.010931	0	0	0	0	0.023181	0	0.00887	0	0	0.037317	0.038997	0	0	0.131761	0.008067	0.007092	0.008449	0.009335
Lrrc55	0.423118	0.136512	0.395866	0.305147	0	0.263695	0	0	0	0	0	0	0.237484	0.348664	0.15811	0.261248	0.190182	0.170973	0.023228	0.014942	0.119886	0.143797	0.054431	0.028837
Olfr994	0	0.13797	0.272158	0.228371	0	0	0	0	0	0	0	0.670441	0	0.179206	0	0	0	0	0	0	0	0	0	0
Olfr995	0.113014	1.49005	3.86048	3.90959	0.138089	0	0	0	0.057138	0	0	2.49409	0.138867	0.128233	0.051439	0.17514	0.078347	0	0	0	0	0.065668	0	0
Tnks1bp1	1.55363	0.914436	0.877804	1.63761	1.47005	0.755323	0.309974	0.264731	0.210246	0.233121	0.266912	0.281111	7.56982	9.41977	12.5094	8.17633	7.69943	9.29938	14.2819	14.8437	15.661	13.399	12.1917	7.76819
4833423E24Rik	0	0.072981	0	0	0.167698	0.058509	0	0	0.409119	0	0	0	0.058235	0.126367	0.046033	0.461165	0.198221	0	0	0	0	0	0	0
Olfr1010	0.003073	0	0.370771	0.104803	0	0.165718	0	0	0	0	0	0	0	0	0	0	0.021656	0	0	0	0	0	0	0
Olfr1030	0	0	0	0	0	0	0	0	0	0	0	0	0	0	0	0	0	0	0	0	0	0	0	0
Olfr1033	0.000288	0	0.000998	0.001471	0	0	0	0	0	0	0.007745	0.002602	0	0	0.001819	0	0	0	0.00175	0.007088	0	0	0	0
Olfr1109	0	0	0	0	0	0	0	0	0	0	0	0	0	0	0	0	0	0	0	0	0	0	0	0
Olfr259	0	0	0	0	0	0	0	0	0	0	0	0	0	0	0	0	0	0	0	0	0	0	0	0
Pramel6	28.0445	53.3133	39.9379	15.6671	5.44916	30.2009	81.3644	80.0242	76.1257	108.022	54.5763	45.4956	0.118333	0	0.110935	0.122383	0	0.079894	0	0	0	0	0.377497	0.026969
Olfr1104	1.64616	4.74051	2.95597	2.92068	1.92583	1.3367	0	0	0.029028	0.055103	0	0	2.03714	1.07022	0.749971	1.25491	2.20629	2.29127	0.299824	0.254652	0.231789	0.878988	0.125169	1.30657
Olfr1105	0	0	0	0	0	0	0	0	0	0	0	0	0	0.120505	0.052281	0	0.162707	0	0.072401	0	0.081269	0.090516	0.011617	0.1303
Olfr1164	0.402844	1.26763	1.43961	0.624937	0	1.12744	0	0	0	0	0	0	0.682095	0.402217	0.407039	0.684338	0.428233	0.441374	0.241465	0.039763	0.375696	0.193769	0.156953	0.508251
Olfr1166	0.197142	0.454638	0.192881	0.067407	0	0.170146	0	0	0	0	0.096509	0	0.63894	0.625355	1.20256	1.03602	1.14091	1.52805	0.246584	0.161821	0.340531	0.558086	0	0.621699
Olfr1167	0	0	0.153874	0.111707	0	0	0	0	0	0	0	0	0	0.277326	0.342156	0.101646	0.366896	0.636761	0.085052	0.332294	0.096889	0.154793	0	0.135975
Olfr1197	0.04261	0.156157	0	0	0	0	0	0	0	0	0	0	1.43274	0.588992	0.801401	2.01643	2.00128	0.65535	2.25035	1.48813	2.34608	2.39138	0.223393	2.08493
Olfr1214	0	0.186467	0.196981	0	0	0	0	0	0	0	0	0	0	0	0	0.162204	0.055595	0	0	0	0	0	0	0
Olfr48	0	0	0	0	0	0	0	0	0	0	0	0	0	0	0	0	0	0	0	0	0	0	0	0
Olfr1257	0	0	0.380549	0	0	0	0	0	0	0	0	0	0.01835	0.123316	0	0	0	0	0.19315	0.237407	0.369389	0.152523	0	0
Gm13769	0.115418	0	0.012674	0	0	0	0	0	0	0	0	0.132565	0	0	0	0	0	0	0	0	0	0	0	0
Olfr1506	0.115418	0	0.012674	0	0	0	0	0	0	0	0	0.132565	0	0	0	0	0	0	0	0	0	0	0	0
Olfr142	0	0	0	0	0	0	0	0	0	0	0	0	0	0	0	0	0	0	0	0	0	0	0	0
Olfr1271	0	0	0	0	0	0	0	0	0	0	0	0	0	0	0	0	0	0	0	0	0	0	0	0
Olfr1272	0	0	0	0	0	0	0	0	0	0	0	0	0	0	0	0	0	0	0	0	0	0	0	0
Olfr1273-ps	0	0	0	0	0	0	0	0	0	0	0	0	0	0	0	0	0	0	0	0	0	0	0	0
Gm13769	0.115418	0	0.012674	0	0	0	0	0	0	0	0	0.132565	0	0	0	0	0	0	0	0	0	0	0	0
Olfr1506	0.115418	0	0.012674	0	0	0	0	0	0	0	0	0.132565	0	0	0	0	0	0	0	0	0	0	0	0
Olfr1274-ps	0.017368	0	0.171237	0	0	0	0	0	0	0	0	0	0	0	0	0	0	0	0	0	0	0	0	0
Ptprj	0.659051	0.670616	0.634782	0.8855	0.737277	0.517152	0.006686	0.088504	0.026341	0.091043	0.175076	0.136928	2.40924	2.29818	2.34003	2.6017	2.05638	2.45809	3.21419	3.16693	3.07694	3.37532	3.60707	2.76576
Nup160	3.84961	7.14409	7.29794	3.47738	1.63731	7.54283	15.9763	12.721	13.3127	15.3917	11.5287	10.9181	11.6788	11.5959	11.9597	12.0215	11.3318	11.2782	8.55387	9.83228	9.69413	9.79681	4.00507	10.3016
Agbl2	0.248299	0.247705	0.098497	0.162553	0.654464	0.180261	0.320079	0.340792	0.700739	0.374401	0.55415	0.494199	0.256236	0.196881	0.042541	0	0.013108	0	0.25934	0.491721	0.590668	0	0	0.04823
C1qtnf4	10.376	4.82494	7.71545	11.8935	16.965	13.8038	11.9241	19.1519	22.2747	18.0312	19.6908	21.5335	0.597418	0.944074	0.573518	0.15725	0.165343	0.343645	0.341557	0.574006	0.646804	0.623502	2.66818	0.782456
Mtch2	10.1358	21.0403	21.3114	7.10782	2.62919	13.8982	60.2873	32.2839	41.9511	64.1369	27.0144	22.8948	5.48614	4.03983	3.8676	4.88473	4.93443	4.15228	2.82733	2.93242	2.82954	3.6791	0.828591	4.51699
Fnbp4	22.3886	22.1503	24.4205	18.6748	13.9158	19.8431	17.8888	18.7408	16.9491	12.418	13.6231	13.9104	19.2038	17.3352	14.3195	19.9	17.8653	15.8022	9.119	10.2126	10.9465	9.15075	6.10043	10.5906
Ndufs3	11.1298	16.8697	12.3399	8.56003	6.98784	11.5252	52.0903	33.5609	38.4322	62.5666	27.7439	30.6723	93.1563	105.997	89.5316	100.273	88.7733	96.4007	93.2838	84.0713	87.2468	89.637	31.3745	102.48
Kbtbd4	4.06935	5.08558	7.51137	2.30451	1.27989	2.86206	2.98129	4.63334	3.2184	2.51091	3.41634	3.41408	12.2032	11.3441	12.4343	10.9895	10.4868	10.1858	13.2346	13.4615	14.2107	12.0796	4.09478	13.5595
Ptpmt1	10.1326	9.27607	9.12115	12.599	6.78217	11.6375	6.38593	11.0995	6.43279	10.7435	8.53801	9.4042	0.434267	0.508161	0.724177	0.157958	0.406056	0.007087	1.53095	0.676136	1.40014	0.740028	0.209839	0.548713
Rapsn	0.867953	0.27803	1.18578	1.74244	1.16925	1.58613	0.170516	0	0.037894	0	0.066862	0.324884	12.2628	10.7677	14.9694	6.71156	5.63374	5.97639	10.7569	7.97336	8.75836	7.25324	6.12548	7.52469
Celf1	8.30035	6.91832	6.84552	5.86841	5.27909	8.5297	23.2132	18.9392	18.3242	14.301	19.9318	17.5872	12.723	11.9378	14.9227	10.2431	10.2357	12.1682	15.7307	18.7896	15.5119	15.048	20.4585	12.8543
Slc39a13	0.563239	0.048692	0.494846	0.322113	0.907911	0.325363	0.591633	0.429703	0.291013	0.680224	0.194891	0.375214	0.183145	0.303639	0.390541	0.270091	0.108318	0.266667	0.548331	0.741885	0.27453	0.412509	0.366512	0.660615
Psmc3	31.9395	25.94	22.1743	9.35846	12.744	17.7664	23.9221	35.7197	40.6779	38.3325	22.9589	21.9195	49.6129	58.2384	47.1505	53.9377	54.6587	54.6612	55.6169	57.5019	59.8469	54.5679	73.6874	63.3319
Spi1	0.808853	0.857843	0	0.530882	0.93056	0.269213	0.662608	0.600945	0.868243	1.55613	0.509053	0.251017	0	0	0	0	0.034044	0	0	0	0	0	0	0
Mybpc3	0	0.011567	0	0.028614	0	0.082275	0	0.004035	0.076138	0	0	0.035284	0.011015	0	0	0.013336	0.032732	0	0	0	0	0.038084	0	0
Madd	1.66466	0.941402	0.905871	2.48223	5.38444	1.53427	0.315439	0.401121	0.654616	0.433412	0.757471	0.230676	2.94571	3.27117	2.64892	2.81793	2.5829	2.88142	1.99336	2.46488	1.86744	2.33369	5.46294	1.76223
Nr1h3	1.69554	1.14891	0.608325	0.129834	0.287768	0.238723	4.51852	4.02536	5.78133	2.85779	4.7061	3.81987	0.268516	0.416263	0.255747	0.344561	0.140273	0.048935	0.05989	0.043145	0.047773	0.020664	0.282381	0.034182
Arfgap2	4.31523	4.77309	3.37448	1.01704	1.11199	1.40652	2.15519	3.68608	3.66743	4.77249	2.25948	2.35082	1.55739	2.51039	2.5289	1.5641	1.50089	1.62015	3.84436	3.91665	3.74912	2.62231	3.18779	1.84776
Pacsin3	0.574558	0.256778	0.116949	0.576163	1.25273	0.19247	0.094725	0.158116	0.103708	0.037454	0.136628	0.124193	0.115348	0.140381	0.273453	0.173693	0.093374	0.04897	0.592665	1.00923	0.323788	0.093829	0.520159	0
1110051M20Rik	1.01062	1.42097	2.02367	1.40983	0.411413	0.359514	0.722116	0.203913	0.110761	0.468713	0.117514	0.097033	3.07509	2.48838	2.39795	1.45857	2.19879	2.53718	1.92188	2.57077	2.0228	2.02646	0.99151	2.33602
Acp2	1.87294	2.33794	2.09942	1.6716	1.17039	1.70097	0.898514	0.801096	0.840252	0.451262	0.71112	0.521907	3.21144	3.07198	3.43169	3.10446	3.15203	3.74001	3.03395	3.06877	2.91767	2.91731	3.01221	2.84127
Ddb2	6.74151	6.89933	7.61463	6.35898	2.14273	4.44275	7.03323	6.78912	5.27513	4.16753	4.44038	6.95972	19.2617	16.6833	16.3512	18.3866	19.6892	15.6588	19.2245	17.0313	15.0539	16.5343	6.33687	19.4441
A330069E16Rik	7.04208	5.84498	8.3902	1.86876	3.4551	9.68825	6.00417	6.34189	5.92882	6.58956	4.17607	5.18145	3.27558	3.87593	3.40103	3.49801	3.58806	4.05583	3.16437	2.71087	3.37739	4.07846	4.44775	4.36791
Creb3l1	0.803103	0.873829	0.675263	0.382389	0.184061	0.463638	0	0.395647	0.28447	0.486722	0.228096	0	0.174845	0.075244	0.294133	0.073933	0.158263	0.16842	0.425284	0.207941	0.152408	0.018525	0	0.073709
Pex16	21.0625	15.5327	18.9299	10.8218	4.73229	7.42955	26.5022	31.1141	40.2421	24.8807	14.9399	20.9371	13.0482	20.4429	12.4057	14.6121	17.5623	18.701	13.3614	12.9735	11.008	14.6182	9.86229	16.1584
Mapk8ip1	0.08788	0.100343	0.196336	0.203076	0.70666	0.038645	0.150739	0	0	0.018127	0.048601	0.009928	0	0	0.012766	0	0	0	0	0.012605	0.012781	0.060368	0.06285	0
Mir7000	0	0	0	0	0	0	0.634295	0	0	0	0	0	0	0	0	0	0	0	0	0	0	0	0	0
Cry2	0.770799	0.474885	0.242085	1.15801	1.00451	0.576022	0.627637	1.33563	0.842357	0.648144	1.73644	0.863673	0.367802	0.139497	0.232065	0.083837	0.186468	0.174898	0.344827	0.200472	0.24627	0.24277	0.54271	0.217499
D930015M05Rik	0.079155	0.049304	0	0	0	0	0	0	0	0	0.182847	0	0	0	0	0	0	0	0	0	0	0	0	0
Lrp4	0.118252	0.053165	0.029229	0.166554	0.080345	0.162834	0.009207	0.065148	0.01861	0.154776	0.113369	0.089753	0.022447	0.036829	0.015908	0.028007	0.033247	0.049946	0.030293	0.038658	0.012188	0.064962	0.036066	0.012642
Ckap5	9.00923	12.1604	14.3995	9.57114	6.36369	14.8149	22.4476	22.6369	27.0795	21.7625	22.8562	19.0178	24.3745	24.205	22.8315	25.6076	25.2923	25.0581	17.0691	16.2454	17.5836	22.5495	11.6462	24.1274
Snord67	0	0	0	0	0	0	0.317148	0	0	0	0	0	0	0	0	0	0	0	0	0	0	0	0	0
Phf21a	1.14458	0.698019	0.405693	0.3742	0.382313	0.3113	0.402697	0.425253	0.51125	0.662281	0.54127	0.335217	0.146015	0.141346	0.323024	0.113491	0.116401	0.112285	0.58428	0.23147	0.254824	0.205574	0.316715	0.101066
Mir1955	0	0.568454	0	0.266927	1.12403	0	0	0	0	0	0	0	0	0	0	0	0	0.320691	0	0	0	0	0	0
Slc35c1	0.917252	0.623332	0.531818	1.68501	1.83831	0.493446	0.170562	0.504086	0.799558	0.110462	0.272485	0.489177	3.46523	2.60899	3.72308	2.14038	1.81225	1.98568	3.71753	3.45127	3.41226	3.40136	5.90313	2.25404
F2	2.21228	1.33315	1.51219	1.56966	1.29249	1.42874	0.275669	0.814599	0.546029	2.00071	1.95777	1.99035	4.66333	5.14922	4.18022	5.52956	5.18812	5.68576	5.73476	3.75115	4.62351	3.52081	2.68413	3.81813
Zfp408	2.28065	1.11422	0.951134	0.872176	3.12779	1.43304	0.885554	0.952739	0.459792	0.943256	0.655722	0.613216	0.528482	0.712121	0.888029	0.434339	0.403087	1.12227	1.82545	2.08112	2.07396	1.53737	2.43419	1.23999
Arhgap1	10.7421	7.67917	8.06448	8.95907	5.22692	6.77638	14.305	15.4415	14.3094	11.8414	11.5542	11.9767	7.98925	6.53865	7.00136	6.15282	6.1428	6.8364	5.91098	7.95451	7.09162	6.5338	4.79363	5.8163
Atg13	10.2736	8.19549	7.47869	7.10085	3.84333	5.06172	7.81363	12.1074	13.46	9.19019	8.47514	9.08829	4.07885	3.42558	3.49725	3.39054	3.19231	3.10804	4.16193	5.00321	4.03208	3.90285	3.52527	4.41033
Harbi1	2.73937	2.27064	1.2381	1.8577	1.61622	0.980169	1.0879	1.61799	2.261	3.1072	3.00813	2.1994	2.93811	1.84544	2.70101	1.61134	2.23873	2.30549	2.69747	3.16517	2.96401	2.26248	1.48801	2.45561
Ambra1	2.19141	1.48455	2.17439	2.79384	2.21405	1.4636	2.08526	2.72718	3.77817	1.27289	3.99443	4.02919	3.70794	3.89678	4.88413	3.88616	3.30413	3.51668	5.22286	4.25867	5.07988	4.30907	8.11185	3.38143
Chrm4	0.632797	0.42639	0.401541	0.928382	0.83225	1.25432	0.375811	0.018148	0.023711	0.020148	0.095412	0.053829	0.098533	0.176362	0.198165	0.096986	0.0047	0.060261	0.023434	0.037784	0.092894	0.058537	0.108697	0.045013
Mdk	0.194494	0.063151	0.768901	4.28706	0.553388	4.97088	0.568741	0	0.038608	0.296878	0.001817	0.335309	0.032581	0	0	0.03998	0.034157	0	0.033342	0.155688	0.083339	0.095632	0.068603	0.139812
Dgkz	1.27439	0.22978	0.177885	1.10901	2.82453	0.295562	0.450737	0.960793	0.723919	0.572484	0.608959	1.0456	1.62476	2.06682	1.95062	1.20056	1.30407	1.28269	2.40646	1.90358	1.9204	1.54309	1.65191	0.859549
Mir6999	0	0	0	0	0	0	0	0	0	0	0	0	0	0	0	0	0	0.005481	0	0	0	0	0	0
Syt13	0.024345	0.024331	0.043659	0	0	0.013054	0	0	0	0	0	0	0.02421	0.106194	0.126427	0.014455	0.048313	0.031821	0.049717	0.105738	0.137445	0.022432	0	0
Prdm11	0	0	0	0.095528	0	0	0	0	0	0	0.15077	0	0	0.121839	0.025552	0	0.096747	0.082959	0	0.245437	0.020335	0.044691	0.10294	0.089739
4631405J19Rik	0	0	0	0	0	0	0	0	0	0	0	0	0.035152	0.083847	0	0	0	0	0.038	0	0.084056	0	0	0
Tspan18	0.13869	0	0	0.164711	0.018301	0	0	0	0	0	0.104975	0	0.012186	0	0	0.014954	0.020003	0.024422	0.049302	0.101533	0.040965	0.083361	0.127614	0
Ext2	0.665444	0.428949	0.295353	0.881768	0.95086	0.902438	0.428608	0.220811	0.112573	0.340236	0.4008	0.144173	8.00183	6.68002	6.92929	6.88241	5.96277	6.5696	7.4787	8.55912	7.21278	6.60218	2.91575	6.45258
4921507L20Rik	0	0	0.226202	0	0	0	0.081231	0.051206	0.015143	0.025017	0	0.035219	0.034013	0.181027	0.185388	0.112908	0.029668	0.055435	0.210252	0.650602	0.418734	0.583012	0.371749	0.515804
Alkbh3	1.21889	0.800863	0.548212	1.61892	3.14555	0.556344	9.63208	8.09874	4.40728	10.1904	3.39176	3.97389	5.3088	5.97236	4.06148	5.20899	7.32715	4.59735	5.3464	4.72877	5.8726	3.38774	2.31123	4.20046
Hsd17b12	15.1784	17.0873	14.0567	13.3475	11.3344	13.3454	9.24186	27.2178	24.3148	14.9749	20.2766	20.3766	13.7243	13.4068	13.2154	11.9475	9.91301	8.90304	16.1959	15.2904	13.3809	15.1391	16.7306	17.9122
Accsl	256.667	396.763	286.603	226.839	106.455	123.814	32.3114	53.4901	28.1648	8.26068	24.247	33.3182	362.332	286.246	234.305	309.044	325.358	242.287	179.262	178.001	176.074	168.779	108.157	272.445
Ttc17	0.900954	0.540298	0.621312	0.627139	0.517253	0.833701	0.92312	0.344666	0.920166	0.667248	0.339949	0.223685	3.5602	3.31327	3.12095	3.85624	3.47682	2.62074	3.73545	3.10055	3.15429	2.95608	1.24111	3.73523
2810002D19Rik	3.10517	2.2526	2.69287	2.56521	0.241837	3.10001	0	0.430252	0.807509	0.308099	0.729802	1.18567	8.91592	8.5311	9.04876	7.77393	10.1038	8.02072	5.00591	4.75502	3.95374	6.97209	1.33485	7.33957
Api5	17.3942	24.6522	29.7386	17.5151	10.7354	21.3209	18.7083	12.7977	15.5106	20.9123	13.8451	12.1215	27.1383	25.629	26.5506	24.8986	24.7107	24.8465	24.2717	23.1339	25.5855	26.1708	14.9447	31.0725
Lrrc4c	0.00152	0.002913	0.002288	0.006869	0.004856	0.00327	0.006246	0.012344	0.007083	0.019776	0.00992	0.012123	0.00019	2.1e-05	0.000135	0.000275	0.001282	0.000419	0.000625	0.000905	0.000451	0.002432	0.0009	0.000572
B230118H07Rik	0.506719	1.60803	0.732412	1.9825	1.03955	3.64249	1.64603	0.918479	1.24376	1.63945	0.759164	1.94327	7.80249	8.42891	9.28217	8.35994	7.99361	8.83762	9.93715	10.1365	9.30548	9.53636	3.3316	13.0096
Rag2	0	0	0	0	0	0.209206	0	0	0.318542	0	0	0.035396	0	0	0	0	0	0	0	0	0	0	0	0
Commd9	0.883961	0.396945	0.354986	0.130648	0.70855	0.353519	2.21544	0.772958	2.70819	4.04913	1.62081	1.37794	21.9564	24.2311	23.175	19.934	20.8628	15.4657	18.7807	19.0529	18.0356	14.268	12.5143	17.648
Traf6	1.17261	1.44463	0.974715	1.21959	1.16759	0.825501	0.252258	0.158697	0.074479	0.149873	0.049177	0.060598	0.147915	0.106918	0.112999	0.112239	0.084173	0.027485	0.096736	0.182661	0.066727	0.098354	0.048295	0
Prr5l	3.96653	2.85591	3.08291	3.31107	2.17707	1.72585	0.275061	0.541204	0.204842	0.405409	0.673783	0.137663	15.4754	13.7744	15.4693	14.7674	15.119	13.7969	12.9132	10.5001	11.6662	8.68212	9.33702	7.58626
Ldlrad3	0.805932	1.20355	0.947378	1.94158	0.892539	0.604893	0	0.012762	0.024382	0.033429	0.01597	0.019875	2.49806	2.0777	2.51072	1.73871	1.57459	1.97157	1.17995	2.15052	1.37235	1.35777	0.657087	1.20575
Fjx1	2.30022	0.935483	0.390256	1.7068	1.66321	0.730644	0.303558	0	0.135548	0.313977	0.431463	0.390052	0.578837	0.40622	0.884881	0.069335	0	0.081828	1.44428	1.47486	1.63801	0.199932	0.267293	0.216336
Trim44	11.8137	10.707	11.2091	13.6067	11.2169	14.7183	4.56668	7.63119	5.35991	4.24417	6.10719	5.33353	7.61744	7.52217	9.64803	6.3184	7.09051	8.52701	7.59675	7.15034	6.93325	8.96172	6.44416	7.2027
Pamr1	0	0	0	0.288357	0	0	0	0	0	0	0	0	0	0	0	0	0	0	0	0	0	0	0	0
Slc1a2	0.004528	0	0.017879	0.006092	0	0	0	0	0.006	0	0	0	2.7e-05	0.000994	0.010545	0.001342	0.002732	0	0	0	0.000928	0.006962	0.002287	0
Cd44	0.005998	0	0	0.059436	0	0.146289	0	0	0	0	0.015388	0.00784	0	0	0	0.009924	0	0	0	0	0	0	0.013737	0
Pdhx	11.0821	14.701	16.6136	24.165	17.4003	15.2974	9.45006	5.31715	13.1969	11.0405	9.33403	8.67242	91.5323	81.6441	76.5005	102.223	101.471	90.4783	67.3931	65.3371	61.2819	81.9794	56.2409	90.9884
Apip	30.7979	46.5351	54.9185	77.4699	37.7	98.7886	12.0195	12.8367	25.1331	20.4751	18.3531	30.0145	66.864	64.4334	63.2899	96.2	77.1324	90.4642	47.0749	42.8607	48.7644	66.9806	37.0486	59.5627
Cat	0.354306	0.118947	0.080569	0.432976	0.281615	0.664726	0.018773	0	0.190395	0.043894	0	0.280207	0.053517	0.183572	0.195649	0.039139	0.017671	0.097641	0.366135	0.605732	0.588249	0.564735	0.404717	0.190199
Abtb2	2.97996	1.99663	1.79683	1.61926	1.66282	1.30665	0.354721	1.81016	0.343446	0.554697	0.617862	0.800048	2.03769	2.38257	3.36104	1.133	1.3202	1.32231	4.70703	5.69205	6.20909	3.62537	1.40284	2.98761
Ehf	7.46181	8.1242	7.11956	8.20851	8.36477	6.80286	1.91366	2.42004	0.656992	0.556654	1.51678	1.91463	74.5732	72.5929	66.8765	65.7936	64.9464	62.7775	22.1283	18.2461	21.5955	14.8024	7.15714	14.9516
Nat10	4.36147	3.52293	4.00398	2.50235	5.25034	3.1033	13.8991	15.5586	11.9187	9.39085	14.202	14.7713	7.75408	7.62708	8.84532	10.9615	9.76504	11.5257	5.86701	6.27472	6.23897	8.94138	16.0751	5.80096
Caprin1	4.48211	5.02122	8.36286	9.77137	3.97571	8.59703	19.5068	19.309	21.3181	26.9922	15.3169	17.8207	12.4352	12.9015	14.3287	12.1669	11.6821	12.278	13.5982	15.2824	16.6232	18.0728	9.67725	17.4601
4930547E08Rik	2.84094	3.0147	5.09249	3.21673	1.36775	2.31801	0	1.46213	0.588728	0.63622	0.49818	0.653514	0	0.210571	0.044767	0.103682	0.144279	0.34608	0.124512	0.098077	0	0.150801	0.263306	0
Lmo2	0.224317	0.716581	0.401688	1.81781	0.334833	0.737642	0	0	0.021828	0	0	0	0	0	0	0	0	0	0	0	0	0	0	0
Hipk3	4.93705	4.11757	7.66047	4.20062	1.65192	9.18087	16.1261	20.241	13.6008	15.195	17.4153	13.5376	0.834042	0.923822	1.43241	0.901745	0.921498	0.715552	2.05203	1.76699	2.83779	2.38077	1.24377	1.33908
Mir1902	3.4514	1.08157	7.48763	2.01354	2.09977	9.59181	17.6731	18.0716	10.9869	16.0279	16.3031	5.48309	1.45893	1.90901	1.70185	0.888126	0.502969	0.982117	4.22566	0.173182	3.12037	0.849232	0	3.40256
Fbxo3	1.78247	1.58716	1.87652	1.35653	0.965078	2.66381	0	0.298869	0.154459	0.115879	0.583142	0.203532	5.81612	4.71513	5.46415	5.67379	5.10577	6.02754	4.28802	4.53106	4.91179	4.55518	2.52849	3.39281
Cd59b	14.9217	16.563	28.3068	9.47575	3.0545	12.6284	2.47237	4.0607	0.943839	1.53586	0.635017	1.26242	3.93485	1.98583	3.46665	2.28526	3.56636	5.63173	2.57432	2.98703	2.50592	5.20885	1.14951	5.91319
Cd59a	0.257268	1.2092	0.489104	0.836539	0.278245	0.636543	7.1264	3.71359	4.55747	3.5164	4.65239	5.35869	1.07525	0.943551	0.720137	1.18718	1.22992	0.963079	0.360916	0.94619	0.281822	0.572348	0.420918	0.614576
A930018P22Rik	1.25327	0.804663	1.58491	1.07083	0.290439	0.281279	0	0	0	0	0.116306	0	3.22962	2.88833	4.33375	2.54184	2.76791	2.69675	3.89078	4.55843	3.80129	2.64374	3.15581	2.39369
D430041D05Rik	0.019713	0	0.028449	0.086032	0	0.069998	0.006392	0	0	0	0	0	0	0	0	0	0	0	0.00915	0	0	0	0	0
Prrg4	0.434304	1.23277	1.17904	0.473359	0.3806	1.0196	0.037108	0.341481	0.494976	0.068584	0.591818	0.190911	0.1816	0.099935	0.143975	0.196434	0.274899	0.126992	0.333882	0.093322	0.112436	0.079006	0.357806	0.027116
Wt1os	0.011005	0	0	0.036874	0	0	0	0	0	0	0	0	0.02761	0	0.052593	0	0.013798	0.07092	0	0	0.011798	0.043244	0.029461	0.032812
Wt1	0.049184	0.132731	0	1.04227	0.494887	0.492728	0	0.083831	0	0.272517	0	0	0.360914	0.067505	0.291609	0.023704	0.014579	0.274326	0.520131	0.366565	0.193344	0.648231	1.36944	0.365936
Them7	0	0.275182	0	0	0	0	0.059341	0.281032	0	0	0	0	0.113847	0.161236	0.122064	0.279876	0.252368	0.281404	0.027322	0.110126	0.119953	0.026683	0	0.183511
Pax6os1	0.096265	0	0	0	0.018538	0	0	0	0	0	0	0	0	0	0	0	0	0	0	0	0	0	0	0
Paupar	0	0.01268	0	0.209068	0.171244	0.191117	0.069951	0.111182	0.275761	0.038163	0.083182	0.150692	0.298348	0.426852	0.360552	0.490793	0.497685	0.893552	0.875115	0.753621	0.625536	0.768291	0.404862	0.94253
Pax6	1.34877	0.776524	0.722311	2.34384	1.80936	1.92053	0.788182	0.413723	0.358131	0.371113	0.308976	0.111289	0.46183	0.315482	0.815021	0.13079	0.21737	0.215561	1.85513	1.55194	1.71971	0.273101	0.443454	0.437036
Ccdc73	4.55423	6.5055	6.60054	7.3289	4.89012	6.46969	2.09801	1.86199	1.50907	1.07916	1.97032	1.3	18.4487	21.076	19.9466	17.8083	18.5953	19.5685	21.906	20.5209	22.5157	26.4593	13.9521	24.7882
Eif3m	38.0239	68.1431	74.4281	15.0077	11.3001	37.7393	288.623	251.434	332.041	390.714	290.09	323.843	208.099	189.19	202.468	220.586	218.864	205.994	167.948	151.584	141.287	191.468	76.614	217.753
Elp4	1.35889	1.3729	2.28619	1.82559	0.91278	2.0983	1.99782	0.723595	1.06428	2.02436	0.536689	0.594711	5.24191	5.22654	4.70407	3.93091	4.24148	4.80026	4.91274	4.48542	4.36899	3.89764	1.30807	5.38672
4930500J02Rik	21.7878	29.9057	28.9734	16.4079	13.1987	27.9144	13.911	12.3615	15.0877	30.5646	14.0653	11.2721	37.7544	42.9477	35.2156	29.66	31.3676	30.4818	26.7851	23.969	26.4814	23.1992	10.6333	27.0246
Cstf3	10.4626	18.3802	11.3092	4.39606	3.05092	11.3583	23.305	21.2109	24.7893	16.0129	29.7504	25.5247	7.71114	7.15863	7.05176	8.35633	9.4203	8.34027	4.92962	5.17101	6.08135	6.40882	4.34952	7.97476
Tcp11l1	1.09878	1.03839	1.80849	1.10746	1.23529	0.924031	0.769842	1.96262	1.21387	0.500137	0.797348	0.527943	0.808438	1.11451	0.977085	0.438154	0.444762	0.721225	1.84637	2.35037	2.03323	2.29773	4.42457	1.18921
Pin1rt1	11.9447	11.1538	10.2362	26.2211	11.8134	14.6723	13.8994	13.4272	19.5168	15.0778	23.9685	30.3773	66.6338	65.5205	57.2041	72.7545	65.7664	58.0398	52.1999	50.3944	43.6239	40.7177	26.1677	37.5831
Depdc7	51.4051	70.606	74.3282	48.0791	18.3234	46.429	162.541	167.027	175.734	121.345	142.627	123.693	308.049	289.444	255.644	268.695	272.713	251.361	223.195	221.457	215.362	197.432	60.2076	246.768
Qser1	8.29633	11.2935	10.7715	12.3543	14.527	15.4976	1.15806	1.95118	1.7321	1.89672	3.25289	2.54242	10.1165	10.538	11.2046	10.553	11.1883	12.0313	9.10855	9.23565	10.3083	10.935	12.8154	8.48597
Dnajc24	0.563139	0.760839	0.087616	0.336151	0	0.46743	7.95453	5.51375	12.9607	12.7436	5.97751	4.72931	4.89747	5.70039	6.52789	3.31168	4.03805	4.98337	8.3002	5.87618	8.02086	6.56471	3.27001	5.10798
Gm14015	0.105516	0	0.1146	0.032946	0	0.049515	0	0	0	0	0.057439	0	0.042597	0.01452	0	0.083331	0.012411	0.009567	0	0	0	0	0	0
Mpped2	0.208215	0.148791	0.078161	0.223518	0.168722	0.336754	0.013087	0.042831	0.025424	0	0.128103	0.193763	0.307521	0.332785	0.421329	0.869993	0.41976	0.367987	0.097477	0.036772	0.030069	0.083815	0.13189	0.070012
Immp1l	291.392	461.702	454.208	406.03	84.0143	338.726	21.1799	21.9061	24.4631	28.2133	26.4236	15.8832	292.247	268.405	297.855	331.881	304.463	331.299	230.025	201.576	200.346	245.002	56.5834	254.888
Fshb	0	0	0	0	0	0	0	0	0	0	0	0	0.647327	0.283711	0.341652	0.210668	0.115018	0.186256	0	0.055109	0.048686	0	0	0
Arl14ep	8.39949	11.8671	11.8172	7.68446	2.02511	6.37576	12.8745	10.6081	12.6054	6.30687	13.4162	11.0489	25.6745	28.7107	24.3169	18.0723	18.7526	21.4437	24.6784	20.6107	23.6592	18.3346	8.76714	24.1675
Mettl15	1.27391	1.19923	1.92822	1.03695	0.063317	1.16749	1.64922	1.49771	2.00933	3.93158	1.34152	2.54534	8.94365	10.4173	9.2616	5.82081	6.98973	6.34676	6.26187	5.97029	5.4249	4.67356	1.20596	6.0826
Kif18a	29.5279	57.1243	75.2511	23.3507	10.4384	48.1278	64.7379	59.7158	70.0891	50.2651	73.6496	63.9248	24.7142	24.8842	19.858	23.4378	21.6748	21.8127	13.2409	13.8271	13.1584	13.9633	7.22259	16.9715
Gm13939	0.870418	0.468096	0.095122	0.68788	0.256212	0.444098	0.207827	0.218709	0.296065	0.083973	0.393202	0.532737	0	0	0	0.025503	0	0	0	0	0	0	0	0
Lin7c	27.7297	38.1838	39.3261	21.2406	6.25319	29.1481	53.8779	42.8247	51.3537	50.1124	54.1818	46.6068	17.5801	19.0028	21.3393	16.7681	15.137	17.757	19.9943	17.583	21.8163	18.5465	9.95032	16.7914
Lgr4	4.0515	4.58426	5.25011	3.15979	3.19478	5.71448	6.82983	5.29876	6.05132	7.93076	5.84172	4.35791	7.34283	8.34704	7.76079	3.59877	4.3929	5.39347	10.5249	9.52515	12.9899	9.24576	1.73908	9.11327
Bbox1	0	0	0	0	0	0	0	0	0	0	0	0	0	0	0	0	0.027875	0.026287	0	0	0	0	0	0
Ccdc34	21.8359	13.3662	16.3645	32.4717	90.5957	17.8489	2.34375	4.33571	2.57026	3.95118	3.28606	4.43495	16.9878	15.2762	19.5888	18.1593	15.1113	15.5916	18.2194	22.2434	17.921	18.3631	102.781	13.6963
Ccdc34os	0	0	0	0	0	0	0.093526	0	0	0	0	0	0	0	0	0	0	0	0	0	0	0	0	0
4930430A15Rik	0.383775	0.214261	0	0.060862	0	0.003218	0	0.214637	0.242248	0	0.019413	0.507447	0	0	0	0	0	0.023102	0.025451	0	0	0.042995	0	0.113898
Olfr1275	0	0	0	0	0	0	0	0	0.040765	0	0.093639	0.174409	0	0	0	0	0.039952	0	0	0	0	0	0	0
Slc5a12	0.915529	0.96644	0.889754	1.16647	0.694411	1.36907	0	0.079359	0.068449	0	0.176906	0.104631	0.883048	0.635916	0.690174	2.33746	2.61754	1.89696	0.173729	0.286795	0.277133	0.724604	0.274741	0.44498
Olfr1301	0	0.098774	0.0635	0	0.822024	0	0	0	0	0	0	0.189456	0	0	0	0	0	0	0	0	0	0	0	0
Olfr1300-ps1	12.242	25.8641	19.1354	10.9804	6.27149	5.85471	0.007095	0.14924	0.27241	0.057702	0.084954	0.091882	9.08095	11.1755	10.503	5.60537	6.72196	4.5544	5.64774	5.35512	6.26338	4.14749	1.31404	2.75023
Ano3	0.038482	0	0.061512	0.059118	0	0.008126	0	0.002001	0	0.002458	0.031403	0	0.030039	0	0.033999	0.018555	0	0.024856	0	0	0.030007	0	0	0
Muc15	0	0	0.373131	0.370874	0.218007	0.471531	0	0	0	0	0	0	0.027898	0	0	0.22195	0.013571	0.015304	0	0	0	0	0.234969	0
Nutm1	1.29296	0.200222	0.694045	1.32696	0.94028	0.66483	0.517331	0.384708	0.649539	0.0174	1.03053	0.28497	0.910127	0.862714	0.66605	1.27269	1.00897	0.855782	0.356408	0.271312	0.267142	0.450659	1.07557	0.403147
Lpcat4	10.0762	2.84801	4.53741	10.9277	4.60677	1.89367	2.13049	3.11289	2.14105	1.73451	1.7876	2.9619	9.41496	8.39877	10.9676	9.21668	7.46006	5.62925	9.51556	8.0808	5.92647	4.934	3.17119	5.53206
Olfr1303	0	0	0	0	0	0	0	0	0	0	0	0	0	0	0	0	0	0	0	0	0	0	0	0
Nop10	176.912	185.8	205.942	94.3678	61.1711	139.813	230.608	284.971	312.477	228.62	261.207	270.958	77.3689	78.8597	84.2021	68.3712	70.2036	75.0008	55.6499	60.808	51.885	59.7154	30.3963	61.69
Tmco5b	3.26446	3.74414	1.70907	5.20689	2.67924	6.53735	1.5701	0.20819	0.092833	0.436746	0.998738	0.941289	1.6763	2.65293	1.37156	2.41081	1.75152	1.87521	0.755061	0.911141	1.06966	1.3904	2.39702	1.58234
Fmn1	0.933654	0.444087	0.379765	0.664683	0.490051	0.676913	0.235787	0.130873	0.144063	0.074002	0.115132	0.147043	0.527123	0.513932	0.4212	0.650153	0.67871	0.475602	0.321364	0.266071	0.259443	0.546145	0.495067	0.626436
4930533B01Rik	0	0	0	0	0	0.019801	0	0	0	0	0	0	0	0	0.009224	0	0.080265	0	0	0.076201	0	0	0	0.074178
Slc12a6	0.797081	0.864068	0.698064	0.672491	0.842994	0.872555	0.749978	0.602725	0.59921	0.438713	0.629346	0.92397	0.782818	0.904721	0.853802	0.693701	0.607004	0.664256	0.815524	0.839951	0.933899	0.876828	0.604774	0.732136
Emc4	74.9253	86.5868	103.374	38.4057	17.5263	83.4095	185.969	169.62	229.943	207.924	171.69	141.722	29.5562	37.0097	37.0282	30.8949	33.4641	32.4726	37.1371	36.0225	38.6591	38.6486	7.8857	41.5075
Katnbl1	57.272	108.504	93.6157	48.7684	26.3708	69.4312	27.928	39.6223	31.8361	33.7656	37.3069	31.5773	32.6137	27.8271	23.7865	29.5672	31.8993	27.884	19.6991	17.3256	17.7808	18.664	12.8088	24.6993
Emc7	36.3318	66.0577	60.8396	23.3833	12.531	25.8987	58.3959	84.7058	67.5081	59.2811	57.4524	47.3695	57.1774	56.8566	54.9667	47.2749	50.255	50.5739	59.7201	50.6213	51.6877	50.8676	21.1323	60.0039
Chrm5	0.030681	0.096228	0	0.448873	0.135323	0.950685	0	0	0.029782	0	0.033026	0.315417	0	0	0	0	0	0	0	0	0	0	0	0
Aven	22.2987	21.287	24.8175	11.7036	9.8351	12.3937	4.19273	5.84324	6.05787	1.62761	6.87152	5.43667	164.79	151.603	121.509	132.379	148.335	112.776	111.645	102.309	116.45	80.0563	48.8366	122.379
Ryr3	0.235497	0.136764	0.095809	0.10248	0.077398	0.195197	0.096035	0.064444	0.029015	0.111283	0.063972	0.178399	0.685747	0.558643	0.702117	0.55898	0.523355	0.667005	0.829938	0.954525	0.931995	0.771564	0.611718	0.726519
Scg5	0.043951	0.211555	1.1889	0.322315	0.496368	0.881696	0	0.244004	0.034728	0	0	0.642237	0.297038	0	0	0	0	0.056949	0	0	0.027829	0	0	0
Arhgap11a	20.0124	13.9475	17.7341	19.014	20.7635	21.1778	21.7167	42.0875	32.1292	20.6465	39.6592	36.8158	8.07446	8.6057	8.75349	10.8915	8.84163	9.96278	6.75167	6.68379	6.43657	7.62812	17.6083	5.73906
Aqr	15.7081	16.2003	13.7154	7.95225	5.64784	13.1755	13.2633	15.2051	13.7952	7.0873	13.5211	14.4276	7.74589	5.89234	7.97459	4.71526	5.86565	5.80153	7.18203	7.19387	6.9706	9.46181	7.7772	8.42627
Mir7002	0.013074	0.008082	0	0	0	0	0	0	0	0	0	0	0	0	0	0	0	0	0	0	0	0	0	0
Zfp770	4.02126	6.88578	7.70802	6.93275	3.50072	11.7588	5.16431	3.88884	5.13106	2.59727	5.00299	8.05239	5.4185	5.32096	4.83011	4.75343	4.88773	4.77319	3.57278	4.04276	5.02767	4.56566	2.53338	4.74901
3110099E03Rik	0.262297	0.112185	0.090206	0.245259	0.044983	0	0	0.032425	0	0	0	0	0.928502	0.844222	0.933934	1.63638	1.06209	0.699403	0.591277	0.692905	0.635555	0.565621	0.351166	0.621001
Dph6	6.52705	7.71023	11.3315	9.22499	7.36936	4.17874	5.74025	2.547	4.49443	2.6164	2.09045	2.93401	113.759	102.691	98.2046	99.542	110.962	107.684	75.9408	70.6631	67.7199	86.5015	61.1587	104.007
BC052040	1.96675	1.66542	0.83246	1.89781	0.685261	1.45948	0.854295	1.47422	1.05179	4.59374	1.47724	0.363895	5.47248	5.08253	6.66977	6.3917	5.6718	5.31284	7.07216	7.17166	6.46934	7.33798	6.76778	5.7637
Mir1951	0	0	0	0	0	0	0	0	0	0	0	0	0	0	0	0	0	0	0	0	0	0	0	0
D330050G23Rik	0.036945	0.065977	0.117911	0.220399	0.024696	0.03486	0.000175	0.223693	1.27178	0.836885	0.447151	0.448235	0.007408	0.242251	0	0.002272	0.097618	0.05209	0	0.072962	0	0.108993	0.104935	0.023411
Tmco5	0	0.446604	0.011343	0.085396	0	0.24391	0	0.484986	0	0	0.076222	0.105777	1.86565	1.42235	1.94989	1.11397	1.68473	1.91251	1.80099	2.07735	1.63491	2.35624	1.47036	2.54831
Spred1	5.67842	4.74152	6.69016	3.46773	2.63728	4.67146	1.08316	2.22336	1.87652	2.97713	2.03652	1.10914	4.85033	5.19337	4.41313	3.26022	3.96026	3.80684	5.15761	4.65208	6.1388	5.06703	3.18965	5.04157
Rasgrp1	0	0.04632	0.015932	0.104169	0.278479	0.099586	0.018451	0.027552	0	0.02236	0	0.007989	0.044472	0	0.037312	0.021829	0.01766	0.039295	0.054674	0.008661	0.015202	0.0485	0.01634	0.008136
Gm13985	0	0	0	0.077995	0	0	0.174752	0.064592	0.313086	0.092983	0.160942	0.006808	0.034527	0	0	0	0.032742	0.018877	0	0	0	0	0	0
Fam98b	19.8577	16.773	19.7549	15.5043	18.438	18.0949	35.8603	45.1507	67.6268	32.6002	54.2858	64.8786	13.6494	15.7849	16.908	14.261	13.6853	16.9074	20.8409	26.6367	26.6349	27.4698	37.7246	21.3866
Fsip1	0.921043	0.365221	1.00647	0.365386	0.069183	0.942275	5.77501	2.66832	3.20048	0.332822	2.58432	2.0985	2.63535	3.51892	2.37781	3.65812	3.73851	3.03482	1.15534	1.01771	1.52527	1.28419	0.282285	1.098
Meis2	43.6551	50.8139	54.049	30.5067	18.4861	25.7403	3.2397	4.79481	2.62227	2.42576	4.73011	4.43491	114.085	116.967	99.8806	108.592	118.446	114.839	96.0846	91.6594	96.0245	83.8773	58.2825	95.7692
Gpr176	0.27311	0.160018	0.114097	0.148468	0.111029	0.062432	0	0.255514	0.02733	0.01671	0.06655	0.092452	0.056646	0.013587	0.047615	0.088061	0.03481	0.02556	0	0.021481	0.069119	0.032344	0	0.053384
1700054M17Rik	0.12361	0	0	0	0	0.221546	0	0	0	0	0	0	0.401979	0.542921	0.329486	1.39999	0.677141	0.112698	0.624414	1.01748	1.00102	0.287456	0	0.66719
4930412B13Rik	0.4911	0.170455	0.189716	0.330169	0.40912	0.087823	0.037282	0.039106	0	0	0	0	1.01022	0.914053	1.11188	0.827902	0.727656	1.05751	1.95986	1.4755	1.32677	1.20243	0.534047	1.19848
Gm13986	0.16209	0.063979	0.393668	0.164408	0	0.01421	0	0	0.031021	0	0	0	0.0571	0.103697	0.149346	0.174416	0.226053	0.027468	0.050703	0.064836	0.028113	0.079321	0	0.044411
Bmf	0.365108	0.424751	0.404601	0.618482	0.289276	0.215917	0.30818	0.396766	0.441395	0.185542	0.35117	0.115195	0.069393	0.0368	0.044786	0.060132	0.048714	0.042505	0.053648	0.157537	0.024232	0.069823	0.103735	0.01805
Eif2ak4	1.5454	1.33374	1.95862	1.66058	1.69909	0.95793	0.360604	0.841663	0.626572	0.410014	0.508543	0.431616	2.6195	3.0237	3.16686	2.68636	2.67862	2.90824	1.95761	2.06737	2.21937	2.19251	2.04914	1.70739
Srp14	170.078	206.462	254.183	147.06	75.2809	110.065	196.703	280.595	280.347	178.128	252.031	274.704	201.367	194.514	187.985	221.766	209.312	226.456	170.373	165.991	162.708	186.865	104.442	179.507
Pak6	0.033271	0.055488	0.015841	0.116522	0.040309	0.271434	0	0	0	0.203397	0.108954	0.020461	0	0	0.042488	0	0.049046	0	0	0.018847	0	0.047007	0	0
Bub1b	3.22931	2.85209	3.50329	3.84361	4.61899	4.08209	3.8738	3.19849	3.76831	3.44775	2.55134	2.74994	140.473	141.258	154.471	158.206	149.852	153.088	88.9498	78.9505	87.1645	104.564	77.882	93.2189
Ivd	11.0506	11.6039	10.2033	8.46009	6.59334	12.6739	10.4858	15.1282	12.8096	6.26512	11.063	10.4455	8.8471	8.9926	9.13635	8.53205	8.58239	8.10336	6.86522	5.53282	5.98912	6.65423	4.15295	6.13699
Bahd1	1.92589	0.998312	1.54676	2.77976	2.34816	1.63534	0.559162	0.752749	0.292854	0.411386	0.510168	0.548976	2.41222	2.84956	3.62431	2.34047	1.87542	2.22265	3.51451	3.54032	3.72217	1.98906	3.48943	1.62024
Ccdc32	1.59592	1.32204	1.47791	2.15076	1.01122	1.32418	3.20573	1.66282	1.75941	3.88952	1.64195	1.84566	0.890744	0.527217	1.30807	0.559722	0.639455	0.928636	1.57529	2.44508	1.55072	1.36978	1.74998	1.0176
Rpusd2	3.59835	3.16638	3.8947	2.94765	1.32187	4.18587	2.00284	1.59899	2.83552	2.83996	1.65031	3.17171	0.841558	1.22807	1.08938	0.663332	0.716569	0.76701	1.43925	1.45976	1.79552	1.0329	1.06023	1.22553
Knstrn	181.46	207.903	183.104	111.109	52.4886	90.7204	20.9643	28.7233	26.2896	7.67844	16.8222	27.694	113.492	127.025	103.457	112.399	111.069	107.96	96.6747	87.5831	95.2878	84.4716	39.6479	90.9615
Ppp1r14d	0.432222	0.066133	0.267322	2.39038	0.703735	1.04869	0.629211	0.235374	0.584193	0	0.407353	0.124401	10.8118	7.85353	8.51502	13.4954	11.4764	11.4096	8.68244	7.94071	7.14903	9.94111	5.74578	8.15715
Vps18	0.917602	0.578536	1.47419	1.44428	1.19103	1.13625	2.32162	2.00051	2.1926	2.11321	2.61328	2.27413	0.100126	0.13871	0.20457	0.120007	0.033284	0.043297	0.389552	0.184327	0.243944	0.437612	0.41928	0.066522
Spint1	9.07488	7.30132	6.91802	8.79007	6.11725	5.79231	7.43812	5.04296	5.18358	6.81163	6.9574	5.64739	27.5583	29.0174	29.842	21.2391	23.8404	23.8004	34.1403	28.4839	24.803	27.8284	12.7235	28.268
Chac1	4.5734	2.62062	1.15427	2.455	0.578953	0.623533	0.728085	0	0.446731	0.206598	0.358982	0.32337	2.92617	2.7745	2.72107	2.79603	2.4259	1.44667	4.8943	3.03889	3.56749	2.76091	1.1684	2.42974
Ino80	4.59261	4.87022	4.50924	3.32103	5.26345	4.8687	10.6472	10.8207	10.74	9.45381	9.40741	10.7246	4.93659	5.15891	4.87168	5.24163	4.23174	5.81185	3.9237	3.43342	3.98155	4.90741	6.10234	3.30884
Casc5	7.39534	12.54	18.8542	7.89466	3.48918	13.1398	11.4263	10.8179	11.7464	14.8517	16.061	13.0925	10.3712	10.9207	11.0486	12.4038	11.8404	11.744	9.09838	8.88981	9.92506	12.3142	7.6297	14.2649
Rad51	20.1587	27.4081	31.4401	16.3766	8.67908	14.474	21.5921	31.4262	33.2452	34.5426	28.9796	24.7355	94.6242	97.4978	78.6224	81.5754	86.8441	78.9425	82.4097	69.56	79.1877	71.6723	40.2714	103.204
Rmdn3	15.1133	15.3622	15.6468	14.6849	15.7177	10.2571	5.67479	9.90874	9.55843	5.78604	10.4595	9.60446	16.5125	17.5082	16.9061	16.206	14.7074	15.6234	15.5142	11.5559	13.1515	10.4864	8.92213	10.0233
Gchfr	2.80186	0.975647	0	3.41733	0	3.722	0.759675	0	1.09918	1.02377	0.297811	1.43201	0.768383	0.308132	0.387116	0.177165	0.502627	0.157867	0.221126	1.01462	0.372192	0.435205	0.607997	0.60943
Dnajc17	12.3618	11.8181	19.0122	8.33757	10.127	14.281	19.6778	17.8554	18.5583	7.89687	18.6873	18.3673	24.5461	27.7862	24.9526	36.1772	33.0949	30.9856	27.7532	26.8186	30.2916	28.6484	28.3486	27.5017
Gm14137	0.624911	0.433516	0.245031	0.138711	0	0.276446	0	0.11618	0.017544	0.063642	0.215327	0.190242	0.150133	0.157299	0.245006	0	0.009766	0.093641	0.05623	0.081119	0.055499	0.083137	0.062555	0.027449
Zfyve19	7.88605	2.99844	2.89364	3.85286	3.91224	1.54291	1.42275	2.43663	1.31975	1.65485	0.605013	1.6546	8.05968	10.357	7.27297	8.92975	10.6567	8.07648	7.37299	5.49132	7.9967	5.54769	2.18558	7.96107
Exd1	0.948845	1.148	2.05041	1.32022	1.16749	0.737138	3.06948	3.45685	4.45124	3.50527	2.56736	2.34756	8.4142	7.89083	7.88641	6.62101	6.90221	5.98446	8.15694	7.14139	7.05359	6.86868	5.85824	7.71571
Ndufaf1	2.49137	3.77744	2.8076	1.7874	1.07713	3.38955	29.6187	12.2774	19.4191	26.9209	15.3345	15.8835	1.05618	1.37973	1.30686	1.35199	1.29085	1.09633	1.91617	1.37546	1.84216	1.20346	0.388711	1.74195
Chp1	41.9883	39.2124	29.9373	37.7322	17.472	25.0639	22.5113	30.6931	26.4123	40.4702	31.6453	27.1865	15.1231	13.8281	17.0709	14.6797	14.1802	14.5113	14.3494	13.5268	11.8038	14.9916	11.7589	13.8785
1700020I14Rik	16.7571	19.2933	19.8929	8.02045	2.91101	11.2166	13.2842	14.2804	15.3637	23.0045	8.98354	10.7612	5.99724	6.74464	5.68604	5.28583	5.15905	5.72304	4.93421	5.14209	5.54338	5.96259	4.26612	6.42754
Oip5	18.3735	34.6033	25.2065	10.1379	6.28119	18.0253	21.5709	31.5802	26.1521	28.8796	24.2076	21.6833	10.8455	11.0476	11.1631	9.67545	11.3715	10.3006	12.8035	13.2549	11.2694	13.9181	4.81252	14.5517
Nusap1	31.2839	53.8691	55.5522	14.7938	15.5785	27.2039	19.4579	24.7228	22.6248	20.7749	14.4444	18.9526	116.554	105.643	98.7452	116.98	116.901	116.365	78.8174	73.5689	73.7109	86.384	88.0384	105.38
Tyro3	1.09375	0.399025	0.500832	0.510349	1.24311	0.494563	0.413035	0.670067	0.226099	0.311015	0.226235	0.306959	0.188264	0.204695	0.172874	0.201849	0.218484	0.241346	0.531156	0.678406	0.870116	0.496165	0.746428	0.317226
Rpap1	2.05751	1.70683	1.83146	1.58978	0.707011	0.985167	0.867717	1.84447	1.19886	0.979172	0.989688	0.921067	1.71561	1.86938	2.58382	1.58637	1.63184	2.14893	1.7848	2.13735	2.20192	2.24114	1.98087	1.32036
Rtf1	8.87075	5.66006	7.20013	8.50471	21.251	8.28616	11.0546	8.68435	7.96942	7.70914	8.54761	7.11158	6.53212	6.42479	7.19773	8.07863	7.3427	8.02014	6.1143	6.06116	6.68362	7.51043	34.2822	6.22326
Jmjd7	0.972239	1.05695	0.895056	0.328765	0.515987	0.339558	2.44133	1.04269	1.81497	2.28619	1.81897	1.78438	0.304076	1.02217	0.493167	0.878494	0.32682	0.144082	2.02447	0.861739	1.23618	0.841481	1.24064	0.79236
Gm28042	0.319417	0.318164	0.254683	0.124142	0.258511	0.097345	0.652574	0.325109	0.493212	0.563091	0.474168	0.460431	0.182328	0.32847	0.32497	0.286197	0.120695	0.041554	0.77631	0.574067	0.669403	0.257346	0.424671	0.250861
Pla2g4b	0.10493	0.055916	0.031623	0.061541	0.238557	0.036798	0.024579	0.090624	0.005616	0.002891	0.00114	0.004245	0.1515	0.129606	0.271375	0.07541	0.069635	0.012912	0.355345	0.49672	0.462385	0.064692	0.182785	0.073393
Mapkbp1	3.95348	2.05001	2.5602	3.55647	5.01446	2.5956	0.89018	3.07913	1.4172	1.37019	1.0918	1.2726	2.51506	2.33233	3.04657	2.42049	2.08547	2.15293	2.91329	3.18941	3.3469	2.27291	3.93053	1.31715
Mir7665	0	0	0	0	0	0	0	0	0	0	0	0	0	0	0	0	0	0	0	0	0	0	0	0
Mga	6.4036	8.59428	11.1678	4.93226	5.84091	10.8621	19.4851	22.1198	17.242	13.2073	23.3476	19.498	5.33352	5.36941	5.06161	5.83149	5.18637	5.07229	4.72353	4.21554	5.3723	5.6412	5.45739	4.56613
Pla2g4d	1.4528	1.11269	0.696889	1.27926	1.02486	1.1386	1.45236	0.901129	1.06004	0.875887	0.797507	0.204144	5.04253	4.545	5.68436	1.38928	1.66488	2.61945	4.45217	3.66274	3.63865	1.91172	0.866613	1.4728
Ehd4	17.1544	11.8577	11.9077	18.1859	13.3018	14.6543	1.82217	2.69541	1.69714	1.74726	1.66371	2.44143	30.0563	34.2179	33.2537	28.7192	28.8249	28.7526	26.9983	29.8334	30.7933	26.8766	30.9901	21.9095
Pla2g4e	2.188	1.40433	0.95754	1.27184	0.669316	0.727061	1.87274	2.74589	1.55931	3.86199	2.26249	1.8751	1.1938	1.02268	1.36943	1.04325	0.719144	0.786481	1.7491	1.30987	1.67032	0.71402	0.656137	1.00478
Zfp106	23.8815	20.5794	19.9893	24.6866	26.5628	25.1493	23.9276	23.2664	19.8811	21.3931	19.7008	17.4649	8.83298	9.47368	9.69648	7.76201	7.28179	8.35092	8.22616	8.48902	8.88762	9.40063	12.325	7.05117
Pla2g4f	0.61872	0.292813	0.397523	0.778487	0.024266	0.068985	0	0.494567	0.156463	0.307283	0	0.118685	0.687584	1.49865	1.7916	0.225206	0.159353	0.522637	2.0339	1.52633	3.0999	0.136355	0.27268	0.147451
Vps39	2.70133	1.62369	1.30975	2.73786	2.03143	1.4806	0.894641	0.865073	0.929319	1.57661	1.22018	1.06517	9.46792	9.96873	9.94148	9.92925	10.2796	8.6544	9.30227	9.66704	9.03068	9.47818	6.91487	8.74694
Tmem87a	4.87315	5.14919	5.78305	3.80637	2.78478	6.5789	20.7606	13.409	15.8111	21.5231	12.6852	11.1787	5.52838	4.74397	3.90446	6.46133	6.3081	6.03767	2.73315	2.87174	3.08044	3.87854	4.76803	3.84875
Ganc	2.1512	2.30328	1.83307	2.98874	0.905893	1.45552	0.57818	0.9381	0.610946	0.259473	0.8481	0.710143	5.26955	4.43145	4.25899	4.03555	3.68783	3.43775	3.84959	3.34791	3.15286	3.39751	1.33915	4.33573
4931402G19Rik	0.064007	0	0	0.042682	0	0	0	0	0	0	0	0	0.380584	0.65028	0.907482	0.110793	0.632811	0.522532	1.09578	0.701695	0.690701	1.12559	0.652459	1.04793
Capn3	0.129406	0.14846	0.047234	0.133215	0	0.117813	0	0.088876	0.003434	0.00199	0.013726	0.117743	0.170899	0.061803	0.069559	0.022307	0.084484	0.102277	0.111082	0.054793	0.0867	0.099246	0	0.030044
Snap23	33.074	60.5464	55.4434	22.096	7.52513	38.8777	70.1793	74.0741	78.4396	75.8576	65.262	66.5043	21.7398	20.9436	19.0792	21.486	21.6305	17.7348	19.8003	19.2652	19.9784	18.981	6.19564	22.9028
Lrrc57	16.3017	23.6437	20.1321	18.6803	6.02693	12.4282	22.1669	14.7574	23.4527	34.9448	20.0202	19.4814	55.4545	54.792	52.3202	41.8653	44.6311	40.2026	42.6241	34.5007	40.2853	34.4404	10.5541	45.7132
Haus2	5.77271	8.09123	7.07929	4.58055	1.19348	8.81077	23.6523	9.57046	17.8124	23.6437	13.2366	11.5897	2.41413	3.67721	2.64218	2.11359	2.49429	2.01918	2.67458	2.55495	2.843	3.32169	3.04999	3.51982
Cdan1	4.3007	2.95113	3.28398	2.43576	1.95992	3.79142	4.96666	5.47787	4.20405	6.64024	4.06509	3.65373	1.18658	1.56714	1.94184	0.956074	1.09878	1.57454	1.81279	1.87376	2.36166	1.70121	1.00911	1.48969
Ttbk2	1.2786	1.54901	1.55715	1.52337	1.23332	1.9354	1.39107	1.70989	1.75737	1.22538	1.26284	1.33407	0.925163	0.884577	1.0035	1.1914	0.930703	1.27694	0.880084	1.04552	1.09352	0.971419	1.10459	0.712478
AV039307	0.86013	0.939984	1.51132	0.802524	0.773245	0.892764	0.050446	0.165384	0.32235	0.117585	0.206708	0.401782	0.06357	0.018607	0.037407	0.041279	0.038918	0.128301	0.036864	0.025622	0.139741	0.184463	0.208309	0.101346
Ubr1	0.293022	0.26474	0.266544	0.498487	0.15047	0.415559	0.343914	0.268253	0.224782	0.542353	0.375551	0.278211	1.0761	1.18883	1.25404	1.06913	1.174	1.02046	0.740162	0.889402	0.920492	0.853036	0.31401	0.760876
Tmem62	3.01265	3.38376	1.98814	4.05582	1.02688	2.84493	4.2836	3.79323	2.99953	11.4571	4.12982	2.83231	3.91915	4.16091	3.92615	3.63105	3.50779	3.45187	3.78586	3.82809	3.83197	2.68447	0.961819	2.7492
Casc4	1.60905	2.20287	1.74117	1.93331	0.748322	3.41664	0.545102	4.53638	3.30385	4.28367	4.30365	3.78515	0.184705	0.169824	0.216241	0.166286	1.33406	0.166509	0.654846	0.181169	0.175026	1.19595	0.273166	0.105215
Mageb3	0.455361	0.117299	0.132379	0.427354	0.208895	0.601422	0.507682	0.006923	0.482417	0.018763	0.604225	0.541144	0	0	0.088515	0.00773	0.021368	0.034557	0	0	0	0.034278	0	0
Ctdspl2	15.4953	16.4275	19.323	15.1233	11.7689	17.2275	19.7761	24.3324	22.5146	22.2475	21.3279	17.0423	7.35825	7.4545	8.08153	7.81104	7.6946	7.74794	6.07266	5.79168	5.92856	7.48394	7.87958	6.52054
4933406J08Rik	18.2052	22.9638	28.8136	12.9334	5.28052	19.0591	11.6322	20.0121	17.995	10.275	16.1929	14.0434	0.064383	0.12477	0.218444	0.106285	0.037835	0.096294	0.044171	0.020527	0.054898	0.036627	0.179033	0.118577
Sord	19.1599	13.3478	17.2367	10.4838	5.22926	15.1933	111.716	83.79	81.2786	116.244	63.3124	56.1784	0.488199	0.547696	0.440574	0.17282	0.243879	0.154219	0.495602	0.480726	0.5918	0.242107	0.518101	0.44783
Duox2	0.271417	0.070729	0.093824	0.396006	0.121118	0.05856	0.00195	0.033901	0.015066	0.089262	0.191677	0.15855	0	0	0	0.00895	0.009898	0.024374	0	0	0.004715	0.039325	0	0.027606
Duoxa2	8.65265	11.9986	5.98776	6.3047	4.50354	11.1502	0.094029	0.391688	1.14368	0.518887	0.630749	2.54595	0	0.142874	0	0	0	0.030872	0.109894	0	0	0.026605	0.060055	0
Duoxa1	0.036024	0	0.280833	0	0.102911	0	0	0	0	0	0	0	0	0	0	0	0	0	0	0	0	0	0	0
Duox1	0	0.005626	0	0.046006	0.043193	0	0	0	0	0	0	0.025332	0	0	0.006711	0	0	0	0	0	0	0	0	0.002877
Shf	0.827035	0.339686	0.461898	1.24533	1.46938	0.628358	0	0.522757	0.069534	0.164712	0.118393	0.140773	10.2195	11.9126	9.99021	10.1045	11.6892	13.6263	8.10447	6.97561	9.341	12.201	13.3221	11.6961
Slc28a2	0.04738	0.00816	0.039274	0.058277	0.18463	0.03729	0	0.005962	0	0.086267	0.087478	0	0.118947	0.11313	0.077502	0.223772	0.181053	0.092805	0.010504	0.055057	0.013451	0.037814	0.014792	0.061818
Bambi-ps1	2.32608	1.63135	1.51319	1.36573	1.83295	0.686737	0.234663	0.165378	1.30625	0	0.68566	1.77633	1.41007	0.446778	0.935507	0.403802	0.7363	0.442206	1.60189	1.11918	1.1446	1.94795	1.49351	2.02696
Gm14085	0.40837	0.596486	0.640139	0.947181	0.383317	0.849686	0	0.032907	0	0.026095	0.091314	0	1.77493	1.27365	1.02765	3.1387	2.68905	1.96784	0.260242	0.563505	0.314778	0.601295	0.2124	0.599701
Spata5l1	0.317336	0.033423	0.029329	0.394483	0.578877	0	0.787227	0.2634	0.48686	0.12665	0.356439	0.220237	0	0	0	0	0	0	0.035411	0	0	0	0	0
AA467197	5.03104	4.38093	5.50839	4.41108	4.08839	10.4704	4.62689	5.2714	4.01682	7.26308	4.90657	3.63867	0.070946	0	0.068524	0.086475	0	0	0.218787	0.137716	0	0.065736	0	0
Mir147	4.65101	5.45757	7.76675	6.84905	8.34949	15.8324	2.93863	7.1175	5.58126	13.01	7.72648	2.28035	0.007715	0	0	0.373948	0	0	0	0.447763	0	0.230288	0	0
Bloc1s6	1.10326	0.681184	0.275169	0.808475	0.501687	1.75563	0.74871	1.37551	1.74965	1.08848	1.15915	1.0713	0.838724	1.47485	1.11073	1.38556	1.40463	1.01507	2.43362	1.79254	2.2268	1.96933	1.74115	1.96942
Sqrdl	0	0.002885	0.010976	0.017262	0	0.004986	0.008751	0.030578	0	0.008746	0	0.006425	0.015283	0.007623	0	0.022419	0.01826	0.010078	0.00312	0	0	0.014065	0.012881	0.028147
Slc30a4	1.12767	1.91927	1.23915	2.1465	1.28878	3.84581	2.7103	2.21155	2.27576	3.95836	2.46894	1.33186	8.10168	8.20382	8.99404	8.19398	8.39896	9.98307	5.81816	5.90128	5.7668	6.72423	3.42075	5.55401
Eif3j1	87.0844	89.0836	95.1443	50.662	134.649	84.7196	130.73	179.954	161.245	143.338	170.363	174.207	44.2685	42.2928	46.3552	45.9293	42.9826	44.9862	42.4462	46.4421	44.0975	48.3953	187.331	41.0185
Eif3j2	87.2167	89.2232	95.292	50.7293	134.837	84.8528	130.921	180.211	161.472	143.551	170.62	174.464	44.3378	42.3561	46.4271	45.9982	43.0483	45.0553	42.5082	46.5111	44.1648	48.4695	187.58	41.0816
Spg11	0.52148	0.306025	0.278055	0.468402	0.272218	0.320781	0.670122	0.71675	0.50113	1.04781	0.560096	0.33465	0.827927	0.902855	0.712657	0.925259	0.887228	0.944266	0.698555	0.603916	0.684086	0.871848	0.606041	0.709833
Patl2	0.651538	0.946914	1.322	2.31816	1.12945	0.661575	0.373046	0.309437	0.25726	0.144275	0.271981	0.508723	54.9032	50.1714	53.9434	27.9236	30.8872	31.0708	96.4402	82.4618	92.1902	65.2434	42.9308	81.143
B2m	65.3692	117.688	87.1261	65.8261	14.9634	71.793	82.1326	90.0725	130.675	60.1787	60.632	76.7591	72.1864	67.9983	77.4519	101.163	93.9585	100.489	72.478	62.6558	69.699	85.0251	18.2746	87.4042
Trim69	0.329663	0.440943	1.19194	0.562107	0.023156	0.791659	0.010824	0.384992	0.120166	0	0.494174	0.285682	0	0	0	0	0	0.027386	0	0	0	0	0	0
Ccndbp1	424.404	654.368	638.045	293.868	93.2648	185.842	60.7562	52.1136	49.4131	32.533	35.1664	33.6051	282.388	284.347	290.517	254.208	251.074	265.272	296.773	294.84	299.724	249.549	100.343	280.276
Epb4.2	0.185766	0.137066	0.430682	0.231083	0.168749	0.239656	0.104041	0.180178	0	0.110303	0	0.072233	2.93388	2.57201	3.9881	1.28372	1.04355	1.17201	5.22517	3.81304	5.10818	2.10626	0.504716	2.35952
Tgm5	0	0	0	0	0	0	0	0	0	0	0.004531	0	0.064174	0	0.010215	0	0	0.007001	0.092534	0.016888	0.040065	0	0	0.052111
Tgm7	0.06994	0.020797	0	0	0	0.006811	0	0	0	0	0.013055	0	0	0	0	0	0	0	0	0	0	0	0	0
Lcmt2	1.18989	1.16072	0.525517	2.10609	0.434372	0.530897	2.76267	3.26929	1.92792	2.14599	3.31322	3.47355	4.84252	4.4374	5.03906	2.84966	3.64018	3.51969	5.32501	4.31477	5.47044	4.53541	1.44096	5.33882
Adal	0.326693	0.637412	1.14273	1.5565	0.125573	0.965396	0.931614	1.34374	0.714546	2.32351	1.37305	1.04329	2.28494	2.28572	1.12816	2.53327	2.22186	1.70511	1.52587	1.17109	1.30561	1.11921	0.939785	1.83706
[truncated: 22,465 more rows]
