# Supplementary material for: Transcription Factor TCF12‐Mediated Maternal Gene Expressions in Mouse Oocyte Are Prerequisites of Successful Fertilisation and Zygotic Genome Activation
Source: Cell Prolif. 2025 Aug 3;59(3):e70110. doi: 10.1111/cpr.70110 (PMC12961549; doi:10.1111/cpr.70110)
Supplement: Supplementary file 3 — Table S6: FPKMs of transcripts decreased or increased for more than 2 folds in Tcf12 −/− oocyte or Tcf12 ♀−/♂+ embryo samples (in a separate xlsx file). [file CPR-59-e70110-s001.xlsx]

## Sheet: gGV
Gene name	WT	Tcf12 KO	KO/WT	Up/down
Crxos	0	2.34384	235.384	↑
Arid5b	0.5459	37.5718	67.6053	↑
Gm11517	0.116152	5.3478	42.4711	↑
Mt2	0.498601	6.01117	11.8387	↑
Snhg9	0.319396	3.88127	11.8134	↑
Lars2	54.2148	598.122	11.0306	↑
4932438H23Rik	0.301295	3.11593	10.0417	↑
Vmn1r139	0.590569	5.31668	8.86938	↑
Vmn1r139	0.590569	5.31668	8.86938	↑
Fam25c	1.38664	12.1072	8.67599	↑
2310040G24Rik	0.358488	3.06986	8.35811	↑
Vmn1r112	0.864873	6.92318	7.92478	↑
Vmn1r132	0.449837	3.6172	7.88802	↑
Vmn1r132	0.449837	3.6172	7.88802	↑
Ccdc33	0.437148	3.0637	6.87402	↑
Htr5a	0.472024	3.02876	6.30418	↑
H1fx	3.29583	20.822	6.30157	↑
Cd63	0.389183	2.43747	6.13119	↑
1700030O20Rik	0.486368	2.92523	5.91343	↑
Vmn1r157	0.572444	3.27583	5.64145	↑
Vmn1r157	0.572444	3.27583	5.64145	↑
Mt1	1.39496	7.58909	5.40878	↑
Basp1	1.90713	10.1868	5.31878	↑
2900092C05Rik	0.637845	3.41767	5.29088	↑
Piwil1	0.482124	2.44208	4.98265	↑
Cbfa2t3	2.2318	10.9487	4.88837	↑
Mfhas1	1.29241	5.73815	4.41348	↑
Wfdc21	1.37818	5.61368	4.05113	↑
Ccdc85a	0.605434	2.45086	3.99857	↑
Mir763	0.573495	2.28973	3.9413	↑
Gm13034	0.528817	2.07568	3.87086	↑
Ccdc173	0.900368	3.43357	3.78262	↑
Tcl1b5	8.12791	30.1441	3.70539	↑
Tnfsf13b	11.9189	43.4107	3.63997	↑
Mir7654	5.11248	17.9855	3.51304	↑
Pls3	1.42877	5.0089	3.48832	↑
Ms4a1	6.88211	23.9282	3.47328	↑
Ppp1r2-ps3	1.53936	5.13103	3.31816	↑
Kcnj13	1.52519	5.0632	3.30461	↑
Kctd14	1.83459	6.05565	3.28835	↑
Bcl2l1	2.96411	9.72578	3.27351	↑
Prps1	1.20655	3.95432	3.25867	↑
Gm16596	1.76501	5.69439	3.21372	↑
Prl7d1	0.842255	2.72578	3.21005	↑
Csrp1	1.7386	5.59353	3.20457	↑
Ier5l	18.7582	58.1937	3.10119	↑
Gatm	0.967901	2.9741	3.05153	↑
Ppef1	0.886961	2.70511	3.02701	↑
Gm10790	0.693884	2.07014	2.95523	↑
Mir682	20.4402	60.3462	2.95137	↑
Hmgn5	5.97838	17.6241	2.94472	↑
Pet117	6.87464	20.0701	2.91665	↑
9130015A21Rik	2.58647	7.43291	2.86655	↑
Gm5129	1.30777	3.75746	2.85897	↑
Gykl1	1.24542	3.48551	2.78434	↑
Sptssb	1.23043	3.42962	2.77294	↑
AW495222	2.97479	8.23135	2.76111	↑
Mei4	1.70351	4.70907	2.75403	↑
Scand1	46.628	128.274	2.75064	↑
Ceacam2	1.59836	4.36531	2.72036	↑
Cmtm8	3.12784	8.52536	2.72014	↑
Gm1631	1.332	3.63703	2.71761	↑
Epn1	1.22373	3.33677	2.71273	↑
Trps1	2.77677	7.5385	2.7087	↑
Fam3b	1.29613	3.4872	2.67753	↑
Gm11548	0.898124	2.41754	2.67314	↑
Isoc2b	8.87249	23.6793	2.66697	↑
Ramp2	0.751587	2.01985	2.66529	↑
Gm5039	0.992577	2.65748	2.66062	↑
Zrsr2	13.8925	36.7666	2.64533	↑
Dyrk1b	0.751845	2.00448	2.64421	↑
Rplp2-ps1	13.2141	34.94	2.64289	↑
Gm3259	10.9881	29.0389	2.64126	↑
Olfr288	0.761329	2.02356	2.63643	↑
Rpia	4.47963	11.8244	2.63594	↑
Epsti1	5.08785	13.3263	2.61607	↑
Mir1306	1.41883	3.72335	2.61286	↑
Tubal3	1.86344	4.84044	2.58906	↑
C77370	1.29834	3.36384	2.57873	↑
U2af2	4.7661	12.295	2.57637	↑
Srek1ip1	38.3546	98.5285	2.56847	↑
Rtf1	6.28636	16.0053	2.54358	↑
Jund	2.06118	5.22512	2.52761	↑
Hist2h2aa1	26.3349	66.4548	2.52287	↑
Hist2h2aa1	26.3349	66.4548	2.52287	↑
Hist2h2aa2	24.5675	61.9947	2.52283	↑
Hist2h2aa2	24.5675	61.9947	2.52283	↑
Elovl7	4.46431	11.2584	2.51848	↑
Psme1	0.954272	2.38383	2.48253	↑
Awat2	1.03859	2.59136	2.48081	↑
Stat4	4.69407	11.6574	2.48028	↑
Dgkk	1.42203	3.53559	2.47591	↑
AA792892	30.0757	74.3763	2.47248	↑
Gm4489	2.92505	7.22496	2.46502	↑
Tnni3	9.31952	22.9405	2.45998	↑
Cpb1	2.07137	5.08839	2.44954	↑
Cotl1	1.06868	2.63166	2.44897	↑
Fam134c	1.22995	3.00717	2.4333	↑
Prr15	2.8228	6.85947	2.42497	↑
Sf3a2	4.99937	12.1236	2.42218	↑
Smim22	7.71254	18.5209	2.39958	↑
Kera	1.19108	2.86946	2.39738	↑
Trim35	0.863734	2.07752	2.38919	↑
Htra1	16.9818	40.4487	2.38107	↑
Gm17751	28.0385	66.605	2.37499	↑
Pdap1	19.2127	45.5987	2.37265	↑
Wfdc10	1.88337	4.48111	2.37202	↑
Rn45s	3361.91	7958.61	2.36729	↑
Npm3	2.39582	5.66063	2.35705	↑
Tll1	1.22385	2.88835	2.34902	↑
Gm12633	7.78257	18.1606	2.33178	↑
Hmg20b	11.6527	27.1517	2.32893	↑
AU018091	0.904738	2.12015	2.3287	↑
Dpf1	1.56672	3.63962	2.31469	↑
Ccdc34	19.4613	44.9468	2.30888	↑
Prss37	1.54203	3.5658	2.30395	↑
Bcas3	4.78962	11.0114	2.29631	↑
Ldb2	1.31399	3.0238	2.29142	↑
Sept12	1.17772	2.70919	2.28943	↑
Tph2	3.66329	8.38636	2.28579	↑
Fbxo15	1.31699	3.0186	2.28231	↑
2410004N09Rik	1.85036	4.19653	2.26114	↑
Nmu	0.900005	2.03219	2.24415	↑
Gm3219	11.4443	25.6648	2.24149	↑
Prss12	1.68944	3.78295	2.23188	↑
Pias4	22.8021	50.4449	2.21177	↑
Fabp7	4.52508	10.005	2.20835	↑
Tspan12	2.09202	4.62866	2.20676	↑
Map2k3os	0.908009	2.01276	2.20342	↑
Smco4	7.24806	15.981	2.20321	↑
Rhox8	3.80185	8.37951	2.2009	↑
Naalad2	5.62411	12.3424	2.19243	↑
4930548H24Rik	7.20522	15.7795	2.18835	↑
4930568E12Rik	4.56395	9.95547	2.17874	↑
Zfp735	10.2008	22.1585	2.17108	↑
Ddx23	1.17381	2.55805	2.16931	↑
2610034M16Rik	3.08242	6.68504	2.16498	↑
Fkbp5	13.4294	29.0075	2.15915	↑
Mir1893	26.0873	56.0896	2.14963	↑
Cdh2	3.79487	8.07986	2.12618	↑
Cnot3	54.7334	116.178	2.12241	↑
Zbtb7a	0.958606	2.0434	2.11995	↑
Metap2	43.2013	91.4808	2.11729	↑
Serhl	9.8441	20.8332	2.11518	↑
Rsbn1l	3.26328	6.86301	2.09973	↑
Lbx2	1.67879	3.51449	2.08699	↑
Gm19583	1.86027	3.89189	2.08627	↑
Eif3j1	44.3286	92.2482	2.08077	↑
Eif3j2	44.3947	92.3772	2.08057	↑
Eif4e1b	59.3343	123.386	2.07933	↑
Rel	3.93562	8.18184	2.07619	↑
Maged2	1.09776	2.28793	2.07439	↑
Nrde2	3.82615	7.89235	2.05997	↑
Dazap1	3.34316	6.88628	2.05665	↑
Rbm39	60.9524	125.05	2.05143	↑
Brwd3	2.50829	5.14861	2.04845	↑
Mlip	2.42068	4.96867	2.04826	↑
Pum2	7.8946	16.0716	2.03447	↑
Sptlc3	1.30382	2.64801	2.02311	↑
Hells	34.7233	70.2486	2.0228	↑
C87414	31.5584	63.659	2.01686	↑
Elavl3	8.24819	16.6418	2.0164	↑
Gm11985	75.008	151.175	2.01532	↑
Nsun5	6.95554	13.9966	2.01084	↑
Cldn26	10.2157	20.5473	2.01037	↑
Pisd-ps3	1.14306	2.30547	2.0081	↑
Pisd-ps1	1.14094	2.29967	2.00677	↑
Tbx3os2	2.50724	5.03444	2.00395	↑
Trim43c	1.43638	2.88786	2.00353	↑
Taar9	1.12327	2.2596	2.00271	↑
Pabpn1l	76.7831	2.60385	0.0340375	↓
Isx	2.57098	0.081482	0.0354446	↓
Wwc1	2.95901	0.113789	0.0416936	↓
Evl	11.035	0.854206	0.0782442	↓
Prm2	8.15417	0.659589	0.0820156	↓
Kctd15	2.73228	0.215556	0.0822512	↓
Tmem51	3.5719	0.295805	0.0853751	↓
Krt8	4.64352	0.392736	0.0865445	↓
2610528J11Rik	2.73704	0.229023	0.087011	↓
Pla2g4f	2.22005	0.185495	0.0876643	↓
4833419F23Rik	2.43539	0.239029	0.101836	↓
Cadps2	3.63161	0.362426	0.10227	↓
Sult5a1	29.0556	3.0251	0.104422	↓
Crabp2	16.9613	1.80238	0.106791	↓
1700021F07Rik	54.3586	5.82245	0.107276	↓
Hes5	2.09215	0.237237	0.117611	↓
Htr5b	5.84243	0.719707	0.124684	↓
Dusp5	6.47542	0.800001	0.124896	↓
Pkib	5.91925	0.744744	0.127292	↓
Krt79	3.31406	0.426496	0.131314	↓
Camk1	5.94134	0.824549	0.140229	↓
Mid1	2.9324	0.403602	0.140566	↓
Mir7658	2.42642	0.334457	0.141378	↓
Tdrd7	2.49381	0.34811	0.143026	↓
Haghl	9.02589	1.33245	0.148569	↓
Tac2	21.6371	3.54845	0.164384	↓
Tm7sf2	5.18454	0.848596	0.165288	↓
Sohlh1	5.19504	0.898639	0.174569	↓
Oas1f	7.04028	1.26573	0.180948	↓
Slc4a3	6.03097	1.11269	0.185845	↓
Snph	3.04747	0.559982	0.186423	↓
Krt12	12.1816	2.27096	0.187092	↓
Nrg1	3.80211	0.723398	0.192386	↓
Gpx6	40.4898	8.07685	0.199676	↓
Pthlh	6.4969	1.33405	0.206558	↓
Ckb	162.061	33.6271	0.207545	↓
Fam173a	12.2062	2.52719	0.20769	↓
Eps8l3	2.44638	0.5018	0.208355	↓
Impa2	11.4583	2.43731	0.213397	↓
Mir7225	4.82157	1.02809	0.214855	↓
Rgs19	2.22771	0.47608	0.217222	↓
Csf1	2.56721	0.554076	0.218871	↓
Phactr3	11.8727	2.65027	0.223878	↓
Rapgef3	3.46505	0.76827	0.223959	↓
Dab1	2.06717	0.456032	0.224359	↓
Nxnl2	3.94212	0.883657	0.226121	↓
Mettl7a3	43.7222	10.3587	0.237096	↓
Insm1	13.967	3.32826	0.23884	↓
Polrmt	16.4809	3.96732	0.241183	↓
Rora	4.81759	1.17162	0.244764	↓
Acy3	5.14082	1.26742	0.248003	↓
Ovol1	4.65243	1.16086	0.251127	↓
1700016H13Rik	2.40128	0.603225	0.254316	↓
Ltbp2	4.90811	1.25536	0.257287	↓
Sapcd2	3.16188	0.809977	0.258515	↓
Comtd1	4.31106	1.11011	0.259223	↓
Ampd3	8.80797	2.29464	0.261358	↓
Actr1b	4.75256	1.28365	0.27163	↓
Mt4	14.7629	4.02228	0.27295	↓
Gba2	2.89014	0.784294	0.273881	↓
Cdc42ep3	12.2985	3.37605	0.275098	↓
Tirap	3.53423	0.970054	0.276521	↓
Abhd14a	5.9728	1.64654	0.276884	↓
Ptpn6	4.60396	1.27578	0.278671	↓
Fert2	3.37082	0.935673	0.279717	↓
Mgat1	4.12082	1.16337	0.284052	↓
Usp11	8.10178	2.30705	0.28564	↓
Lsp1	3.99063	1.13529	0.286277	↓
Snai3	13.635	3.94278	0.289686	↓
Dok4	17.2996	5.07602	0.293826	↓
Man2b1	4.55673	1.33192	0.293846	↓
Cgrrf1	2.20046	0.644195	0.295954	↓
Syde1	3.62441	1.07429	0.29834	↓
Ddit4l	2.04893	0.604983	0.298691	↓
Repin1	4.43914	1.33762	0.302895	↓
Gnat2	3.9829	1.20014	0.303074	↓
Tle1	3.45692	1.04092	0.303128	↓
Crym	28.6608	8.69166	0.303502	↓
Lin7b	7.6581	2.31898	0.303723	↓
Wbp1l	9.0228	2.75178	0.30575	↓
Fez2	6.45219	1.97797	0.30763	↓
Cmpk2	8.77553	2.7248	0.311285	↓
Tnfsfm13	2.15984	0.666085	0.311582	↓
Entpd2	5.88192	1.83018	0.312323	↓
Igfals	8.5369	2.69512	0.316503	↓
Slco4a1	6.61283	2.08948	0.317006	↓
Srgn	27.4607	8.70367	0.317199	↓
Nfatc2	3.40978	1.07641	0.317686	↓
Ccdc27	2.81578	0.896776	0.320894	↓
Gm4371	6.23864	1.99748	0.321267	↓
Aldh1a2	2.99863	0.962077	0.323096	↓
Got1	9.57327	3.08932	0.323409	↓
Spire2	2.28366	0.735337	0.324956	↓
Adprhl2	4.39625	1.42554	0.325795	↓
Rnpep	3.54414	1.14946	0.326229	↓
Rilpl1	5.19878	1.69226	0.326806	↓
Rgs10	52.9079	17.2968	0.327049	↓
Sh2d3c	9.85236	3.25437	0.330993	↓
Krt84	14.6832	4.86801	0.331991	↓
Cela1	7.63013	2.54057	0.333839	↓
Rhob	3.52636	1.17645	0.335501	↓
Slc6a6	14.2703	4.79456	0.336447	↓
Higd1c	2.58925	0.865512	0.336833	↓
Hgh1	6.01841	2.0263	0.337785	↓
Cpne9	31.142	10.5386	0.338617	↓
Sec24d	3.14957	1.07339	0.34289	↓
Pde6b	3.67923	1.26692	0.346121	↓
H2-T10	14.1096	4.87803	0.346187	↓
Crip2	8.61773	2.98438	0.347065	↓
Rtkn2	6.41713	2.22568	0.34785	↓
Scrn2	6.40403	2.23981	0.350764	↓
Tiam2	8.31683	2.91358	0.351103	↓
Mettl7a2	26.9996	9.49041	0.351742	↓
Clstn1	2.92298	1.0233	0.352304	↓
Epb4.2	4.71546	1.65683	0.352733	↓
Trp73	2.45421	0.862217	0.353954	↓
Ppap2c	6.24555	2.21807	0.356174	↓
Gtpbp3	2.26448	0.803872	0.357828	↓
Fam84b	9.58545	3.42663	0.358152	↓
Btg2	5.70247	2.03978	0.358826	↓
2810429I04Rik	2.75323	0.982212	0.359077	↓
Dlg1	2.4281	0.866438	0.359476	↓
1700016K19Rik	2.90793	1.04372	0.361119	↓
Usb1	4.55915	1.64622	0.36248	↓
Elf3	3.77811	1.36359	0.362605	↓
Pla2g4d	3.91785	1.41704	0.363314	↓
Naprt	2.47847	0.894666	0.363542	↓
Chchd10	82.836	30.1322	0.363835	↓
Ceacam10	20.5622	7.4788	0.364025	↓
Spg21	13.2705	4.84914	0.365886	↓
Angptl2	10.6466	3.90353	0.367239	↓
6430548M08Rik	3.56189	1.30327	0.367668	↓
Def6	4.53421	1.66114	0.367751	↓
Tmco6	10.3315	3.79708	0.368135	↓
Nt5dc2	2.09451	0.768075	0.369718	↓
Phlda2	11.0454	4.10192	0.371936	↓
Gstz1	9.24534	3.45361	0.374228	↓
Ccdc64b	2.02677	0.752952	0.374589	↓
Sox8	2.24703	0.836859	0.37521	↓
Bst2	19.8767	7.45805	0.37553	↓
Fam155a	15.6555	5.87457	0.375638	↓
Il17b	3.6946	1.3821	0.375777	↓
Rab25	7.60526	2.8539	0.376073	↓
Neu1	2.56622	0.959586	0.37636	↓
Nudt18	2.13571	0.7995	0.377264	↓
Wls	8.64112	3.29287	0.381786	↓
Hook2	10.4197	3.98908	0.383433	↓
Lurap1l	82.9068	31.8298	0.383997	↓
Slc9a3r2	3.05013	1.17247	0.386412	↓
Nhej1	46.0955	17.8842	0.388113	↓
BC051537	5.31634	2.06344	0.38928	↓
Mansc4	4.77914	1.86084	0.390642	↓
Cpa1	214.652	84.2204	0.392386	↓
Morn5	2.23576	0.873732	0.393511	↓
Nudt17	3.42211	1.3406	0.393519	↓
Dcxr	6.44824	2.55076	0.396511	↓
Gse1	8.36173	3.31798	0.397526	↓
Blvrb	3.28177	1.30112	0.398304	↓
Dhrs3	14.627	5.8821	0.402549	↓
1700048O20Rik	4.86025	1.95222	0.402899	↓
Rab31	10.2167	4.11309	0.403169	↓
Oprd1	3.30077	1.32961	0.404621	↓
Ccl2	3.36218	1.35458	0.404658	↓
Ccdc136	4.70488	1.90107	0.405327	↓
Add3	25.2168	10.2205	0.40554	↓
C920025E04Rik	12.1845	4.94497	0.406327	↓
Necab2	33.2974	13.5522	0.407181	↓
Lhb	9.1013	3.70356	0.407577	↓
Rln3	93.6953	38.1975	0.407741	↓
Tradd	3.50925	1.42733	0.40842	↓
Fam57a	6.29026	2.56456	0.408643	↓
Smim24	2.17515	0.884187	0.409211	↓
Ifi47	4.40819	1.80072	0.409834	↓
Mpped1	6.20509	2.55455	0.412634	↓
Mccc2	2.90653	1.19504	0.413176	↓
Myl12b	31.2548	13.0292	0.417058	↓
Ciart	11.5839	4.82561	0.417084	↓
Tmem216	9.5079	3.96302	0.417426	↓
1700030F18Rik	8.28539	3.46021	0.41833	↓
Gimap5	2.92187	1.21681	0.418438	↓
Llgl1	12.4837	5.2247	0.418989	↓
Stard5	5.19214	2.17226	0.419492	↓
H2-Oa	12.2927	5.16759	0.420849	↓
Eri3	9.70551	4.07984	0.42096	↓
Cisd3	7.38298	3.10436	0.421258	↓
Leng9	3.62512	1.52956	0.423525	↓
Lrrc4	2.80136	1.18632	0.425532	↓
Fam217b	3.23384	1.37274	0.426268	↓
Mmp23	3.01399	1.28771	0.429138	↓
Kctd18	2.0478	0.87589	0.430503	↓
Tmem194	8.00697	3.44657	0.431156	↓
Tmem260	2.50872	1.07694	0.431544	↓
Shmt1	8.20751	3.54675	0.432826	↓
Grn	12.787	5.53283	0.433134	↓
Snord4a	2.30547	0.996342	0.434616	↓
Hagh	22.041	9.62641	0.437005	↓
Cd7	99.3888	43.5054	0.437787	↓
Arhgap9	4.44567	1.94125	0.437926	↓
Syngr4	9.10267	3.98097	0.437959	↓
Lef1	9.52793	4.17825	0.439116	↓
Slain1	56.5341	24.8451	0.439571	↓
Dnajc16	2.08851	0.91248	0.439588	↓
Gipc2	48.4881	21.3587	0.440608	↓
Kcnq1	8.83756	3.89472	0.441332	↓
Arhgef1	6.69564	2.95074	0.441531	↓
Rwdd2a	7.99254	3.52746	0.442042	↓
Gm7325	3.95332	1.74345	0.442419	↓
Ppap2a	6.44934	2.851	0.442924	↓
S100a14	3.63341	1.60713	0.443852	↓
Lamc1	3.05733	1.35242	0.444171	↓
Angptl6	2.37513	1.05222	0.445349	↓
Gm7244	10.2738	4.57063	0.44542	↓
Aph1c	9.41745	4.19709	0.44626	↓
Scel	4.97721	2.2166	0.446462	↓
Itga9	12.6577	5.67661	0.448907	↓
Commd8	2.60773	1.17272	0.451812	↓
Smox	30.5561	13.8209	0.452492	↓
Tmem86a	3.74107	1.68779	0.452615	↓
Nmnat2	2.46614	1.11119	0.4528	↓
Gnmt	2.93642	1.32505	0.453108	↓
Bhlhe41	6.86429	3.11088	0.453994	↓
6720468P15Rik	25.1249	11.4092	0.454318	↓
Rnf123	4.48522	2.03253	0.454378	↓
Myo9b	5.32921	2.41837	0.454819	↓
Eci1	21.2195	9.64692	0.454881	↓
Ssr1	10.1768	4.62601	0.455101	↓
Dip2c	6.72162	3.06302	0.456505	↓
Methig1	10.3392	4.74999	0.459938	↓
Stx7	6.05223	2.78815	0.461572	↓
Scap	26.4831	12.2392	0.462355	↓
Nxn	3.03929	1.40004	0.462416	↓
Nanp	5.93578	2.74	0.462512	↓
Micall2	2.4071	1.11046	0.463557	↓
Tbc1d30	3.07405	1.42033	0.463782	↓
Ier2	10.5195	4.87538	0.463973	↓
Spesp1	23.7306	11.0264	0.464873	↓
Gm13032	2.63846	1.22176	0.465086	↓
Zfp628	3.21084	1.48961	0.465596	↓
Mir24-1	5.28022	2.45689	0.466311	↓
Adra2b	2.44758	1.13787	0.467072	↓
Entpd4	2.97662	1.38631	0.467522	↓
Atxn7l1	3.38211	1.57771	0.468059	↓
Atxn7l1	3.38211	1.57771	0.468059	↓
Fsd1	18.6614	8.73207	0.468207	↓
Fxyd6	4.925	2.303	0.468693	↓
Zfp94	5.22973	2.44918	0.469332	↓
Paqr6	16.815	7.88867	0.469461	↓
Taok3	2.21277	1.03392	0.469649	↓
Pex11g	7.94001	3.73314	0.470835	↓
Il1rap	10.8664	5.11234	0.470959	↓
Dusp1	31.3855	14.8085	0.471994	↓
Sgk1	2.06377	0.969159	0.472164	↓
Fa2h	23.9059	11.2972	0.472791	↓
Mgl2	2.9774	1.41041	0.475466	↓
Nup188	20.855	9.91863	0.475852	↓
Tcfl5	2.17272	1.02876	0.4759	↓
Sh2b3	9.29213	4.41725	0.475939	↓
Triobp	8.59587	4.09015	0.476437	↓
Olfr1300-ps1	5.75542	2.73725	0.476506	↓
2410114N07Rik	2.56905	1.2196	0.476766	↓
Id3	124.963	59.5861	0.476873	↓
Cd68	2.54565	1.20891	0.476948	↓
BC023829	6.70773	3.19926	0.477729	↓
Caskin2	3.5106	1.67348	0.478181	↓
Kdf1	8.26434	3.94734	0.478266	↓
Bco1	3.71882	1.77509	0.478727	↓
Nefh	14.0245	6.70914	0.478758	↓
Dtnbp1	4.72882	2.26003	0.479029	↓
Slc31a2	28.7078	13.7499	0.479144	↓
Cep131	2.41731	1.15427	0.479652	↓
Lhx2	2.73095	1.30943	0.481375	↓
Hs3st5	4.31361	2.07301	0.481775	↓
Hamp	2.59201	1.24398	0.481927	↓
Mir3112	5.07696	2.44219	0.482055	↓
Sco2	21.6712	10.4527	0.48257	↓
Abtb2	5.53606	2.67194	0.483576	↓
Hdhd1a	3.31469	1.59813	0.483693	↓
Iqck	4.17018	2.01232	0.483788	↓
Zfp956	28.1665	13.6337	0.484222	↓
Gm7120	3.4355	1.65896	0.484389	↓
Gpr68	5.82975	2.8205	0.484696	↓
Lrp10	7.44746	3.60667	0.484974	↓
Bik	12.6326	6.12208	0.485032	↓
Dnajc19	54.3697	26.4009	0.485676	↓
Kif17	114.622	55.7354	0.486301	↓
Paqr4	21.3717	10.3937	0.48657	↓
2010005H15Rik	3.16631	1.53567	0.486626	↓
Gpat2	6.34065	3.08428	0.487239	↓
Pawr	2.36358	1.14776	0.487767	↓
Csf2ra	3.447	1.678	0.488284	↓
Patz1	10.9828	5.36171	0.488659	↓
Trpt1	4.86895	2.37594	0.489028	↓
Stx3	2.22536	1.08344	0.489157	↓
Mif4gd	17.7904	8.70564	0.489633	↓
Actr3b	2.64053	1.29115	0.490903	↓
Gm11837	2.18243	1.06666	0.491081	↓
Sh3d19	6.22129	3.05047	0.491145	↓
BC021767	3.05256	1.49563	0.491625	↓
Wdfy1	2.37658	1.16377	0.491819	↓
Cd9	408.918	201.142	0.491901	↓
Prelp	5.9577	2.92945	0.492559	↓
Mocs3	2.38763	1.17141	0.492739	↓
Nr2c1	2.63509	1.29452	0.493186	↓
Sertad2	3.62056	1.78056	0.493191	↓
Faah	4.00883	1.97261	0.493331	↓
Fam84a	31.3118	15.4527	0.493672	↓
Agtrap	4.33264	2.13917	0.494899	↓
Cables1	7.21839	3.57355	0.49576	↓
Sgsm1	7.34926	3.64832	0.497104	↓
Kdm8	2.59258	1.28656	0.498182	↓
Has3	2.49261	1.23759	0.498515	↓
Prdm16	3.88976	1.93709	0.499285	↓
Ica1	43.1366	21.5425	0.499518	↓
Sdf2l1	30.5486	15.2687	0.49998	↓

## Sheet: fGV
Gene name	WT	Tcf12 KO	KO/WT	Up/down
4932438H23Rik	0.195127	3.9964	19.5313	↑
C78339	1.19928	15.0677	12.4683	↑
Prl2c5	0.254786	2.20629	8.37011	↑
Evl	0.625324	4.97041	7.83916	↑
Gm2516	0.467358	3.23419	6.79613	↑
Gm9513	1.77463	11.6973	6.56006	↑
Gpihbp1	0.492263	3.27837	6.54711	↑
March11	0.709916	4.33582	6.03656	↑
Olfr315	0.369329	2.19801	5.82084	↑
Ccdc33	0.538962	3.10984	5.68316	↑
Gm9733	0.670671	3.81614	5.62113	↑
Mfhas1	1.00464	5.4996	5.43011	↑
Cbfa2t3	1.07857	5.81519	5.35123	↑
Prelid2	2.15407	10.6399	4.92125	↑
Reg3g	0.867102	4.28804	4.90027	↑
Hspb1	5.61947	25.8709	4.59739	↑
Tnfsf13b	12.5805	56.0686	4.45402	↑
Schip1	1.76081	7.56235	4.2762	↑
Cts3	1.22605	5.03004	4.07753	↑
Ak5	0.91333	3.67857	3.99486	↑
Gm5039	0.89951	3.48609	3.84393	↑
Wbp1l	1.24955	4.55308	3.62279	↑
Atp6v0a4	0.679318	2.44974	3.56837	↑
2900092C05Rik	0.853476	3.02075	3.50994	↑
Selp	3.58729	12.5368	3.48786	↑
Mef2b	7.11737	24.8197	3.48371	↑
Klk15	1.35635	4.72473	3.46525	↑
Vmn1r132	3.45115	11.9447	3.45396	↑
Vmn1r132	3.45115	11.9447	3.45396	↑
Tox	1.03792	3.53014	3.37827	↑
Fabp7	3.67835	12.4212	3.3704	↑
Vmn1r157	3.32584	11.1762	3.35335	↑
Vmn1r157	3.32584	11.1762	3.35335	↑
Gm11985	55.1898	184.436	3.34142	↑
Vmn1r139	5.95899	19.8746	3.33132	↑
Vmn1r139	5.95899	19.8746	3.33132	↑
Prr32	1.1047	3.6705	3.30177	↑
9130015A21Rik	11.6949	38.4639	3.287	↑
Csmd3	0.858135	2.84333	3.28674	↑
Cd1d1	2.5313	8.33456	3.28357	↑
Cacng4	1.90287	6.26716	3.28154	↑
Lmo3	1.58551	5.19187	3.26032	↑
Spata19	0.815088	2.62324	3.19146	↑
Vmn1r112	7.15571	22.7733	3.17948	↑
Gm21949	1.75533	5.59488	3.17498	↑
Gm14446	1.02672	3.25557	3.14991	↑
Slc5a12	0.736379	2.28399	3.07349	↑
Zfp947	0.706449	2.19073	3.07172	↑
Man1a	0.800486	2.39259	2.96438	↑
Nfkbiz	4.16925	12.3607	2.96002	↑
Vwde	1.51418	4.4902	2.95254	↑
Yipf7	1.36223	4.00242	2.92402	↑
Fgf10	0.95996	2.78813	2.88479	↑
Plcl1	0.921086	2.63178	2.83732	↑
Syndig1	0.914715	2.60707	2.83014	↑
Ccdc173	2.62333	7.34112	2.79157	↑
Pls3	1.22752	3.43802	2.78622	↑
Bcl2l1	2.04067	5.67698	2.77323	↑
Cep128	1.28595	3.58149	2.77133	↑
Gm6902	0.803418	2.23015	2.754	↑
Gm6902	0.803418	2.23015	2.754	↑
Gm6902	0.803418	2.23015	2.754	↑
Smim9	1.95606	5.36681	2.73481	↑
Rrh	4.09239	11.1274	2.71486	↑
Smco2	1.7993	4.8856	2.7058	↑
Basp1	0.861568	2.34094	2.69737	↑
3632451O06Rik	1.39158	3.76233	2.69148	↑
Rad51b	2.14878	5.79611	2.68954	↑
Kcnj13	1.32797	3.58796	2.68913	↑
Tmem182	2.4068	6.438	2.668	↑
Epha3	1.87567	5.00239	2.65815	↑
4930429D17Rik	4.30377	11.4165	2.64884	↑
Tmod4	0.792026	2.10512	2.63721	↑
Igfbp7	20.2826	53.3463	2.62935	↑
Ramp2	0.823888	2.17814	2.62402	↑
Ldb2	2.04921	5.36968	2.6125	↑
Phf11d	0.900208	2.34474	2.58703	↑
Try4	0.961353	2.49338	2.57721	↑
Lalba	1.78168	4.58786	2.56623	↑
Tceal8	8.01307	20.3681	2.53993	↑
Bmx	0.951946	2.4292	2.53569	↑
1700047E10Rik	1.08226	2.74158	2.51915	↑
Htra1	24.9928	62.9242	2.51709	↑
Prss12	4.84706	12.0869	2.49059	↑
Gm4567	1.06195	2.65257	2.48386	↑
Gm4567	1.06195	2.65257	2.48386	↑
Gm4567	1.06195	2.65257	2.48386	↑
Akr1b8	14.9775	37.1107	2.47677	↑
Gm1631	1.0287	2.55818	2.4725	↑
Olfr283	1.08083	2.67964	2.46568	↑
Rhox8	1.62425	4.01843	2.465	↑
Rims1	1.30626	3.19724	2.43662	↑
Cela2a	2.85399	6.9322	2.42396	↑
Slamf9	1.35046	3.26811	2.40955	↑
Asb4	3.33698	8.03565	2.40385	↑
Gulp1	0.985679	2.37899	2.39936	↑
Gykl1	2.65675	6.38601	2.39843	↑
Zfp820	1.24681	2.99249	2.38899	↑
Ndufa4l2	1.52685	3.6426	2.37668	↑
Ankrd33b	1.39921	3.33866	2.37627	↑
Fam3b	1.21862	2.90033	2.36879	↑
Cyp2c69	0.899781	2.12533	2.34708	↑
Epsti1	24.6889	57.4943	2.32821	↑
Spert	2.62891	6.11622	2.32149	↑
Eras	1.63905	3.81612	2.3202	↑
Prkar2b	5.66876	13.1137	2.31101	↑
S100a16	1.43454	3.31704	2.30318	↑
Myom2	1.1666	2.68916	2.29403	↑
Prg4	1.54442	3.55447	2.29312	↑
Cpb1	3.9157	8.9755	2.28889	↑
Anxa5	7.18215	16.3943	2.28086	↑
C1qb	32.4995	73.7645	2.26932	↑
Tekt4	2.25464	5.12762	2.26862	↑
1700030O20Rik	4.15636	9.41814	2.26292	↑
Mkrn2os	2.8985	6.54807	2.2548	↑
Gm20740	1.40806	3.1826	2.25138	↑
Cd69	5.73938	12.8985	2.2452	↑
Etv1	1.61677	3.63635	2.24147	↑
Asb13	1.91308	4.29568	2.23894	↑
Parp6	1.0854	2.43792	2.23472	↑
Mir5128	1.10806	2.4862	2.23262	↑
Btg1-ps1	2.28471	5.11206	2.23212	↑
Mei4	10.3037	22.978	2.22887	↑
Plcxd3	1.215	2.71625	2.22552	↑
Gabra5	1.06202	2.36055	2.2113	↑
4930568E12Rik	9.09829	20.116	2.20963	↑
1700015G11Rik	5.41236	11.8074	2.17938	↑
Lca5	1.13632	2.48729	2.17853	↑
Sptssb	7.39665	16.0581	2.16941	↑
Gm19583	5.30068	11.4702	2.16173	↑
Gm8817	8.7794	18.9465	2.15674	↑
Mep1b	1.92226	4.14025	2.14787	↑
Stat4	8.96224	19.2437	2.14592	↑
BC030307	4.34271	9.31147	2.14153	↑
Cntn6	2.19529	4.70428	2.13772	↑
Hist1h4c	4.09707	8.74924	2.13272	↑
Gm4975	3.00286	6.38288	2.12187	↑
5830473C10Rik	2.39949	5.10172	2.1215	↑
Gm15107	2.07058	4.40129	2.12022	↑
Dyrk1a	21.6463	45.8495	2.11761	↑
AW495222	15.1084	31.9447	2.11362	↑
Slco1a5	4.43723	9.32726	2.09957	↑
Sptlc3	3.24583	6.80481	2.09311	↑
Dpf3	13.6644	28.6048	2.09258	↑
Hist4h4	2.14165	4.48875	2.09084	↑
Gm4224	1.85041	3.86953	2.08531	↑
Gna14	29.2917	61.0692	2.08449	↑
Trp63	3.1067	6.48349	2.08345	↑
Taar9	1.55431	3.23825	2.07647	↑
Ccdc85a	2.03942	4.23902	2.07328	↑
Anxa2	17.7356	36.5384	2.05957	↑
Tnfrsf17	1.5832	3.26744	2.05714	↑
Tpm4	1.57098	3.23583	2.05305	↑
Fstl1	1.80838	3.7187	2.05056	↑
D330045A20Rik	2.36218	4.85296	2.05	↑
A530046M15Rik	8.14089	16.6468	2.04356	↑
Nsun3	3.09631	6.33662	2.04314	↑
Atp8a2	8.58007	17.5345	2.04242	↑
Ugt2b38	3.40144	6.94136	2.03766	↑
Lemd1	2.41891	4.93559	2.03613	↑
Lyn	5.23035	10.637	2.03174	↑
Fut10	2.24834	4.56578	2.02617	↑
Abcb4	10.0253	20.2556	2.01943	↑
Trim31	1.98524	4.01433	2.01697	↑
Mas1	1.14334	2.31057	2.01205	↑
Got1l1	2.03336	4.10127	2.01202	↑
Dapp1	1.88003	3.78726	2.0091	↑
4933416M07Rik	3.0775	6.19262	2.00894	↑
Apba2	2.56804	0.10092	0.0430249	↓
Krt73	2.206	0.104225	0.0515453	↓
Prm2	14.0679	0.764565	0.0550199	↓
4833419F23Rik	4.75176	0.309802	0.0671606	↓
Htr5b	2.20148	0.1515	0.073028	↓
Cadps2	2.24026	0.170074	0.0800237	↓
1700021F07Rik	53.4085	4.28165	0.0803401	↓
Sult5a1	24.9214	2.6286	0.105834	↓
Wwc1	2.03033	0.206781	0.106248	↓
Crabp2	60.6435	6.95897	0.114898	↓
Cdc42ep3	9.52967	1.22622	0.129588	↓
Insm1	6.79515	0.986522	0.146436	↓
Camk1	2.18463	0.314139	0.147697	↓
Pabpn1l	76.0462	11.2745	0.148371	↓
Entpd2	2.26508	0.331354	0.150041	↓
Rgs19	6.86631	1.16275	0.170549	↓
Actr3b	2.32279	0.403354	0.177193	↓
Repin1	5.70381	1.03823	0.183456	↓
Tm7sf2	2.99466	0.546377	0.185172	↓
Glb1	2.89727	0.529197	0.185465	↓
Mid1	2.56198	0.469601	0.186472	↓
Gstm2	4.59285	0.871678	0.19155	↓
Gpx6	51.8655	10.0021	0.193002	↓
Got1	22.6619	4.44699	0.196586	↓
Bst2	15.6511	3.14394	0.201387	↓
Lrrc34	3.54077	0.709524	0.202639	↓
Man2b1	2.57316	0.524116	0.206768	↓
Syde1	3.79822	0.815953	0.216887	↓
Acy3	5.03605	1.09407	0.2188	↓
Ampd3	7.46829	1.6412	0.220799	↓
Snph	3.2232	0.708066	0.222092	↓
Hpd	2.76936	0.617544	0.225787	↓
Cxcr3	6.05162	1.39929	0.232493	↓
Tcea2	2.16633	0.519242	0.243181	↓
Slc9a3r2	3.38297	0.818234	0.244103	↓
Zfp82	2.14712	0.518401	0.244957	↓
Lrrc4	3.64833	0.903967	0.249831	↓
Nudt17	3.53942	0.878335	0.250276	↓
Mt4	19.314	4.91598	0.254916	↓
Mmp23	2.91951	0.738495	0.255502	↓
Tcf12	5.22949	1.33625	0.256943	↓
Cldn15	8.03804	2.06166	0.257412	↓
Rtkn2	4.06432	1.04132	0.258037	↓
Tac2	40.3739	10.4987	0.26022	↓
Crip2	11.7873	3.10283	0.263859	↓
Ovol1	2.85335	0.766374	0.271142	↓
1700048O20Rik	6.5322	1.77125	0.272271	↓
Rab31	5.40651	1.47408	0.273991	↓
Slc30a2	3.4485	0.939796	0.274626	↓
Igfals	8.25475	2.26641	0.275436	↓
Cisd3	7.98634	2.19259	0.27545	↓
Lmf1	2.81048	0.785691	0.282112	↓
1700016K19Rik	2.03625	0.573814	0.285309	↓
Gas6	3.92339	1.11389	0.285731	↓
Pde6b	7.86931	2.24837	0.28662	↓
Gm7244	5.29951	1.52169	0.288481	↓
Gnmt	2.99222	0.877856	0.295733	↓
Tmco6	8.09719	2.4083	0.298291	↓
Mgat1	3.41098	1.01137	0.298561	↓
2300009A05Rik	3.12982	0.928896	0.299029	↓
Bhlhe41	13.769	4.13011	0.300464	↓
Usp11	6.93897	2.0877	0.301872	↓
Nr1i2	3.08141	0.923361	0.301921	↓
Polrmt	11.1552	3.41861	0.307081	↓
Impa2	8.99424	2.76978	0.308719	↓
Nr2e3	5.61622	1.74981	0.312788	↓
Spg21	10.5231	3.30724	0.314935	↓
Klhl21	5.80664	1.82706	0.315829	↓
Nrg1	3.82207	1.22224	0.32156	↓
Pkib	3.55268	1.14232	0.323441	↓
Angptl2	8.66535	2.82772	0.327102	↓
Rsph9	4.72994	1.54909	0.328927	↓
Phlda2	13.9965	4.60748	0.329666	↓
Ttc34	6.62259	2.18566	0.331041	↓
Chd3os	8.29443	2.73978	0.331122	↓
Ctf1	2.92644	0.963969	0.331684	↓
Aff1	3.70074	1.22342	0.332392	↓
Ltbp2	3.89205	1.29286	0.33389	↓
Csrp1	2.37556	0.788707	0.334809	↓
Llgl1	10.5982	3.54447	0.335068	↓
Vat1	2.16269	0.721022	0.336459	↓
Ablim3	2.16577	0.722539	0.336681	↓
Rwdd2a	8.89891	3.01062	0.339057	↓
Rab29	4.39008	1.49043	0.341	↓
Lin7b	4.72365	1.60854	0.341923	↓
Hist3h2ba	4.6507	1.58445	0.342106	↓
Fam173a	5.60145	1.91944	0.34384	↓
Slc25a33	3.55228	1.22009	0.345309	↓
Krt12	49.7185	17.1967	0.346014	↓
Crym	7.98878	2.78064	0.348882	↓
4930504O13Rik	3.86688	1.35777	0.3528	↓
Igflr1	13.207	4.66378	0.353618	↓
Sh2d3c	6.54376	2.31511	0.354775	↓
Pthlh	5.05225	1.78956	0.355487	↓
Art1	2.48719	0.881845	0.357139	↓
Stard5	8.01099	2.86957	0.359004	↓
Chchd10	61.2401	22.0255	0.359763	↓
Lamc1	3.08238	1.10346	0.360066	↓
Nefh	8.47851	3.05308	0.36085	↓
Tert	3.69977	1.32972	0.361133	↓
Rilpl1	2.7094	0.975836	0.362519	↓
Evx1	7.55323	2.74996	0.364919	↓
Rnf135	2.88059	1.04709	0.3657	↓
Gpat2	3.39015	1.23996	0.367618	↓
Slc6a6	10.6939	3.93197	0.368274	↓
Rapgef6	5.81496	2.14351	0.369704	↓
Epb4.2	3.16467	1.16643	0.370567	↓
Comtd1	2.51699	0.928177	0.371263	↓
Pla2g4d	5.09063	1.8912	0.372739	↓
Pnmt	6.32668	2.3559	0.373366	↓
Gstm1	2.65315	0.990636	0.375734	↓
Eps8l2	2.14274	0.800791	0.376632	↓
Mir3112	2.73562	1.02418	0.376664	↓
S100a14	4.63819	1.74284	0.377102	↓
Eps8l3	6.97511	2.64102	0.379524	↓
Hgh1	2.58806	0.980159	0.381115	↓
Sec24d	2.95559	1.12662	0.383269	↓
Snai3	19.1943	7.36087	0.383814	↓
Sox8	2.24584	0.856758	0.384228	↓
Gm4371	3.89626	1.49344	0.38488	↓
Gm10466	3.37338	1.29287	0.385078	↓
Prss8	2.74281	1.05448	0.38669	↓
Tmed4	5.53802	2.14328	0.388116	↓
Hook2	6.28445	2.43694	0.388746	↓
Trpm4	2.19282	0.852153	0.391385	↓
Tex15	11.7042	4.57601	0.391493	↓
Tmem159	5.68309	2.23146	0.393716	↓
Ciart	9.85064	3.87759	0.394254	↓
Trp73	2.42662	0.950687	0.39427	↓
Gm7325	6.5898	2.59238	0.394313	↓
Tcf7	13.0645	5.15118	0.394752	↓
Fam195b	3.44986	1.36113	0.396296	↓
Fam213b	4.09176	1.62954	0.399717	↓
Slc25a36	2.74238	1.09081	0.399949	↓
Snai1	11.7259	4.68416	0.399981	↓
Tmem189	2.22415	0.888092	0.401984	↓
Ccdc27	2.16463	0.864708	0.402232	↓
Grn	12.2189	4.92769	0.403774	↓
Osr2	2.78246	1.11924	0.404389	↓
Lhb	11.0025	4.45294	0.405261	↓
Cachd1	7.87906	3.18994	0.405618	↓
Nob1	8.88324	3.60007	0.405934	↓
Csf1	2.78558	1.12844	0.407227	↓
Lzts1	5.70414	2.34818	0.412692	↓
Creg1	17.9611	7.42955	0.413973	↓
Slco4a1	5.92195	2.44791	0.414352	↓
Mxra8	4.93989	2.05113	0.4164	↓
Zfp418	2.81506	1.16645	0.416435	↓
Vrk3	5.83059	2.45201	0.421535	↓
Cox6b2	150.089	63.3795	0.422318	↓
Gstz1	8.10004	3.42924	0.424072	↓
Wsb1	8.54188	3.61778	0.424208	↓
Cpne9	49.8306	21.2797	0.427156	↓
Has3	2.07095	0.879113	0.427263	↓
Arhgef4	2.68421	1.14339	0.4281	↓
BC037034	2.04574	0.870172	0.428153	↓
Large	2.41553	1.02973	0.428661	↓
Fam213a	5.01727	2.15086	0.429827	↓
Lpin1	2.77121	1.18616	0.430085	↓
Fam84a	42.3493	18.2125	0.430189	↓
Acot5	2.2077	0.949148	0.432497	↓
Ugdh	5.66243	2.44871	0.433449	↓
Cbfb	5.26003	2.2767	0.433907	↓
Matn1	2.07836	0.900376	0.435929	↓
Baiap2l2	2.8945	1.25658	0.436077	↓
Gca	2.33803	1.01648	0.437165	↓
Fgl1	2.65004	1.17393	0.445082	↓
Kcnq1	7.15534	3.19313	0.44703	↓
Hamp	4.06913	1.81774	0.44807	↓
Nr2c1	3.75677	1.6792	0.448448	↓
Rcan1	5.46511	2.44593	0.448563	↓
Myl12b	20.404	9.1512	0.448771	↓
Cdca7	8.57279	3.84365	0.448998	↓
Slc4a3	2.42544	1.08863	0.4511	↓
Fgd1	2.63544	1.18371	0.451232	↓
Plod1	2.65474	1.19402	0.451834	↓
Efna4	8.02599	3.62506	0.452347	↓
Qrich2	3.79907	1.71321	0.452396	↓
Agtrap	3.1885	1.43857	0.45289	↓
Pus7l	2.07062	0.933294	0.453371	↓
Pld6	2.44945	1.10861	0.454821	↓
Srgn	51.2828	23.3924	0.456251	↓
Cstb	14.6331	6.71158	0.459028	↓
Vps36	5.48008	2.51454	0.459837	↓
Aph1c	9.5958	4.41507	0.460666	↓
Dab1	3.00236	1.3794	0.461234	↓
0610011F06Rik	3.02706	1.39296	0.461945	↓
Tmem180	2.33791	1.07639	0.462705	↓
Usb1	3.09171	1.42542	0.462783	↓
Acbd7	7.08275	3.28087	0.463977	↓
Olfr878	8.58588	3.98325	0.464554	↓
Wls	8.0125	3.72508	0.465575	↓
Ap1b1	30.114	14.0349	0.466235	↓
Ttc32	12.4406	5.7965	0.466363	↓
Dip2c	6.50215	3.05226	0.470237	↓
Ptpn6	3.97954	1.86924	0.471041	↓
Sh3rf1	21.1909	9.9822	0.471311	↓
Mterf1a	8.64112	4.07345	0.472014	↓
Tmem158	3.03725	1.42893	0.472206	↓
Mlf1	8.66614	4.08788	0.472316	↓
Npdc1	2.59792	1.22363	0.473032	↓
Necab2	25.2198	11.9477	0.47395	↓
Rasgef1b	2.49433	1.18038	0.475328	↓
Ppap2c	4.00882	1.90369	0.476182	↓
Coq5	4.4616	2.12622	0.47773	↓
Dusp2	6.94104	3.31504	0.478351	↓
Rmdn2	2.42245	1.15608	0.479385	↓
Fa2h	16.4907	7.91576	0.48033	↓
Slc44a4	2.37586	1.14009	0.482044	↓
Tars2	3.71209	1.78519	0.482307	↓
Rapsn	12.6667	6.10723	0.482559	↓
1110007C09Rik	8.87626	4.2817	0.482959	↓
Asap2	6.16278	2.97212	0.483108	↓
Sh3d19	6.31544	3.0487	0.483556	↓
Tcn2	30.5989	14.7952	0.483691	↓
Nmrk1	3.6582	1.76862	0.484876	↓
Tusc1	3.15316	1.52375	0.484879	↓
1700028I16Rik	12.1945	5.91028	0.48509	↓
Oxr1	4.37821	2.1213	0.485687	↓
Psph	3.76059	1.82238	0.485966	↓
Arl4d	2.18279	1.05629	0.48627	↓
Dhrs3	14.4525	7.03248	0.486948	↓
Abtb2	2.59377	1.25851	0.487181	↓
3110057O12Rik	7.14771	3.4845	0.488216	↓
Myg1	7.53895	3.68046	0.48887	↓
Ehd3	3.31623	1.61631	0.488936	↓
Ppp2r1b	3.73208	1.82063	0.489202	↓
Adora2b	10.5334	5.14924	0.489332	↓
Mpped1	12.547	6.13563	0.489421	↓
Cpa1	246.809	121.025	0.490381	↓
Abhd14a	4.98164	2.43885	0.49059	↓
Id3	48.5582	23.8812	0.491911	↓
Dcxr	3.13518	1.53926	0.492581	↓
Nacc2	2.1227	1.04067	0.492649	↓
Slc38a7	3.70567	1.82163	0.492947	↓
Socs1	11.2599	5.56589	0.494757	↓
Fbxw9	5.24001	2.58894	0.495035	↓
Actn1	3.58459	1.77008	0.49521	↓
Gm5549	2.44891	1.20974	0.49605	↓
Jup	2.18763	1.08113	0.496501	↓

## Sheet: 2-cell
Gene name	WT	Tcf12 KO	KO/WT	Up/down
Actn3	0.179085	2.75201	14.6073	↑
Mir7654	2.32355	28.6515	12.2824	↑
Fos	0.222523	2.81212	12.137	↑
Dmkn	0.386876	4.7594	12.0173	↑
Irgm1	0.196803	2.4271	11.7847	↑
Ccdc23	1.61712	18.8272	11.577	↑
Mdk	0.342182	3.27044	9.31462	↑
Tcea3	2.52864	23.0971	9.10216	↑
Cyr61	0.539729	4.89802	8.92808	↑
Gm11985	3.4931	29.2265	8.34588	↑
Jun	0.257885	2.20752	8.27788	↑
Etv2	0.267237	2.19569	7.95597	↑
Hoxd13	0.440445	3.31065	7.37192	↑
Gm16596	0.420593	3.14451	7.32596	↑
Ppef1	0.519502	3.772	7.14256	↑
Cbfa2t3	0.343912	2.49535	7.07902	↑
Gm9733	0.579061	4.10035	6.97781	↑
Pdx1	0.348127	2.42232	6.79178	↑
Hist1h2bg	0.905042	6.17063	6.75448	↑
Tm2d1	12.4706	81.431	6.52541	↑
Ccnd2	0.308507	2.03727	6.42769	↑
Barx1	0.450553	2.93966	6.40461	↑
Krt8	0.56908	3.61262	6.25581	↑
Drap1	4.57789	28.6303	6.24259	↑
Vax2	0.37787	2.40696	6.23137	↑
Mir5113	0.510936	3.23345	6.22619	↑
Nphp1	1.10194	6.7829	6.10907	↑
Bmp4	0.334899	2.07987	6.05936	↑
E130012A19Rik	0.619406	3.75541	5.98249	↑
Junb	0.909437	5.48479	5.97625	↑
Gdf1	0.351357	2.11961	5.89338	↑
Rnf166	1.24125	7.33789	5.87242	↑
Hist1h2bc	5.17615	30.4106	5.86574	↑
Atf3	0.51011	3.00209	5.79126	↑
Lhx1os	0.783731	4.58429	5.78822	↑
Ier5l	2.44465	14.1403	5.76469	↑
Tmem237	0.407448	2.37749	5.71924	↑
Pth2	0.37797	2.18502	5.6577	↑
Otx1	1.0095	5.62996	5.53211	↑
Tmub1	0.514095	2.8768	5.50815	↑
Mrgbp	0.942954	5.23232	5.50112	↑
C2cd4b	0.816357	4.48379	5.43808	↑
6330403K07Rik	0.368346	2.02153	5.3695	↑
Nnat	1.03304	5.57417	5.35375	↑
Tspan12	0.376684	2.0117	5.2283	↑
BC002163	1.73352	9.09866	5.22429	↑
BC002163	1.73352	9.09866	5.22429	↑
Hopx	0.389921	2.0713	5.20429	↑
Zfp36l1	0.566678	2.85752	4.97248	↑
Gm13238	2.08919	10.417	4.96714	↑
Cited2	1.32275	6.41495	4.8208	↑
S100a1	0.645627	3.11862	4.77195	↑
Cd5	0.461882	2.20641	4.69695	↑
Meg3	0.491618	2.33679	4.67843	↑
S100a10	1.61578	7.46132	4.59552	↑
Gm10653	1.71257	7.8925	4.58762	↑
Pitx2	0.448737	2.08923	4.57611	↑
Lars2	301.536	1372.72	4.55231	↑
Lsm5	17.6129	80.0878	4.54509	↑
Ndufs5	11.0108	50.0044	4.53819	↑
Mir1192	0.71463	3.18994	4.41596	↑
Oxr1	0.536835	2.37601	4.36331	↑
Sec11c	7.62227	33.117	4.34039	↑
S100a11	1.91435	8.3247	4.33117	↑
Batf3	1.00716	4.39014	4.32589	↑
Phc2	22.1922	95.9779	4.32336	↑
Stra8	0.663539	2.89059	4.30649	↑
Zcrb1	66.7917	286.736	4.2925	↑
Gm5547	0.51506	2.22867	4.26365	↑
Lhx1	1.79805	7.64269	4.23257	↑
Lmo4	1.85172	7.83817	4.21555	↑
Zfp523	0.522415	2.23253	4.212	↑
Pdcd6	3.6551	15.3212	4.18301	↑
Defb48	1.46377	6.13481	4.16946	↑
Slc38a2	0.593821	2.50617	4.16708	↑
Nlrp4e	7.41283	30.8676	4.15982	↑
Metrnl	0.674755	2.81372	4.1237	↑
Hist1h2bb	0.67253	2.79504	4.10977	↑
Mir6236	3.2055	12.9844	4.04118	↑
Cdkn1b	2.40245	9.68555	4.01897	↑
Mlip	1.21579	4.88839	3.99612	↑
Hand1	0.600376	2.42798	3.99422	↑
Zfp428	0.655458	2.63243	3.97085	↑
Tnnc2	2.28036	9.06849	3.96378	↑
Pias4	4.75778	18.8795	3.96191	↑
Basp1	0.602061	2.41467	3.96147	↑
Dlx2	0.554787	2.22524	3.95766	↑
Calml4	3.41431	13.4963	3.94423	↑
Irx5	0.76456	3.04419	3.94313	↑
Mnd1	1.35167	5.34429	3.93215	↑
Usp17le	2.15209	8.47847	3.92604	↑
Gdf15	0.703321	2.76445	3.88949	↑
Mospd4	0.71075	2.79329	3.88941	↑
Ccdc62	1.39726	5.4317	3.86686	↑
Lsm4	7.20697	27.8848	3.86517	↑
Tmsb15a	1.11622	4.33115	3.85463	↑
Prph	0.65407	2.52758	3.82125	↑
Hist1h1a	12.6309	48.1354	3.8087	↑
Dusp2	1.15719	4.43182	3.80556	↑
Bola3	3.30645	12.6105	3.80543	↑
Gm9999	1.08958	4.14408	3.77786	↑
Chac2	0.646545	2.42273	3.70535	↑
Naip1	0.92184	3.44042	3.7028	↑
Mbl2	20.1168	73.5956	3.6571	↑
2310009B15Rik	0.602543	2.22811	3.6538	↑
Zfp605	1.13205	4.13449	3.62899	↑
L3hypdh	1.49247	5.39327	3.59625	↑
Spp1	0.935813	3.39131	3.59618	↑
Acp6	1.21718	4.38774	3.58361	↑
Nxf2	1.0901	3.91977	3.5722	↑
Dusp5	0.82382	2.95106	3.5512	↑
Ier2	3.40105	12.0764	3.54331	↑
Nobox	5.932	20.9028	3.51948	↑
Snord99	0.856909	3.02548	3.5015	↑
Ube2d1	1.47973	5.17743	3.48212	↑
E130218I03Rik	0.859312	3.01588	3.48077	↑
LOC100503676	0.859152	3.01313	3.47825	↑
Per1	0.806246	2.82885	3.47794	↑
Acy1	1.01903	3.56291	3.47212	↑
Gata2	1.76715	6.13211	3.45615	↑
Map9	0.63235	2.20218	3.44389	↑
Cep104	1.3029	4.5057	3.43949	↑
Sh3bp2	0.624072	2.16882	3.43624	↑
Hoxd8	0.958486	3.3171	3.43537	↑
Lrrc49	2.11515	7.26669	3.42409	↑
Fetub	0.714187	2.46419	3.41651	↑
Rel	1.22846	4.19305	3.39377	↑
Ube2m	1.19918	4.07695	3.37993	↑
Grrp1	0.973018	3.31033	3.37769	↑
Ndufa3	8.12342	27.4257	3.3732	↑
Atp6ap1l	1.64325	5.56344	3.37121	↑
Rasl11b	1.43579	4.86349	3.37081	↑
E330017A01Rik	13.2801	44.2934	3.33357	↑
Dpys	0.916227	3.05007	3.30381	↑
Slc25a1	1.40321	4.6416	3.29152	↑
Egr1	2.49635	8.23288	3.28879	↑
Chmp4b	1.42856	4.71293	3.2831	↑
Hist1h2bh	0.674482	2.23006	3.27264	↑
Lsr	1.91103	6.26325	3.26556	↑
Sox2	1.56258	5.11843	3.26116	↑
1110058L19Rik	12.7628	41.536	3.25269	↑
Gata3	2.17759	7.10038	3.25033	↑
Rom1	0.668314	2.18283	3.23276	↑
Cebpb	0.832164	2.70614	3.22519	↑
Mir463	0.763301	2.47844	3.21794	↑
Fkbp11	2.08268	6.68177	3.1977	↑
Phlda1	1.25286	4.00332	3.17798	↑
2310033P09Rik	1.51438	4.83435	3.17792	↑
Galnt1	1.31923	4.20811	3.17334	↑
Socs7	8.45238	26.7228	3.15902	↑
Ccdc89	0.632365	2.00744	3.14065	↑
Gm4907	1.40525	4.41014	3.12321	↑
Chd3os	1.11989	3.51099	3.11621	↑
Eri1	1.96182	6.11857	3.10809	↑
Defb41	8.33597	25.9063	3.10524	↑
Gadd45g	2.47912	7.70996	3.10148	↑
Lgsn	1.87069	5.8137	3.09657	↑
Gnas	16.1797	50.025	3.09056	↑
Zfp277	11.7852	36.3876	3.08581	↑
Cldn26	0.885427	2.74688	3.07884	↑
Hist1h2aa	3.9351	12.0616	3.05991	↑
Zmynd11	3.08125	9.4215	3.05103	↑
Gm4340	51.528	157.052	3.04751	↑
Elavl3	2.42263	7.39972	3.04597	↑
Mir363	0.753422	2.30458	3.03185	↑
Golga4	6.34407	19.2523	3.0315	↑
Rnf145	1.135	3.45929	3.02994	↑
Ghdc	0.907168	2.75856	3.01859	↑
Usf2	7.37974	22.1689	3.00131	↑
Scamp2	2.62055	7.84966	2.98784	↑
Gm1673	17.1408	51.2231	2.98721	↑
Ndufa1	70.373	209.619	2.97841	↑
Jag2	2.1163	6.29111	2.96341	↑
Cfap36	11.0053	32.4713	2.94873	↑
Sox11	1.93306	5.71686	2.94734	↑
Gng10	1.88162	5.54646	2.9374	↑
Gm4541	1.84403	5.43281	2.93567	↑
Gm4541	1.84403	5.43281	2.93567	↑
Gm4541	1.84403	5.43281	2.93567	↑
Gm4541	1.84403	5.43281	2.93567	↑
Gm4541	1.84403	5.43281	2.93567	↑
Cntn6	3.31211	9.68096	2.91711	↑
Lactb	4.95133	14.4171	2.90791	↑
Map4k4	1.25177	3.65735	2.90652	↑
Clcc1	12.625	36.6359	2.90034	↑
Zfp91Cntf	9.67128	28.0145	2.89471	↑
Pabpc1l	1.79827	5.22433	2.89466	↑
Prnd	0.944956	2.75168	2.89195	↑
Tmem108	4.74836	13.7163	2.88467	↑
2900060B14Rik	1.4885	4.30705	2.88092	↑
Tspyl4	1.39067	4.0213	2.87812	↑
Zdhhc18	4.38938	12.6331	2.87383	↑
Serpinb1c	2.92644	8.41985	2.87077	↑
Vgll4	2.33225	6.67442	2.85384	↑
Eif1b	44.2471	125.53	2.83661	↑
Zar1	20.6921	58.7105	2.83645	↑
Ccdc85b	1.14652	3.26627	2.83287	↑
Poc1b	3.08348	8.74307	2.82952	↑
Fcgbp	1.51717	4.30471	2.8253	↑
Fance	1.81319	5.13879	2.82406	↑
Rpia	8.27598	23.3015	2.81337	↑
Npm3	2.24847	6.30216	2.79489	↑
Anp32a	0.85154	2.39669	2.79347	↑
Gm4745	14.3088	39.8806	2.78588	↑
Zrsr2	4.39651	12.2398	2.77992	↑
Uqcr11	28.8472	80.1627	2.77826	↑
Lrrc15	1.02408	2.84994	2.76568	↑
Naga	0.915131	2.54409	2.76079	↑
Bex4	1.92252	5.30973	2.75275	↑
Eepd1	0.992549	2.74884	2.75183	↑
Furin	1.30268	3.60142	2.75119	↑
Pbx2	1.85107	5.08439	2.73734	↑
1110038F14Rik	10.0761	27.5819	2.73564	↑
Ccdc34	17.1889	46.9721	2.73169	↑
Fam174a	1.16026	3.16772	2.7154	↑
Rn45s	6391.52	17335.1	2.7122	↑
Prdm1	0.747339	2.03403	2.69896	↑
Mgat4b	0.864836	2.35037	2.69807	↑
Nudt7	7.75861	20.9401	2.69677	↑
Camk2g	9.34813	25.2062	2.69458	↑
Palm	1.2419	3.36129	2.69293	↑
Timm10b	3.58553	9.66346	2.69041	↑
Cetn2	19.0268	51.1491	2.68738	↑
Cnot3	15.181	40.7945	2.68611	↑
Capn12	1.16915	3.14703	2.67738	↑
Snai2	0.762779	2.05372	2.67051	↑
Txndc11	5.10243	13.635	2.66898	↑
Smap1	6.11139	16.2956	2.6637	↑
Madd	1.17065	3.13365	2.66265	↑
Irx2	1.28914	3.42968	2.64766	↑
Anp32b	165.17	436.595	2.6432	↑
Gata6	0.848237	2.25731	2.64182	↑
Pou3f1	1.59375	4.21933	2.63716	↑
Ngfrap1	2.43549	6.43248	2.63444	↑
Gm813	5.94213	15.6563	2.63205	↑
Fabp3	2.26692	5.97084	2.62673	↑
Fbrsl1	0.957774	2.52991	2.62449	↑
Zfand3	1.99495	5.24543	2.62122	↑
Msh3	6.40262	16.7973	2.62097	↑
Pet117	2.88382	7.57098	2.61971	↑
Atp9a	1.86142	4.88948	2.61805	↑
Snord55	5.90358	15.4483	2.61404	↑
Apoa2	1.21304	3.18249	2.6103	↑
Gm13034	18.6021	48.4437	2.60334	↑
Mtch1	1.18907	3.09289	2.58775	↑
Crtc2	1.1005	2.86258	2.58675	↑
Pdcd5	16.0883	41.5832	2.5837	↑
Htra1	5.14466	13.299	2.58193	↑
AB124611	0.807568	2.10079	2.58179	↑
Mir7051	2.98319	7.70124	2.57626	↑
Gm2518	0.797278	2.06969	2.57617	↑
Gna15	1.23039	3.18385	2.57488	↑
Bcat2	1.15582	2.99012	2.5734	↑
Axin2	5.37579	13.8163	2.56718	↑
Fxr2	5.23689	13.4417	2.56375	↑
Nlrp4f	24.6944	63.3047	2.56289	↑
LOC100504703	1.18649	3.05632	2.56276	↑
Aknad1	1.26304	3.25079	2.56142	↑
Dnase2a	0.94004	2.41174	2.54909	↑
Zc3h6	6.54693	16.6896	2.54685	↑
Fabp7	1.33669	3.41526	2.54347	↑
B3gnt7	1.70841	4.34829	2.53623	↑
Pura	1.51475	3.85011	2.53164	↑
Abcb8	1.59347	4.04172	2.52684	↑
Usp17ld	5.97672	15.1097	2.52554	↑
H2afx	10.3235	25.9733	2.51446	↑
Gm16796	1.14484	2.88253	2.50471	↑
Mitd1	1.94955	4.88559	2.49832	↑
Opalin	0.884204	2.2232	2.49741	↑
Cbx1	35.4648	88.579	2.49724	↑
Smim12	3.92712	9.80325	2.49249	↑
Adcy5	0.851783	2.13662	2.49091	↑
Tubb2a	39.411	98.1376	2.48973	↑
Arrdc4	4.11371	10.2214	2.48112	↑
Kcnj13	1.5262	3.79982	2.48002	↑
Myo10	8.51091	21.0975	2.47714	↑
Apoe	6.57219	16.2217	2.46601	↑
Tcof1	7.21878	17.7819	2.46126	↑
2210417A02Rik	1.016	2.50981	2.45597	↑
Oosp2	38.0535	93.405	2.45419	↑
Trp53bp2	0.988206	2.43816	2.45256	↑
Henmt1	4.85305	11.8973	2.44853	↑
Neurog2	1.38759	3.41168	2.44827	↑
Osm	0.828348	2.04046	2.44584	↑
2810417H13Rik	2.25442	5.50596	2.43593	↑
Zbtb22	0.90664	2.22275	2.4358	↑
Arid3b	1.497	3.64456	2.42505	↑
Dio3	1.11485	2.71616	2.42357	↑
Rbmxl2	0.850616	2.07392	2.42142	↑
Tsga8	7.41306	17.9267	2.41634	↑
Gm527	14.1755	34.2294	2.41369	↑
Gm20765	76.2519	184.056	2.41361	↑
Gnl1	2.81833	6.815	2.41309	↑
Gm21312	76.3347	184.04	2.41077	↑
Sdc4	1.07824	2.61036	2.40789	↑
Optn	1.31492	3.18025	2.40788	↑
Hist2h3b	12.5411	30.2022	2.40714	↑
Dhcr24	0.870636	2.10745	2.40446	↑
Zbtb7b	1.15406	2.77742	2.39456	↑
Rbm17	62.2069	148.86	2.39275	↑
Tjp3	1.09861	2.63807	2.38864	↑
Igbp1	0.962127	2.31063	2.38716	↑
Pdcd7	13.6017	32.3762	2.37928	↑
Tll1	1.96536	4.68842	2.37851	↑
Gm6578	2.6546	6.31023	2.37192	↑
Pck2	0.925588	2.20517	2.36768	↑
Hist2h3c2	14.0845	33.2591	2.36043	↑
Hist2h3c2	14.0845	33.2591	2.36043	↑
Hist2h3c1	13.7663	32.5077	2.36041	↑
Hist2h3c1	13.7663	32.5077	2.36041	↑
Ppp6r1	1.47205	3.48768	2.36003	↑
Mir1949	1.15297	2.73455	2.35995	↑
Klf6	1.68229	3.96928	2.35142	↑
Csnk1e	14.6593	34.4674	2.35031	↑
Pgbd5	2.90989	6.8507	2.34964	↑
Atp5l	26.2623	61.6599	2.34733	↑
Rsrc1	2.14424	5.03143	2.34024	↑
Rps2	146.866	342.668	2.33312	↑
Rnf32	1.47037	3.43488	2.32704	↑
B230118H07Rik	0.949052	2.22151	2.32679	↑
Usp17la	4.05208	9.42908	2.3237	↑
Gm19757	21.698	50.4225	2.32322	↑
Fbxl7	1.18776	2.77085	2.3217	↑
Gm21304	100.807	233.93	2.32046	↑
H1fx	1.59929	3.71526	2.31485	↑
Fam114a2	4.40791	10.2146	2.31435	↑
Arrdc3	3.72383	8.62851	2.31358	↑
1700010I14Rik	1.50315	3.48712	2.31116	↑
Mta1	2.79027	6.4564	2.30921	↑
Ndufa5	5.72324	13.2069	2.30531	↑
1700113A16Rik	1.86005	4.29908	2.30426	↑
Aldh2	2.31936	5.35408	2.30282	↑
Gdf9	111.567	256.606	2.29991	↑
Snord16a	2.39637	5.51968	2.29793	↑
Fdx1l	7.42577	17.0663	2.29651	↑
Gal	5.06636	11.645	2.29593	↑
Phc1	3.13774	7.21442	2.29511	↑
Herpud1	1.02171	2.35577	2.29307	↑
Fam171b	1.1199	2.57547	2.28822	↑
Mapk7	0.944063	2.1669	2.28172	↑
Hdac2	16.1645	36.8832	2.28094	↑
Rasd1	1.52628	3.49142	2.27916	↑
Tubb2b	5.56664	12.6783	2.27526	↑
Snord104	24.9628	56.7774	2.27397	↑
Cd3eap	6.41596	14.5504	2.26587	↑
Lsm14b	31.6106	71.6289	2.26558	↑
Fkbp5	23.8626	54.0599	2.26494	↑
Nmu	6.31596	14.3014	2.26233	↑
Mfap2	24.7358	55.8697	2.25815	↑
Hist1h4h	3.66877	8.28328	2.25436	↑
B4galt2	6.09538	13.7383	2.25184	↑
4931428L18Rik	47.5993	107.14	2.25062	↑
Cast	1.03182	2.33322	2.24916	↑
Srf	3.70627	8.34692	2.24874	↑
Fam192a	33.9185	76.25	2.24767	↑
Hspa1b	1.66492	3.75358	2.24702	↑
1700019D03Rik	3.60326	8.10566	2.24608	↑
Adm	1.81637	4.09192	2.24594	↑
Pik3cd	10.4876	23.4696	2.23667	↑
Zdhhc8	3.34027	7.47807	2.23507	↑
Fgf8	1.88153	4.21251	2.23233	↑
Arhgef16	0.912805	2.0499	2.23221	↑
Rexo1	3.75782	8.39972	2.23198	↑
Clec12a	2.32706	5.20115	2.22979	↑
Erich5	6.15717	13.7409	2.22969	↑
Sohlh1	1.92969	4.31105	2.2277	↑
Sugct	1.0747	2.4039	2.2254	↑
Tmem9	1.24595	2.78451	2.22501	↑
Taf7l	1.44066	3.21731	2.22471	↑
Mef2d	1.22856	2.74514	2.22448	↑
Sct	2.09168	4.6568	2.22051	↑
Ppp2r5a	4.93672	10.9709	2.21983	↑
Prex1	1.03237	2.3034	2.21937	↑
Sympk	1.41649	3.15429	2.21824	↑
Uhrf1	16.7903	37.2343	2.21688	↑
Msx1os	2.54797	5.65513	2.2147	↑
Fip1l1	8.80245	19.4547	2.20877	↑
Zfat	1.16888	2.58856	2.20426	↑
Rsph3a	1.59795	3.49316	2.17865	↑
Zbtb7a	2.14888	4.69114	2.17758	↑
Gm14692	2.73327	5.96021	2.17631	↑
Gm14692	2.73327	5.96021	2.17631	↑
Khdc3	9.23917	20.1016	2.17442	↑
Hist2h2aa1	10.5538	22.9408	2.17259	↑
Hist2h2aa1	10.5538	22.9408	2.17259	↑
Hist2h2aa2	9.84551	21.4012	2.17251	↑
Hist2h2aa2	9.84551	21.4012	2.17251	↑
Rplp2-ps1	16.7491	36.3234	2.16798	↑
Tmem169	4.12345	8.94913	2.16747	↑
Gm9994	1.78132	3.86415	2.16274	↑
Hspa1a	3.05448	6.61597	2.16218	↑
2410004I01Rik	1.24642	2.69603	2.15377	↑
Eif5b	22.8052	49.0637	2.15092	↑
Ifi30	9.92398	21.339	2.14908	↑
Mier2	11.6318	25.0093	2.14908	↑
Cant1	1.5654	3.37113	2.1462	↑
Hist1h1b	1.9092	4.10758	2.14546	↑
Gm4925	1.76395	3.79463	2.14471	↑
Klf8	1.12113	2.4158	2.14459	↑
Bex2	4.29047	9.21215	2.14445	↑
Selp	7.38276	15.8338	2.14315	↑
Themis3	1.98252	4.25995	2.14299	↑
Ldb1	5.11194	10.9582	2.14142	↑
1700124L16Rik	2.78332	5.96648	2.13956	↑
Ddit3	18.2864	39.1151	2.1384	↑
Ntm	1.14085	2.45041	2.13791	↑
Mrpl14	5.08642	10.882	2.13718	↑
Tmem14c	194.902	415.463	2.13159	↑
Lypla2	1.32373	2.8297	2.12914	↑
Polr3gl	1.02444	2.19127	2.12799	↑
Hist1h3b	1.8113	3.86262	2.12629	↑
Usp17lc	19.2225	40.8253	2.12324	↑
Uvrag	11.2734	23.9473	2.12324	↑
Gm8764	117.354	249.081	2.12239	↑
Pax6	0.949203	2.02458	2.12111	↑
Amn	2.06483	4.38164	2.11662	↑
Zfp688	2.48108	5.25355	2.11296	↑
Gpr75	1.02066	2.16687	2.11212	↑
Il11	1.12212	2.38103	2.11199	↑
Tac1	1.18442	2.51169	2.11123	↑
Anapc13	10.5587	22.2922	2.11022	↑
Mlx	2.07428	4.38353	2.10794	↑
Snord47	1.74487	3.6882	2.1074	↑
4930413G21Rik	1.92916	4.07086	2.10444	↑
B9d2	2.3928	5.03959	2.10155	↑
Gm1140	2.64018	5.55776	2.1009	↑
Gm1140	2.64018	5.55776	2.1009	↑
Cxcl10	3.24698	6.82295	2.09794	↑
Scyl1	1.9993	4.19924	2.09487	↑
Tox3	5.77451	12.1014	2.09377	↑
Rufy1	2.57884	5.40364	2.09114	↑
Cbx8	1.95212	4.09078	2.08998	↑
Ppp2r5b	1.39313	2.92175	2.08944	↑
Ctrl	1.45264	3.04502	2.0887	↑
Sdcbp2	4.98256	10.3907	2.08324	↑
7420461P10Rik	34.0042	70.7539	2.08042	↑
Fbxl19	1.53643	3.20245	2.07734	↑
Amfr	3.28127	6.82109	2.07551	↑
Hmga1-rs1	23.1107	47.8195	2.06869	↑
U2af1	10.94	22.6318	2.06774	↑
Mafg	11.1841	23.1348	2.06758	↑
Efcab6	4.18803	8.64772	2.06233	↑
2310047M10Rik	2.0286	4.18789	2.0592	↑
Tmem261	2.27108	4.68606	2.0587	↑
Cntd1	1.33029	2.74905	2.05855	↑
Nr2e1	5.49639	11.3106	2.05591	↑
Dmwd	8.51716	17.5067	2.05422	↑
Prdm6	1.48195	3.05364	2.05345	↑
Snhg7	2.80572	5.75874	2.04876	↑
Gm2027	4.41994	9.06314	2.04814	↑
Nubpl	3.84213	7.8693	2.04544	↑
Syvn1	2.07467	4.25301	2.04493	↑
Rp9	10.2619	20.9875	2.04417	↑
Dbx1	2.25234	4.61231	2.04315	↑
Swi5	93.1985	190.419	2.04304	↑
Bcl9	4.41705	9.03153	2.04234	↑
Pcdhb17	1.0161	2.0768	2.03372	↑
Hist1h2bj	8.35453	16.9729	2.03035	↑
Nlrp4a	12.665	25.7242	2.0303	↑
Egln1	14.3388	29.0652	2.02631	↑
Cox6c	198.503	402.135	2.02578	↑
Fam209	1.07693	2.19185	2.02575	↑
Epn1	3.18841	6.46673	2.02498	↑
Aplf	1.14125	2.31639	2.02076	↑
Rilpl1	1.48185	3.00292	2.01959	↑
Sec61g	58.0755	117.179	2.01753	↑
Dusp26	1.59234	3.22197	2.01703	↑
Lpin2	2.95885	5.96537	2.01269	↑
D6Ertd527e	33.5606	67.3956	2.00787	↑
Sub1	88.3541	177.202	2.00547	↑
Rassf6	1.47039	2.95284	2.00139	↑
Rnf138rt1	1.59498	3.202	2.00127	↑
Zc3h7b	1.85495	3.72131	2.00076	↑
Dnajc5b	11.6149	0.59786	0.0522896	↓
Mid1	4.58409	0.415885	0.0927028	↓
Gpr68	2.51572	0.26328	0.108199	↓
Gpr83	5.16268	0.571086	0.112338	↓
Cobl	4.76694	0.541675	0.115487	↓
Ccl11	3.31366	0.380917	0.117616	↓
Gm4371	2.85642	0.439651	0.156869	↓
Gas2	2.23588	0.364814	0.166889	↓
Ankrd9	3.98534	0.666943	0.169433	↓
Nanp	2.88914	0.491687	0.173047	↓
Mir686	83.4051	14.64	0.175627	↓
Tcl1b4	551.885	99.7405	0.180742	↓
Acot7	13.5797	2.48344	0.18348	↓
Zyg11a	2.72098	0.49266	0.184058	↓
Gm15008	6.79637	1.2637	0.187134	↓
Pabpn1l	2.02893	0.37277	0.187731	↓
Ccl25	3.75063	0.700854	0.189025	↓
Bik	16.9149	3.21294	0.190426	↓
Shbg	3.06619	0.576153	0.190545	↓
Plek	2.91717	0.555137	0.193066	↓
Gstm1	15.1186	2.93634	0.194753	↓
Tmem53	3.41507	0.65762	0.194921	↓
Gm14499	2.26509	0.436384	0.196205	↓
Psmb5	72.0748	14.3788	0.199609	↓
BC017643	2.50232	0.496074	0.201437	↓
Pdgfrl	11.7994	2.37287	0.201777	↓
Gpx6	12.2402	2.48542	0.203705	↓
Tpst1	4.11353	0.834446	0.204787	↓
Fam136a	43.9089	9.21877	0.210132	↓
Tcl1b1	1541.66	327.677	0.212553	↓
Hagh	26.6338	5.84698	0.219825	↓
Tmed4	31.6421	7.21001	0.228105	↓
Adcy2	3.47546	0.790241	0.229594	↓
Oas1b	4.15056	0.951733	0.231155	↓
Lgals6	4.32056	0.997229	0.232586	↓
Mir295	11.2575	2.64641	0.23576	↓
Gm14511	5.32651	1.28195	0.242097	↓
Ampd3	3.70492	0.88974	0.242196	↓
Asl	8.81547	2.13522	0.243072	↓
Necab2	15.5502	3.82054	0.246175	↓
Mdh2	144.44	35.6265	0.246705	↓
Lgals4	2.82234	0.69059	0.247354	↓
Hmox2	56.4465	14.1242	0.250356	↓
Stard5	4.47624	1.12092	0.252086	↓
Lrpap1	17.2473	4.35208	0.252767	↓
Alppl2	213.676	54.3292	0.254295	↓
Il12a	3.15296	0.80142	0.256538	↓
Idh3g	33.3871	8.56431	0.256738	↓
Rnf121	2.87714	0.732803	0.25728	↓
Tcn2	5.68546	1.47046	0.259936	↓
Gm3604	11.1611	2.90319	0.260778	↓
Ggact	5.7298	1.49612	0.2624	↓
Depdc1b	3.01365	0.785512	0.263096	↓
Tac2	11.5249	3.0374	0.264189	↓
Umps	7.2751	1.93405	0.266853	↓
Tmem242	5.07094	1.34703	0.267083	↓
Cdh8	2.1283	0.56613	0.269434	↓
Stra13	236.321	63.8924	0.270393	↓
Rcbtb2	2.64162	0.709039	0.271169	↓
Vmn2r94	6.51542	1.76257	0.271641	↓
Ercc5	2.10118	0.56902	0.274264	↓
Ctss	3.03874	0.826344	0.274324	↓
Syngr4	2.39154	0.651411	0.275412	↓
Mrps30	63.1989	17.4064	0.275538	↓
Yif1b	22.7141	6.26502	0.27614	↓
Bhlhe41	8.97786	2.47968	0.277005	↓
Htra4	7.95704	2.20481	0.277997	↓
Xlr	2.26729	0.627287	0.279845	↓
Qrsl1	4.7997	1.33801	0.280268	↓
Dnpep	22.3743	6.28057	0.281026	↓
Glod5	7.38715	2.08317	0.28297	↓
Nubp2	70.6851	20.0308	0.283482	↓
Gfra3	5.38332	1.51999	0.283682	↓
4930444P10Rik	2.66113	0.748908	0.284115	↓
Arfgap2	4.15427	1.17851	0.285408	↓
Taz	14.9794	4.27415	0.285812	↓
2810459M11Rik	4.03493	1.1462	0.28584	↓
Tmem170	16.5253	4.73065	0.2867	↓
Fbxo6	15.8019	4.53078	0.287175	↓
Cnbp	158.772	45.592	0.287199	↓
Polr1e	31.2982	8.99982	0.287778	↓
Ppil1	33.7493	9.71486	0.288065	↓
Zmat5	70.993	20.5246	0.289207	↓
Prdx4	105.951	31.0015	0.292667	↓
Spcs3	2.84601	0.828614	0.293632	↓
B9d1	83.2943	24.4963	0.294178	↓
Pgm1	3.67701	1.07721	0.294876	↓
Gm12238	13.508	3.97943	0.29512	↓
Lage3	66.7565	19.7377	0.295773	↓
Bnip3	76.3125	22.6792	0.297281	↓
Ccdc42	3.70479	1.09527	0.297533	↓
Snora23	11.9726	3.56667	0.298489	↓
Ikzf5	5.66436	1.68492	0.298698	↓
Tcl1b2	648.97	193.901	0.298794	↓
Mrps18a	5.14583	1.53166	0.299013	↓
Rnf181	47.1172	14.1408	0.300268	↓
Snta1	6.39531	1.91366	0.300323	↓
2010320M18Rik	14.0493	4.22183	0.301	↓
Glb1	5.49174	1.64847	0.301444	↓
Sult5a1	6.73365	2.0295	0.302433	↓
Il1rap	2.04875	0.613689	0.302945	↓
Sesn1	6.69581	2.0273	0.303811	↓
Hsbp1	118.145	35.8898	0.303836	↓
Aurka	110.085	33.6249	0.305507	↓
Gca	3.52063	1.06904	0.305623	↓
Gm12669	21.8053	6.68226	0.30677	↓
Ctsb	43.6238	13.3885	0.307068	↓
Parpbp	3.20151	0.977439	0.307469	↓
Tefm	15.998	4.91838	0.307869	↓
Tmem258	48.4772	14.9376	0.308279	↓
Itpa	34.1643	10.6029	0.310552	↓
Tmem59	95.2546	29.579	0.310598	↓
Cpne9	8.43159	2.62543	0.312196	↓
Ino80c	11.6967	3.65316	0.312912	↓
Pus7l	3.20514	0.996343	0.313001	↓
Vmp1	31.4994	9.86482	0.313392	↓
Gsto1	26.3735	8.26201	0.31353	↓
Rabif	24.1786	7.57491	0.313573	↓
Oas1f	7.19185	2.25043	0.313868	↓
Prr19	2.66255	0.832752	0.315336	↓
Gm7361	2.23344	0.697783	0.31549	↓
Prps1l3	37.0702	11.6976	0.315738	↓
Cdc42	72.234	22.81	0.315874	↓
Gm10509	13.3335	4.20822	0.316126	↓
Lyrm1	7.95037	2.50678	0.316164	↓
Polh	10.7167	3.3816	0.316183	↓
Snai3	3.40347	1.0697	0.316305	↓
Dhrs3	4.22111	1.33309	0.317433	↓
Atp6v1c2	5.6915	1.8024	0.317881	↓
Prps1	513.228	164.036	0.31963	↓
Uqcrc1	12.4287	3.96648	0.319686	↓
Flot1	15.7583	5.03369	0.319863	↓
Gm11426	6.89102	2.20136	0.32044	↓
Tax1bp3	12.2732	3.92947	0.32072	↓
Apobec2	5.81419	1.86064	0.321185	↓
Ddx39	140.326	45.1446	0.32176	↓
Mageb16	3.11437	0.996402	0.322114	↓
Krt12	9.22508	2.97098	0.322789	↓
Osbpl6	4.69191	1.51026	0.323329	↓
AU022751	102.437	33.1471	0.323651	↓
Lsp1	11.9719	3.87104	0.323908	↓
2410141K09Rik	2.91618	0.93973	0.324563	↓
Pkn3	2.12931	0.685112	0.324923	↓
l7Rn6	22.7031	7.37733	0.325246	↓
C330018D20Rik	3.07222	0.993092	0.325445	↓
Mrpl55	13.7704	4.48252	0.326008	↓
Dbil5	2.65036	0.857483	0.326077	↓
Spryd4	10.0272	3.28012	0.327793	↓
Ppa1	95.1151	31.2003	0.328098	↓
Sap30bp	45.2701	14.8464	0.328101	↓
Commd5	22.3018	7.32153	0.328595	↓
Vps29	67.3415	22.1795	0.329459	↓
Raet1c	4.64915	1.52952	0.330429	↓
Bst2	25.4518	8.42162	0.331147	↓
Gm10466	3.63129	1.19888	0.331991	↓
Fam214a	7.41464	2.45631	0.332178	↓
Pigl	7.66869	2.54251	0.332415	↓
Elof1	85.5273	28.4618	0.332858	↓
Mt4	53.5639	17.84	0.333185	↓
Pa2g4	165.72	55.2427	0.33339	↓
Mettl10	4.55836	1.51398	0.333595	↓
Ccndbp1	572.272	190.992	0.333754	↓
Arv1	6.3831	2.12617	0.334136	↓
Eif6	186.43	62.3037	0.334229	↓
Otub1	22.5731	7.54054	0.334344	↓
Tiprl	49.005	16.385	0.334489	↓
Stk38l	16.545	5.54127	0.335322	↓
Gli3	21.6033	7.27311	0.336973	↓
Them4	33.2466	11.2131	0.337469	↓
Atxn10	4.73655	1.59448	0.33803	↓
Hspa14	36.4642	12.3262	0.338216	↓
Crem	3.39514	1.14185	0.338268	↓
Mad2l2	54.8839	18.6101	0.339203	↓
Drc1	5.55614	1.87868	0.339315	↓
Gm5634	6.09839	2.06355	0.339459	↓
Gcsh	393.009	133.415	0.339487	↓
Pxmp4	2.02642	0.682603	0.340108	↓
BC048502	15.8426	5.38559	0.34036	↓
Mrps6	89.9237	30.6063	0.340432	↓
Psap	6.11652	2.07642	0.340555	↓
Emg1	133.17	45.3981	0.340953	↓
Creb3	10.7011	3.64224	0.340976	↓
Dnajb14	84.0255	28.6555	0.341111	↓
Tmx1	6.75856	2.30165	0.341527	↓
Ccnb1ip1	41.1828	14.0738	0.341899	↓
Psma6	77.9731	26.6827	0.342289	↓
Pdss1	7.4947	2.56238	0.34277	↓
Pdhb	157.049	53.8977	0.343232	↓
Yipf5	24.9012	8.54448	0.343399	↓
Fam84a	4.17956	1.43401	0.344668	↓
Ctsc	86.9385	30.0569	0.345801	↓
Gpr160	10.0185	3.46035	0.34605	↓
Chst12	23.3392	8.07681	0.346341	↓
Slc25a36	22.8346	7.91809	0.347044	↓
Bdkrb1	2.45199	0.846908	0.348056	↓
Ghitm	43.9754	15.309	0.348274	↓
Psmc1	36.6662	12.7759	0.348617	↓
Ccbl2	7.48904	2.60452	0.348648	↓
Gm11544	330.488	115.443	0.34933	↓
Pqlc2	8.4856	2.95847	0.349412	↓
Lclat1	15.3051	5.34573	0.349702	↓
Tcl1	2347.64	822.619	0.350405	↓
4930515G01Rik	3.09493	1.07985	0.351008	↓
Zfp873	3.25193	1.13787	0.3519	↓
9430016H08Rik	7.12642	2.50401	0.352279	↓
Chchd5	4.82682	1.69439	0.352378	↓
Cdk1	104.215	36.7242	0.352453	↓
Fam213b	3.15793	1.107	0.352595	↓
Dolk	7.47175	2.62809	0.352603	↓
Rpl7	82.0188	29.0091	0.353767	↓
Ggps1	26.7429	9.45509	0.353797	↓
Tmem50b	59.6774	21.1369	0.354294	↓
Eif3m	60.1984	21.3491	0.354752	↓
Rmdn2	3.29935	1.16467	0.354956	↓
Krt28	2.13041	0.750653	0.355377	↓
Glrx3	16.1885	5.74846	0.355494	↓
Mir144	4.40889	1.56123	0.355571	↓
Sccpdh	10.8108	3.83773	0.355587	↓
Gm3139	79.4248	28.2461	0.355715	↓
Mrpl46	40.5236	14.4336	0.356337	↓
Slamf1	2.92345	1.0357	0.356475	↓
2610028H24Rik	3.15713	1.11907	0.356496	↓
Rpa2	70.5496	25.1603	0.356724	↓
2700097O09Rik	15.748	5.62926	0.357866	↓
Gins2	22.5448	8.08575	0.358936	↓
Prim1	31.7089	11.3793	0.35907	↓
Tfrc	55.2399	19.8567	0.359578	↓
Iqub	12.4017	4.46326	0.360407	↓
Atp6v1e1	59.8204	21.5814	0.360877	↓
D5Ertd605e	11.3456	4.08854	0.360929	↓
Polr1c	95.6552	34.5246	0.360995	↓
Tex43	3.89691	1.40155	0.361296	↓
Itgb1bp1	32.0619	11.58	0.361376	↓
Dppa4	153.162	55.3929	0.361704	↓
Pusl1	23.1042	8.35294	0.361809	↓
Tango2	16.1872	5.85177	0.361901	↓
Rpp14	45.1363	16.3483	0.362339	↓
Nop16	76.6014	27.7639	0.36253	↓
Crip2	16.467	5.96533	0.362647	↓
Mfsd8	2.93184	1.05792	0.363011	↓
Pemt	124.583	45.2346	0.363139	↓
Rsph9	3.25168	1.17514	0.363352	↓
Pbk	50.3457	18.3258	0.364125	↓
Arg2	131.356	47.8553	0.364366	↓
Pno1	98.5681	35.9103	0.364384	↓
Car9	6.36465	2.31432	0.364619	↓
Gm5635	19.9419	7.27546	0.365151	↓
Txndc9	50.4432	18.4462	0.365809	↓
Mars2	10.5169	3.84473	0.366179	↓
Mto1	4.84771	1.76897	0.366217	↓
Raet1e	5.37975	1.9658	0.366585	↓
Mpzl1	22.0914	8.10393	0.367123	↓
Hn1l	59.5902	21.8786	0.367257	↓
Pih1d1	6.79761	2.49031	0.367282	↓
Mael	23.8503	8.75513	0.367351	↓
Nudt21	53.1854	19.565	0.367983	↓
Slc2a8	4.70725	1.7323	0.369347	↓
Rbm3os	9.29055	3.42804	0.36966	↓
Tle1	6.21939	2.29278	0.369664	↓
4930519F16Rik	4.23702	1.56068	0.369831	↓
Thumpd3	13.397	4.95096	0.370029	↓
2010005H15Rik	12.4856	4.6225	0.37073	↓
Ifi27	3.41216	1.25942	0.370941	↓
Gm14458	7.42093	2.74663	0.370967	↓
T2	3.96776	1.46901	0.371821	↓
8430429K09Rik	5.29141	1.96177	0.371934	↓
Fam195b	2.6197	0.969097	0.372323	↓
Cd320	61.0141	22.7351	0.372723	↓
Sfxn4	2.81091	1.04207	0.372954	↓
Npl	54.426	20.3017	0.37313	↓
Sec61a2	14.933	5.57633	0.373841	↓
Inpp5b	3.70338	1.37824	0.373848	↓
Aimp2	97.7951	36.5596	0.373903	↓
Lrrc25	2.57884	0.958116	0.373957	↓
Zfp865	3.47928	1.29511	0.374035	↓
Dpm2	30.8373	11.5624	0.375151	↓
Pin1	16.9354	6.35115	0.375391	↓
Rab4a	20.1097	7.55062	0.375782	↓
Gm1587	12.9023	4.84304	0.375848	↓
Tmem254a	13.8966	5.21872	0.375989	↓
Itm2a	2.84148	1.06249	0.376119	↓
Gabpa	60.1803	22.666	0.376739	↓
Nip7	46.8213	17.6818	0.377777	↓
Pramel7	66.9488	25.3194	0.378284	↓
Tmem254b	20.8452	7.88619	0.378619	↓
Exosc5	19.05	7.20762	0.378678	↓
Prosc	17.9997	6.81118	0.37875	↓
Emc7	54.4097	20.6044	0.378803	↓
Ints7	2.83111	1.06634	0.378846	↓
Lrrc75a	2.33614	0.878881	0.37887	↓
Raet1a	2.06919	0.7778	0.378898	↓
Psat1	48.4569	18.3599	0.379021	↓
Mcm5	8.10151	3.06639	0.379263	↓
Vps11	2.75737	1.03958	0.379271	↓
Nme7	12.4334	4.71	0.379316	↓
Psmg3	9.72908	3.68448	0.379345	↓
Med11	25.8144	9.79317	0.379609	↓
Plp2	9.64837	3.66345	0.380339	↓
6430710C18Rik	12.7149	4.834	0.380669	↓
Pitpnc1	6.43003	2.44247	0.380816	↓
Plac8	169.989	64.7506	0.380947	↓
Nxf1	32.693	12.4505	0.38102	↓
Mrpl50	10.573	4.03178	0.381912	↓
Mrpl3	14.8419	5.66502	0.382107	↓
Ube2c	388.951	148.63	0.382146	↓
3110002H16Rik	21.3278	8.14921	0.382382	↓
Pvt1	4.75779	1.81317	0.382394	↓
Ctnnbl1	15.4227	5.8938	0.382552	↓
Yipf1	31.5357	12.0599	0.382615	↓
Psma3	92.6286	35.4519	0.382798	↓
Gm10012	2.91162	1.10864	0.382883	↓
Fkbp4	31.6326	12.1159	0.383214	↓
Tsen15	6.54238	2.50098	0.383217	↓
Ifi35	22.661	8.6812	0.383362	↓
Mir7238	3.9551	1.51071	0.383523	↓
Cog4	29.8262	11.4397	0.383752	↓
Gm32511	2.32553	0.887153	0.384133	↓
Gm13363	291.624	112.1	0.38442	↓
Porcn	6.77869	2.60046	0.384532	↓
4921529L05Rik	2.85837	1.09398	0.384881	↓
Pld3	2.73858	1.04852	0.385114	↓
Ndufv3	18.6225	7.17788	0.385771	↓
Slc31a1	29.6741	11.4467	0.385955	↓
Ptp4a1	197.708	76.3285	0.386098	↓
Apoc1	4.94307	1.90621	0.386874	↓
Ndufa9	45.9783	17.7838	0.38692	↓
Pdia3	100.886	39.0432	0.387065	↓
Gpr161	9.41831	3.64126	0.387265	↓
Kbtbd4	5.55543	2.14882	0.387898	↓
Gm15941	10.8832	4.21556	0.387907	↓
Mina	12.4002	4.80672	0.388127	↓
Aaed1	7.9003	3.0619	0.388341	↓
Pzp	2.49835	0.964477	0.388493	↓
Gipc2	43.4368	16.8739	0.388611	↓
Uxt	17.7388	6.88834	0.388666	↓
Dusp22	4.87894	1.89149	0.388937	↓
Zfp386	8.69348	3.37613	0.389055	↓
Ska1	48.289	18.7987	0.389423	↓
Cdk2	32.075	12.4855	0.389451	↓
Sumo2	158.055	61.5965	0.389755	↓
Pld6	8.4525	3.29173	0.39016	↓
Tmem41b	183.119	71.4685	0.390317	↓
4933408B17Rik	3.08804	1.20062	0.390769	↓
Rbm18	91.7896	35.9083	0.391268	↓
C86187	1077.4	421.758	0.391466	↓
D6Wsu163e	4.26131	1.66215	0.391486	↓
Timm17a	162.296	63.541	0.39155	↓
Ubxn8	11.7603	4.60665	0.392229	↓
4930473A02Rik	2.23534	0.870771	0.392266	↓
Shmt1	31.8906	12.509	0.392437	↓
Patz1	11.714	4.59101	0.392444	↓
Alg3	3.08751	1.20624	0.392652	↓
Pwp1	34.4035	13.5045	0.392711	↓
Mtbp	4.8998	1.91948	0.392985	↓
4930404A10Rik	9.7401	3.82169	0.39299	↓
Tmem177	2.04604	0.798215	0.393092	↓
Mkl2	3.04737	1.19284	0.393424	↓
Ebna1bp2	59.6061	23.4493	0.393506	↓
Myl12a	63.9917	25.1878	0.393705	↓
Tcl1b3	851.345	335.799	0.394441	↓
Slc31a2	2.20421	0.863661	0.39457	↓
Lmo1	277.551	109.706	0.395288	↓
Nrg4	18.1809	7.1827	0.395401	↓
Grpel1	12.7105	5.0207	0.395479	↓
Mxra8	7.60123	3.00177	0.395701	↓
Zfp951	20.4653	8.09947	0.39606	↓
Oxa1l	2.83799	1.11813	0.396116	↓
1700020I14Rik	18.6478	7.3827	0.396226	↓
Cript	298.638	118.349	0.396315	↓
Tpd52l2	53.06	21.0383	0.396615	↓
Mis18a	80.7009	32.0033	0.396642	↓
Mrpl41	32.8333	13.0176	0.396661	↓
Tfg	54.7704	21.7234	0.396736	↓
Zfp939	15.1649	6.01139	0.3968	↓
Mrpl49	25.1937	9.9922	0.396854	↓
Sap25	16.3429	6.48135	0.396955	↓
Whsc1l1	6.71409	2.65924	0.396967	↓
Srsf5	160.282	63.6255	0.396997	↓
Zfp623	8.28112	3.28321	0.397197	↓
Snupn	66.6724	26.5137	0.397762	↓
Obfc1	3.77139	1.49433	0.397823	↓
Alox12	23.386	9.29749	0.397824	↓
Prkaa1	3.70115	1.46721	0.398045	↓
Rnaseh2a	9.56487	3.80201	0.398127	↓
Rpusd1	19.184	7.63201	0.398145	↓
Cyp20a1	16.6863	6.64819	0.398782	↓
Ccnc	26.6229	10.6114	0.398809	↓
Gm10324	4.00223	1.59098	0.399024	↓
Micu1	26.0649	10.3991	0.399201	↓
Wbscr27	2.35865	0.935847	0.399318	↓
Cacybp	42.6475	17.0268	0.399386	↓
C130060C02Rik	4.16231	1.65884	0.39998	↓
9630033F20Rik	36.5128	14.6304	0.400857	↓
Ppat	47.1981	18.919	0.400969	↓
Zfp583	2.1207	0.844915	0.401237	↓
Rnf185	27.9447	11.2081	0.401294	↓
Cse1l	15.7463	6.31403	0.401367	↓
Atp5a1	50.7409	20.3629	0.401429	↓
Rplp0	566.668	227.665	0.401772	↓
Rnf7	142.45	57.2309	0.401804	↓
Ssna1	139.857	56.2098	0.401952	↓
Oraov1	9.0231	3.62189	0.402065	↓
D16Ertd472e	7.53945	3.02552	0.402085	↓
Fam213a	4.05296	1.62386	0.402136	↓
Acat2	12.0666	4.84846	0.402303	↓
Ankmy2	3.20606	1.28531	0.402762	↓
Fabp9	6.32365	2.54247	0.403002	↓
Rpusd3	10.4793	4.22036	0.403304	↓
Mir8093	3.85098	1.54847	0.403647	↓
Dstn	48.5625	19.6025	0.403777	↓
Olfr1300-ps1	19.0805	7.70219	0.40398	↓
Dscc1	11.8707	4.79077	0.404082	↓
Ipo11	10.3312	4.17011	0.404219	↓
Apol7b	6.98546	2.81828	0.404302	↓
Apol7e	6.98546	2.81828	0.404302	↓
Apol7b	6.98546	2.81828	0.404302	↓
H2-T9	10.6072	4.283	0.404344	↓
Tctex1d1	14.1831	5.73235	0.404586	↓
Zfp647	2.70168	1.08739	0.404692	↓
Klhdc1	25.4716	10.3083	0.40493	↓
Fam228b	2.74311	1.10488	0.404954	↓
Noc4l	18.5716	7.51919	0.405197	↓
Ercc4	13.9114	5.63554	0.405529	↓
Txn2	75.5083	30.6291	0.405718	↓
I830077J02Rik	3.94108	1.59381	0.405916	↓
Cox5a	209.321	84.9721	0.405969	↓
Atp5g1	377.083	153.122	0.406086	↓
Mrto4	56.2242	22.8287	0.406136	↓
Slc48a1	2.95181	1.19351	0.406343	↓
Abhd6	109.597	44.5619	0.406653	↓
Mrpl43	34.6248	14.0796	0.406804	↓
Psmc4	16.5312	6.7222	0.406995	↓
Nudt14	19.4202	7.89882	0.407038	↓
Med8	14.7189	5.98781	0.407215	↓
Raet1b	2.13075	0.862232	0.407442	↓
Tnfsfm13	3.79457	1.54043	0.407518	↓
Cct8	80.5146	32.8063	0.407532	↓
Tex12	49.6212	20.2274	0.407755	↓
Wdr77	29.9621	12.2159	0.407908	↓
5133400J02Rik	4.91578	1.99932	0.407919	↓
Slc13a2	2.4852	1.00792	0.407951	↓
Cth	32.877	13.4067	0.407964	↓
Bora	37.4523	15.2798	0.408138	↓
Rab29	47.3571	19.3457	0.408632	↓
Cdk2ap1	258.178	105.527	0.408761	↓
Nusap1	46.9018	19.1921	0.409323	↓
Wdr61	13.7581	5.62595	0.409349	↓
Zfp53	3.14554	1.2822	0.409501	↓
Nup43	74.5689	30.5394	0.409625	↓
Dnajc15	63.3735	25.9548	0.409645	↓
Tbc1d12	4.00861	1.63622	0.409648	↓
Aurkc	47.4799	19.4504	0.409779	↓
Usp50	18.6496	7.63738	0.409836	↓
Cenpm	14.1868	5.8143	0.410253	↓
Ppid	46.9307	19.2514	0.410336	↓
Mkrn2os	8.90413	3.64824	0.410386	↓
Pmm1	72.8738	29.9108	0.410527	↓
Rfc4	9.40422	3.85646	0.410704	↓
Cox6b2	539.413	221.983	0.411537	↓
Zfp617	9.01781	3.7091	0.411961	↓
Gm13152	103.217	42.5167	0.411972	↓
Polr2d	146.084	60.1777	0.41198	↓
Ruvbl2	10.1079	4.15891	0.412034	↓
Ly6a	2.67906	1.09906	0.412435	↓
Ssr4	23.1508	9.54269	0.41245	↓
Rgs10	11.8503	4.88286	0.41254	↓
Idh3b	10.1356	4.17596	0.412588	↓
Psmb4	69.9592	28.8671	0.412712	↓
Eif3g	51.6286	21.3046	0.412765	↓
Ifitm3	77.9829	32.1937	0.412906	↓
Heatr2	6.73963	2.77701	0.412913	↓
Fcf1	157.124	64.8757	0.412931	↓
Ndfip1	32.8059	13.5434	0.413013	↓
Trmt10a	4.24359	1.74771	0.41323	↓
Mterf3	14.2486	5.88296	0.413291	↓
4933407G14Rik	2.33031	0.957423	0.413373	↓
Caml	34.4381	14.2372	0.413583	↓
Ap5s1	5.64271	2.32797	0.413602	↓
Snrpa	62.1391	25.7057	0.413774	↓
B020004C17Rik	283.94	117.591	0.414162	↓
Pex16	18.5084	7.66123	0.41425	↓
Sgk3	4.14034	1.71028	0.414492	↓
Ost4	201.718	83.6354	0.414644	↓
4930556G01Rik	2.34404	0.966321	0.414742	↓
Sin3b	43.4486	18.0258	0.415011	↓
Nfya	11.7907	4.88963	0.415197	↓
Timm22	7.92425	3.28474	0.415255	↓
Rnf11	80.1601	33.2816	0.415262	↓
H2-T22	10.0355	4.16928	0.416037	↓
Cpt2	5.07317	2.10545	0.416169	↓
Oaz1-ps	1539.56	640.804	0.416229	↓
BC028528	33.4882	13.9337	0.416251	↓
Cdca5	133.573	55.6539	0.416701	↓
Rngtt	15.0609	6.27679	0.417147	↓
Atp5o	57.1805	23.8641	0.417448	↓
Imp4	60.0432	25.0683	0.417602	↓
Lrrc28	83.0159	34.6735	0.417743	↓
Crtap	5.94052	2.47621	0.417813	↓
Polr2e	105.189	43.9484	0.417859	↓
3110056K07Rik	22.8112	9.53847	0.418404	↓
Fam96b	110.154	46.1192	0.418734	↓
Dimt1	37.8258	15.8384	0.418873	↓
Pddc1	6.459	2.70045	0.41899	↓
Hexb	41.8318	17.5319	0.419243	↓
Abhd14b	13.0816	5.48339	0.419614	↓
Gm364	3.79411	1.58801	0.420074	↓
Capsl	15.6542	6.57083	0.420119	↓
Tmem194	10.9672	4.60364	0.420295	↓
Psma5	29.6696	12.4648	0.420316	↓
Fmr1nb	92.8293	39.015	0.42035	↓
Cndp2	4.42424	1.8541	0.420387	↓
Srsf10	71.617	30.1108	0.420523	↓
Lipo1	3.03946	1.27289	0.420695	↓
Slirp	28.9017	12.1555	0.420782	↓
Atp5j2	70.5072	29.6798	0.421029	↓
Cd59b	19.9305	8.38622	0.421064	↓
Tdpoz2	13.7745	5.79529	0.421147	↓
Ptar1	2.54873	1.06839	0.421455	↓
Oaz1	1407.53	593.351	0.421559	↓
Itgae	4.01159	1.68582	0.421679	↓
Plin2	10.3036	4.34057	0.421828	↓
Gm17026	9.16673	3.86151	0.421884	↓
Ormdl2	31.7648	13.4113	0.422387	↓
Nqo1	9.80405	4.13692	0.422549	↓
Eif4a3	90.6092	38.2961	0.422715	↓
Eif3h	95.3547	40.3191	0.422893	↓
Rab43	4.30859	1.81643	0.422922	↓
Pramel6	40.4319	17.1057	0.423218	↓
Piwil2	4.59312	1.93894	0.423395	↓
Ppia	287.656	121.837	0.42357	↓
H2afv	121.548	51.4921	0.423682	↓
Myl12b	21.5191	9.11788	0.42398	↓
Meaf6	22.4492	9.51253	0.423993	↓
Olfr787	2.94787	1.24447	0.424112	↓
Dbnl	2.51718	1.06182	0.424118	↓
Rpl7l1	25.7001	10.8995	0.424327	↓
Gpd2	3.57294	1.51039	0.42434	↓
H2afz	810.494	344.298	0.424808	↓
Fthl17	6.31429	2.67867	0.425133	↓
Gabrr3	8.80232	3.73643	0.425135	↓
Nsfl1c	12.9347	5.49513	0.425282	↓
Zfp292	2.45842	1.04035	0.425516	↓
Hsd17b14	35.6143	15.1494	0.425534	↓
C8b	6.03781	2.5647	0.425725	↓
Tmem189	19.2354	8.18459	0.425794	↓
Taco1	5.33184	2.26474	0.425834	↓
Sh3rf1	22.2694	9.4784	0.425883	↓
Tmem97	65.657	27.9668	0.42604	↓
Med31	115.311	49.1316	0.426127	↓
Gpx4	85.5807	36.4793	0.426323	↓
Prim2	11.5104	4.90153	0.426332	↓
Rab23	2.39285	1.01486	0.426519	↓
Acat1	28.2044	12.0277	0.426652	↓
Dnajb9	410.551	175.177	0.426702	↓
Tipin	320.481	136.775	0.426797	↓
Rpf2	38.1892	16.3007	0.426991	↓
Parp8	7.67021	3.26992	0.427062	↓
Tomm22	116.068	49.5816	0.427228	↓
Med6	93.4416	39.9197	0.427276	↓
Smim7	28.7664	12.2886	0.427385	↓
Frg1	80.7819	34.5291	0.427506	↓
S100pbp	16.5646	7.0759	0.427516	↓
Kank4	2.20131	0.936181	0.427883	↓
Rab20	81.1221	34.7143	0.427998	↓
Exosc1	29.4196	12.5874	0.428052	↓
Fbxl6	22.0009	9.41951	0.428403	↓
1700048O20Rik	2.72111	1.16077	0.428679	↓
Wsb1	93.3261	40.0067	0.428738	↓
Ict1	4.39811	1.88233	0.429283	↓
Lhpp	11.9473	5.12775	0.429676	↓
Aqp11	49.1699	21.1454	0.430163	↓
Rpp38	9.78998	4.20837	0.430447	↓
Zfp317	3.09098	1.32491	0.430478	↓
Snapc3	75.1568	32.3707	0.430784	↓
Mad2l1bp	390.365	168.165	0.430804	↓
Cmtm2a	5.11588	2.19825	0.430805	↓
Aasdhppt	7.95426	3.42395	0.43117	↓
Cox20	10.7055	4.61337	0.431464	↓
Psmb3	70.0202	30.2213	0.43169	↓
Asb13	4.29843	1.84997	0.431705	↓
Dynlt3	46.4758	20.0701	0.431961	↓
Gtf2f2	65.6017	28.3372	0.432045	↓
Zfp105	2.34416	1.0074	0.432174	↓
Golt1b	54.7108	23.6425	0.432239	↓
Slc22a20	8.06058	3.48001	0.432435	↓
Timm23	290.518	125.626	0.432442	↓
Smim15	34.568	14.9435	0.432458	↓
Rpp21	28.1852	12.1933	0.432816	↓
Fkbp3	68.9777	29.8501	0.432833	↓
Prr13	172.686	74.7495	0.432896	↓
Vamp4	9.40967	4.06842	0.432969	↓
Ccdc126	18.0871	7.82746	0.433078	↓
Rpl6	113.894	49.3401	0.433261	↓
2700038G22Rik	22.7319	9.84347	0.433273	↓
Zfp82	3.59036	1.55055	0.433442	↓
2210015D19Rik	14.724	6.38071	0.43374	↓
Lnp	2.87684	1.24217	0.433752	↓
Gmnn	394.59	171.169	0.433804	↓
Sycp2	13.4167	5.81529	0.43386	↓
AV051173	6.64216	2.87811	0.434161	↓
Foxred1	4.194	1.81621	0.434398	↓
Repin1	2.74206	1.18588	0.434542	↓
Mpl	2.34139	1.01188	0.434587	↓
BB031773	5.76876	2.50191	0.43468	↓
Rad1	18.8905	8.21301	0.435068	↓
Cnih4	10.3679	4.50914	0.435457	↓
Gabarapl2	230.684	100.496	0.435668	↓
Ap4s1	14.7403	6.42562	0.436306	↓
Slc18b1	2.96316	1.28773	0.436482	↓
BC055324	4.94364	2.15222	0.436491	↓
Zfp868	10.6695	4.65175	0.436513	↓
Ppp1r2-ps7	5.79198	2.52291	0.436559	↓
Polr3k	75.6133	33.0441	0.437088	↓
Frmd8	5.80168	2.53048	0.437134	↓
Rars	31.1879	13.6292	0.437183	↓
Pllp	2.32039	1.00963	0.437536	↓
Cenpa	250.194	109.495	0.437662	↓
Sf3b6	90.8818	39.7766	0.437736	↓
Epb4.1l4b	15.2419	6.6678	0.437834	↓
Atp6v0c	84.1432	36.8437	0.437936	↓
Atp6v0c-ps2	86.439	37.8535	0.437987	↓
Gm6880	30.1256	13.1946	0.438173	↓
Anapc10	23.4356	10.2634	0.438181	↓
Galt	12.4438	5.44706	0.438183	↓
Mvb12a	6.99324	3.05987	0.438351	↓
Slc25a43	3.73932	1.63412	0.438512	↓
Mir3064	3.82435	1.67184	0.438625	↓
Pdxk	30.4993	13.3837	0.439004	↓
Slc10a3	27.8835	12.2455	0.439369	↓
Mospd1	250.938	110.273	0.439466	↓
Psmd6	55.8158	24.5296	0.439575	↓
Hnmt	46.4374	20.4098	0.439632	↓
Csrp1	2.50907	1.09781	0.439768	↓
Rsl24d1	237.029	104.257	0.439871	↓
Chac1	2.78276	1.21916	0.440123	↓
Mtpap	10.8418	4.76859	0.440349	↓
Mir8094	4.08096	1.79156	0.440376	↓
Litaf	50.6189	22.2867	0.440394	↓
Cmtm4	2.8205	1.23671	0.440454	↓
Cenpt	27.0397	11.9056	0.440509	↓
BC031181	92.9966	40.98	0.440722	↓
Oip5	26.0611	11.4815	0.440774	↓
Nsmce1	20.5622	9.0585	0.440813	↓
Zfp472	13.3667	5.88893	0.440986	↓
Rps7	147.313	64.9683	0.441061	↓
Cox4i1	139.799	61.7535	0.441771	↓
Gpx7	6.27618	2.76831	0.44197	↓
Samd10	10.1764	4.49294	0.442055	↓
Gm13078	88.7869	39.2504	0.442137	↓
Tmed5	80.1948	35.4567	0.442201	↓
AU021063	2.16471	0.951819	0.442274	↓
Mrpl20	38.7348	17.1264	0.44229	↓
Ruvbl1	66.3565	29.3461	0.442333	↓
Cycs	54.0399	23.8987	0.442344	↓
4921531P14Rik	2.22839	0.980328	0.442429	↓
Ubtd2	11.4752	5.07199	0.442483	↓
Duxbl2	22.039	9.7467	0.442501	↓
Uqcrc2	12.2462	5.41371	0.442529	↓
Dnlz	8.12525	3.59155	0.442709	↓
Tmem205	4.09913	1.81048	0.443034	↓
Mea1	79.5682	35.2645	0.443268	↓
Tmem184c	49.3714	21.8917	0.443523	↓
Lrrc51	7.18065	3.18049	0.4437	↓
Ppie	15.1267	6.70671	0.443736	↓
Knstrn	190.822	84.7727	0.444279	↓
Rassf7	7.78095	3.45161	0.444311	↓
Pnp2	20.7464	9.21501	0.444441	↓
Napepld	3.21115	1.42204	0.444575	↓
Drg2	20.1176	8.94799	0.445061	↓
Lnpep	10.6108	4.71698	0.445069	↓
Chrac1	11.7764	5.23614	0.4451	↓
Slc26a2	8.75262	3.89071	0.445153	↓
Ttyh2	8.70878	3.87333	0.445399	↓
Clns1a	25.8684	11.5322	0.446017	↓
Adprhl2	3.91238	1.73974	0.446092	↓
Zfp955a	3.43655	1.52785	0.446199	↓
Scg3	15.6226	6.97031	0.446523	↓
Polr3h	13.3407	5.95639	0.446898	↓
Tmem199	18.6116	8.31245	0.446923	↓
Nme2	149.611	66.8945	0.447161	↓
Hesx1	24.3675	10.892	0.447217	↓
Dbi	312.498	139.776	0.447305	↓
Pttg1ip	71.8998	32.1593	0.447356	↓
Tceanc	7.46785	3.33843	0.447779	↓
Ndrg1	9.08529	4.06282	0.447794	↓
4931412M21	3.5974	1.60542	0.447807	↓
Pnldc1	18.5323	8.29815	0.448065	↓
Zfp958	23.7122	10.6196	0.448086	↓
Apoa1bp	14.1733	6.35292	0.44862	↓
Timm50	11.4993	5.15358	0.448644	↓
Golga7	31.6048	14.1761	0.448717	↓
Gbas	104.376	46.838	0.448797	↓
Josd2	7.49177	3.35732	0.44887	↓
Zfp7	14.5263	6.51637	0.448969	↓
Gpatch2l	3.27849	1.46652	0.448995	↓
Lgmn	26.368	11.8374	0.44914	↓
6030407O03Rik	2.75162	1.23137	0.449508	↓
2610507I01Rik	5.92957	2.66036	0.449589	↓
Rtkn2	2.47773	1.1088	0.449726	↓
Trim6	3.15076	1.41173	0.449807	↓
Terf2ip	3.50232	1.56989	0.449813	↓
0610010F05Rik	4.32356	1.94019	0.450021	↓
Cdc45	44.1284	19.86	0.450174	↓
Fahd1	9.96196	4.48321	0.450585	↓
Mtch2	17.4958	7.87839	0.450615	↓
Mir465b-1	2.51641	1.12851	0.450644	↓
Ncapg	24.659	11.1091	0.45073	↓
Pafah1b3	9.37196	4.21991	0.450855	↓
Fam210b	4.07886	1.83349	0.450856	↓
Wdr44	20.2093	9.10787	0.45095	↓
Mrps22	22.9114	10.3355	0.451348	↓
Fgfrl1	2.07511	0.931182	0.451382	↓
Duxbl1	20.7	9.34103	0.451521	↓
Defb23	3.00905	1.35343	0.451608	↓
Upk3a	5.44804	2.45505	0.451636	↓
Ginm1	4.95766	2.23489	0.451902	↓
Ssbp1	34.6183	15.6389	0.451911	↓
Cggbp1	74.4006	33.6207	0.451961	↓
Mterf1a	3.34399	1.50588	0.451964	↓
Srgn	64.3669	29.0866	0.451973	↓
Mir465b-2	2.52732	1.1369	0.452012	↓
Folr1	86.9642	39.315	0.452146	↓
Rpf1	57.2929	25.912	0.452368	↓
Ttc1	127.8	57.8485	0.452691	↓
Ube2l3	26.7378	12.1032	0.452867	↓
Tmem106c	18.6244	8.43205	0.453037	↓
Map1lc3b	406.795	184.304	0.453077	↓
Cldn6	26.851	12.1643	0.453233	↓
Pdrg1	65.0151	29.4626	0.45325	↓
Med4	120.708	54.7101	0.45329	↓
Rps20	80.1317	36.3204	0.453327	↓
2610005L07Rik	2.89268	1.306	0.453376	↓
Med10	260.493	118.096	0.453377	↓
Ept1	11.7163	5.30701	0.453427	↓
Il17c	3.63764	1.64491	0.453693	↓
Clybl	27.931	12.6677	0.453731	↓
Slc11a2	5.67108	2.56771	0.453736	↓
Racgap1	43.6002	19.7781	0.453749	↓
Srl	3.18727	1.44196	0.454126	↓
Arpc1a	29.0543	13.1971	0.45441	↓
Xpo5	2.44791	1.10734	0.45459	↓
Psmd5	70.5671	32.074	0.454595	↓
Xlr3a	41.3367	18.7876	0.454633	↓
Tor1aip2	38.9061	17.6846	0.454687	↓
Gm6644	30.6733	13.9515	0.455021	↓
Akr1b3	29.5795	13.4542	0.455035	↓
Rogdi	10.8209	4.91948	0.45513	↓
Nme6	24.1558	10.9898	0.455179	↓
Med29	100.341	45.6768	0.455269	↓
Prdx2	933.4	425	0.45533	↓
Zfp566	35.4048	16.117	0.455375	↓
Lsm8	94.3435	42.9661	0.455479	↓
2310057M21Rik	17.6321	8.02788	0.455608	↓
BC026585	3.19283	1.45058	0.456027	↓
Pigx	50.7041	23.1178	0.456044	↓
Oser1	208.64	95.178	0.456209	↓
Hmgn3	63.9282	29.1676	0.45634	↓
Ing4	11.8885	5.41988	0.456351	↓
Cope	12.2693	5.5973	0.456646	↓
4930579G24Rik	19.9346	9.10164	0.456847	↓
Zfp715	4.53947	2.07092	0.457398	↓
Mpp1	5.55407	2.53508	0.457413	↓
Mrps23	46.7139	21.3802	0.457799	↓
Rps4l	75.183	34.4149	0.45782	↓
Rnf31	2.51302	1.14547	0.457973	↓
Ctsl	262.77	120.344	0.458001	↓
LOC100503280	2.42256	1.10461	0.458205	↓
Fastkd2	8.03643	3.67803	0.458344	↓
Fam84b	11.671	5.34696	0.458605	↓
Pgm3	15.1657	6.95074	0.458677	↓
Ccnb1	327.788	150.439	0.458968	↓
Morc3	12.7033	5.82594	0.459041	↓
Pcgf5	86.1966	39.5872	0.459329	↓
Snap23	49.6879	22.8329	0.459636	↓
Eci1	53.3555	24.527	0.459791	↓
Gmps	17.8461	8.20956	0.460323	↓
4930453N24Rik	84.9926	39.1302	0.460459	↓
Zfp825	4.45614	2.04791	0.46078	↓
Cfl2	42.5915	19.6256	0.460914	↓
D19Bwg1357e	22.6807	10.4551	0.461205	↓
Flywch2	9.80651	4.51783	0.461247	↓
Asf1b	110.321	50.8938	0.461375	↓
Fanca	2.24142	1.02895	0.461463	↓
Usp54	7.63164	3.51658	0.461495	↓
Gskip	7.55173	3.48131	0.461708	↓
Atpif1	166.952	77.0898	0.461781	↓
Arhgap20os	131.854	60.9062	0.461962	↓
Rps3a1	233.633	107.961	0.462121	↓
Cox8c	2.41941	1.11281	0.462171	↓
Wrap53	18.6641	8.6252	0.462416	↓
Papss1	7.84965	3.62718	0.462765	↓
Cct4	34.0077	15.7431	0.463085	↓
Ceacam10	7.30617	3.37902	0.463223	↓
Mynn	15.0285	6.95883	0.463398	↓
Cirh1a	32.8833	15.2346	0.463458	↓
Bub3	45.7909	21.2291	0.463726	↓
Lin52	12.8089	5.93539	0.463797	↓
Spsb3	14.4875	6.71455	0.463841	↓
Rps6	101.595	47.1444	0.464094	↓
Mgst3	95.3713	44.2724	0.464268	↓
Ndufb10	29.2453	13.574	0.464327	↓
Ptpro	4.71581	2.185	0.46447	↓
Duxbl3	24.8617	11.5434	0.464522	↓
Ska2	72.244	33.5699	0.464748	↓
Psmc2	25.7606	11.9778	0.465176	↓
Pdzd11	55.7007	25.9067	0.465201	↓
Tktl1	24.9268	11.5942	0.465344	↓
Als2	8.24005	3.82914	0.465347	↓
Hspb6	4.87298	2.26273	0.465438	↓
Cyp2c67	3.99748	1.85568	0.46555	↓
Umodl1	41.4099	19.2744	0.465582	↓
Ece2	33.6037	15.656	0.466058	↓
Ckap2	29.3471	13.6738	0.466114	↓
Far1	21.8354	10.1734	0.466156	↓
Rab27a	8.34075	3.88327	0.466218	↓
Eif2s1	48.5456	22.6366	0.466406	↓
Coa6	48.4883	22.6119	0.466448	↓
Psmb7	88.6062	41.3337	0.466548	↓
D230025D16Rik	24.8654	11.5964	0.466582	↓
Tex19.1	84.8718	39.5946	0.466586	↓
Gm9895	24.0599	11.2219	0.466635	↓
Arsk	18.1735	8.48	0.466906	↓
Zkscan14	10.2716	4.79229	0.467077	↓
Cul2	6.74849	3.14683	0.467091	↓
Rpp30	49.6172	23.1998	0.467683	↓
Tmem232	13.1408	6.14305	0.467886	↓
Dmrt1	2.22343	1.03501	0.467893	↓
Farsb	41.8197	19.562	0.467897	↓
Lrrc4	3.17403	1.48011	0.467994	↓
Ska3	36.5197	17.0901	0.468116	↓
Psma1	76.3161	35.7317	0.468276	↓
Themis	2.50278	1.16678	0.468316	↓
Rpl22l1	47.6637	22.3289	0.468579	↓
Spesp1	19.3488	9.06332	0.468692	↓
Gm12789	85.9143	40.2635	0.468709	↓
Cstf3	13.384	6.26843	0.468749	↓
Naa38	38.3717	17.9864	0.468879	↓
Sec22a	16.4103	7.69092	0.468988	↓
Angptl2	5.84405	2.7357	0.469026	↓
BC052688	59.0838	27.7102	0.469088	↓
Med9	8.07018	3.78037	0.469094	↓
Dnajc30	25.168	11.8045	0.469239	↓
Vps33b	4.29893	2.01224	0.469313	↓
Grpel2	3.16806	1.48196	0.469457	↓
Pnp	39.5978	18.585	0.469478	↓
Cdk20	14.0517	6.59326	0.469593	↓
Iah1	14.9576	7.02789	0.470209	↓
Cmtm6	6.87798	3.22886	0.470219	↓
Taf1b	12.005	5.6416	0.47038	↓
Kbtbd3	4.61815	2.16742	0.470473	↓
Cyp2r1	2.31049	1.08204	0.470608	↓
Abcc5	2.28608	1.07057	0.470614	↓
Sh3bgrl2	5.24496	2.46318	0.470637	↓
Ndufs8	53.3999	25.1274	0.47065	↓
Psmc5	18.7442	8.82108	0.470886	↓
Nxt2	22.0879	10.4196	0.471973	↓
Spsb4	4.02671	1.8956	0.472067	↓
Psmb1	127.993	60.4427	0.472276	↓
2700062C07Rik	68.6716	32.4534	0.472666	↓
Obox6	166.861	78.8711	0.472707	↓
Gm12596	3.90008	1.83934	0.472967	↓
Mrpl38	6.14572	2.90534	0.473599	↓
Vaultrc5	14.5812	6.90103	0.473643	↓
Cml1	5.47728	2.58905	0.47365	↓
Pex19	14.8872	7.04639	0.473674	↓
Psmb6	53.7082	25.449	0.473937	↓
Cpne1	7.91314	3.7457	0.474016	↓
Ran	83.8353	39.7481	0.474184	↓
Fundc1	138.636	65.7758	0.474489	↓
Nr2c2	11.3342	5.37276	0.474495	↓
Rpl39l	75.8466	35.9905	0.474586	↓
Tubb4b	161.831	76.8075	0.474647	↓
Gm5820	5.11429	2.42467	0.475124	↓
1110032A03Rik	3.66997	1.73884	0.475232	↓
9130401M01Rik	8.41996	3.99675	0.475298	↓
Ppp1ca	66.5014	31.6337	0.475764	↓
Lamp2	27.8442	13.2424	0.47578	↓
Zfp420	6.05584	2.8763	0.475829	↓
Rasl10a	6.16731	2.92942	0.475841	↓
Fem1c	46.8407	22.2874	0.475926	↓
Timd2	58.764	27.992	0.476436	↓
Nras	57.8124	27.5433	0.476516	↓
Tada1	22.9385	10.9268	0.476579	↓
Dnaaf2	11.7183	5.5806	0.476676	↓
Cpa1	185.534	88.4602	0.476815	↓
Sepw1	326.827	155.849	0.47687	↓
Zdhhc13	3.16507	1.50417	0.476894	↓
Psmb9	3.3389	1.5872	0.476933	↓
Metap1	18.2928	8.71922	0.476933	↓
Ethe1	13.5781	6.47144	0.476994	↓
Kpna2	183.546	87.551	0.477028	↓
Zfp639	33.3015	15.8861	0.477195	↓
Capn11	3.09285	1.47105	0.477318	↓
Atf7ip2	55.0453	26.2695	0.477329	↓
Rsu1	10.5079	5.0128	0.477547	↓
Actb	156.794	74.8888	0.47766	↓
Upk3bl	3.68647	1.75609	0.477777	↓
Slc1a1	11.0788	5.28869	0.477843	↓
Trappc13	23.5704	11.2583	0.477865	↓
Ndufaf7	10.5353	5.03337	0.478258	↓
Slc33a1	4.06271	1.93793	0.478289	↓
6030468B19Rik	2.57947	1.22854	0.478301	↓
C1galt1c1	5.84254	2.78948	0.478336	↓
Haus7	28.3959	13.5813	0.478468	↓
Dalrd3	4.89251	2.33695	0.478724	↓
Zfp54	40.2386	19.2597	0.478767	↓
Tomm5	198.095	94.8436	0.478804	↓
Lhb	11.4011	5.45368	0.478805	↓
Naa40	12.7463	6.09894	0.478895	↓
Kti12	53.2784	25.5135	0.478968	↓
Arhgap15	4.83723	2.31188	0.479011	↓
Gm9125	92.2229	44.1746	0.479055	↓
Pmm2	4.69197	2.24558	0.479708	↓
Rmnd1	16.327	7.82857	0.479804	↓
Dynll1	191.061	91.7506	0.480243	↓
Dck	16.5281	7.9336	0.480321	↓
Jagn1	34.1962	16.433	0.480702	↓
Nipa2	13.3085	6.39541	0.480941	↓
Lsm2	145.733	70.1089	0.481114	↓
Dtymk	63.3316	30.4736	0.481257	↓
Wdr73	21.2773	10.2412	0.481565	↓
Gm2a	56.932	27.4261	0.481825	↓
Nsun4	39.37	18.9691	0.481948	↓
Gcnt2	2.82148	1.35504	0.482096	↓
Cox7a1	5.62142	2.70626	0.482341	↓
Tnfrsf12a	89.1469	43.0087	0.482506	↓
D5Ertd577e	32.9924	15.9142	0.482518	↓
Ctnnb1	17.8493	8.61062	0.482696	↓
Gla	20.8395	10.0609	0.483027	↓
Urod	21.9738	10.6153	0.483324	↓
Cenpl	25.0529	12.1126	0.483689	↓
Nutf2-ps1	103.818	50.2157	0.483738	↓
Samt2	5.64404	2.72748	0.484163	↓
Hspbp1	8.70133	4.20836	0.484238	↓
BC021614	2.89274	1.39594	0.484348	↓
Cgn	7.9864	3.86583	0.484697	↓
Gm14164	5.22039	2.52634	0.484923	↓
Nutf2	46.8177	22.698	0.484927	↓
U2af1l4	56.6783	27.486	0.485039	↓
D17Wsu104e	6.34415	3.07224	0.485075	↓
Enoph1	21.2551	10.3069	0.485159	↓
Zfp281	25.6173	12.4277	0.485333	↓
Clpx	40.6578	19.7309	0.485418	↓
Rabl2	7.27421	3.52598	0.485431	↓
Gosr1	5.34265	2.58839	0.485439	↓
Kif3c	4.509	2.18384	0.48547	↓
Slc5a6	18.7461	9.09993	0.485706	↓
Cmpk2	6.33623	3.07279	0.485767	↓
Atg4b	8.44975	4.09955	0.485777	↓
Tmem180	3.36007	1.62721	0.485808	↓
Kif11	20.122	9.7715	0.485869	↓
Uty	2.52783	1.22396	0.486226	↓
Gm11517	474.412	230.692	0.48628	↓
Accsl	313.344	152.369	0.486285	↓
Gprc5c	3.4488	1.6721	0.486323	↓
4833417C18Rik	2.904	1.40731	0.486379	↓
4933432K03Rik	18.6577	9.06974	0.486388	↓
Fam159a	3.79499	1.84113	0.4865	↓
Snapin	17.1663	8.34839	0.486623	↓
Zfx	8.21953	3.99506	0.486669	↓
Oog3	1115.22	542.778	0.486707	↓
Znrd1	54.223	26.3876	0.486743	↓
Nudcd1	6.60818	3.21179	0.486809	↓
Cyc1	12.0099	5.84199	0.486857	↓
Utp11l	69.0975	33.6424	0.486958	↓
Mknk1	6.80142	3.30709	0.48699	↓
Dhfr	9.75447	4.74661	0.487134	↓
Trmt12	5.50552	2.67691	0.487153	↓
Trap1	5.55908	2.70433	0.487394	↓
Zwint	33.3614	16.262	0.487604	↓
Tuft1	12.4438	6.06272	0.487619	↓
Gemin2	9.06641	4.41633	0.487674	↓
Sebox	58.4118	28.4928	0.487879	↓
4930549G23Rik	5.10212	2.48469	0.487995	↓
Terf1	34.9226	17.0385	0.488041	↓
Bud31	172.358	84.1155	0.488056	↓
Apmap	10.027	4.88892	0.488085	↓
Mcu	72.0755	35.1743	0.488092	↓
Got1	28.0881	13.7085	0.488235	↓
Katnb1	2.58515	1.25714	0.488271	↓
Slc30a6	5.20997	2.53884	0.488286	↓
Stip1	75.4591	36.8499	0.488411	↓
Omt2b	9889.66	4831.43	0.488534	↓
Agpat5	33.964	16.5895	0.488593	↓
Slain1	114.83	56.1104	0.488684	↓
Farsa	6.61576	3.22814	0.48872	↓
Zyg11b	4.71076	2.29743	0.488784	↓
Cct5	33.1493	16.198	0.488791	↓
Slc25a33	15.4506	7.55015	0.488996	↓
Cct6b	2.59999	1.26649	0.489077	↓
Entpd5	3.76734	1.838	0.489233	↓
Ntmt1	34.862	17.0561	0.489391	↓
Ica1	16.9724	8.30233	0.489466	↓
5430405H02Rik	3.2986	1.60951	0.489484	↓
Mir22hg	8.24383	4.03146	0.489646	↓
Sae1	22.2093	10.8715	0.489733	↓
Mrpl35	4.93211	2.41127	0.489925	↓
9430037G07Rik	4.74668	2.32172	0.490198	↓
Mapk13	7.95013	3.89284	0.490299	↓
Pcid2	6.10421	2.98963	0.4906	↓
Tmem216	37.0328	18.1745	0.490906	↓
Nhp2	207.042	101.636	0.490919	↓
Sgms2	5.66314	2.77515	0.490936	↓
Plac9b	8.67816	4.26178	0.491678	↓
Arhgef39	90.019	44.2572	0.491699	↓
Rps16	202.706	99.6711	0.491728	↓
Fdft1	80.1975	39.4335	0.491769	↓
Erp44	10.9992	5.4059	0.491941	↓
Zfp809	34.98	17.2034	0.491954	↓
Rps3	56.0193	27.5616	0.492092	↓
Acn9	4.89904	2.40665	0.492286	↓
2610020H08Rik	9.65113	4.74916	0.492609	↓
Fbxo15	218.291	107.544	0.492687	↓
Mzt1	44.8735	22.1071	0.492768	↓
Msra	2.57431	1.26349	0.492779	↓
Nmd3	77.5158	38.1996	0.492863	↓
Slc19a3	35.9049	17.6975	0.493041	↓
Atp5c1	88.0905	43.4351	0.493132	↓
Sec1	4.23483	2.08387	0.493276	↓
Ppp6r2	6.80928	3.35462	0.493397	↓
Nampt	7.44904	3.67123	0.493526	↓
Lss	4.31073	2.12263	0.49358	↓
G3bp1	36.8872	18.2036	0.493631	↓
Zfp960	11.8665	5.85359	0.493715	↓
Cyp7b1	3.22061	1.5853	0.493808	↓
Gm13154	14.4242	7.12003	0.493968	↓
Eras	5.13786	2.53289	0.493971	↓
Wdr18	7.96358	3.92943	0.49406	↓
Gnpnat1	36.0915	17.8265	0.494066	↓
Tmem128	14.3289	7.07474	0.494092	↓
Prss44	2.73584	1.34741	0.494349	↓
Clp1	77.5524	38.3363	0.494393	↓
Ppp6c	13.2509	6.54923	0.494631	↓
Mpc1	200.644	99.2649	0.494757	↓
Ttc4	2.7635	1.36232	0.494798	↓
1110007C09Rik	4.84261	2.39213	0.495018	↓
Lman2l	3.77547	1.86396	0.495039	↓
Dusp12	26.4781	13.106	0.495167	↓
Twf1	23.9716	11.8697	0.495367	↓
Tbp	37.3215	18.484	0.495398	↓
Dcbld1	16.5437	8.19177	0.495464	↓
Zbtb24	3.32641	1.64425	0.495816	↓
Ctf2	5.2386	2.59314	0.495968	↓
Ddx5	95.1174	47.1785	0.496056	↓
Scp2	8.59114	4.25705	0.496102	↓
9930012K11Rik	3.7248	1.84297	0.496137	↓
Aven	22.8011	11.3108	0.496285	↓
Dnajb11	24.4498	12.138	0.496653	↓
Bmyc	4.2504	2.10681	0.496857	↓
Ap3m2	4.06941	2.01721	0.496937	↓
Cyb5b	11.3391	5.63058	0.497008	↓
Isca2	17.1393	8.51485	0.497096	↓
L2hgdh	19.2812	9.58441	0.497347	↓
Zfp930	11.5292	5.7311	0.497531	↓
Sprtn	4.26843	2.11933	0.49769	↓
Cops6	39.5314	19.6698	0.497702	↓
Znhit3	216.228	107.619	0.497734	↓
Ptplb	5.64545	2.80501	0.497752	↓
EU599041	12.3399	6.13805	0.49782	↓
Ankrd16	3.32963	1.65332	0.498054	↓
Gm15446	2.34148	1.16122	0.498079	↓
Psmc3	26.6846	13.2896	0.498214	↓
Trmt10c	37.306	18.5831	0.49826	↓
Ccdc174	4.92377	2.44933	0.498469	↓
Dtl	17.5817	8.75908	0.498478	↓
Hnrnpk	55.3117	27.5752	0.498634	↓
Necap1	7.2075	3.58977	0.498755	↓
BC033916	40.8092	20.3519	0.498833	↓
Smu1	40.8561	20.3779	0.498896	↓
Cab39l	8.0161	3.99493	0.498988	↓
Psmd11	71.0293	35.4423	0.499052	↓
E130309D02Rik	12.1225	6.04831	0.499344	↓
Sdf2l1	50.5526	25.2459	0.499497	↓
Lincenc1	6.78516	3.38433	0.499522	↓
Nmb	35.5627	17.7607	0.499561	↓
Pcmt1	31.5403	15.7561	0.499713	↓
B020004J07Rik	55.2273	27.5972	0.499793	↓
4930427A07Rik	6.89684	3.44236	0.499846	↓
Taf9	402.824	201.398	0.499979	↓

## Sheet: 4-cell
Gene name	WT	Tcf12 KO	KO/WT	Up/down
Tomm20l	0.930713	6.8482	7.29043	↑
Tbc1d22a	1.43456	8.64606	5.99216	↑
Kif27	0.486522	2.88683	5.83424	↑
2410141K09Rik	2.27755	13.0384	5.7041	↑
Ube2dnl1	0.474558	2.6889	5.56981	↑
Gid4	14.0484	76.222	5.42253	↑
2200002D01Rik	0.724861	3.67509	5.01467	↑
1700019M22Rik	1.41657	6.86648	4.82028	↑
Rnf138rt1	2.53678	11.7707	4.62573	↑
Xlr	0.79004	3.46762	4.34681	↑
Magea5	1.1249	4.72288	4.17029	↑
Pgam2	3.10072	12.7641	4.10648	↑
Mfge8	0.711813	2.95401	4.10635	↑
Gsta1	0.885559	3.43611	3.848	↑
Pramel3	0.874515	3.03909	3.44719	↑
Esp24	32.9356	108.42	3.29117	↑
1700003E24Rik	41.6129	135.348	3.25201	↑
Scap	1.02862	3.35161	3.23661	↑
Gm5634	4.37315	13.6677	3.12051	↑
Zswim5	1.23302	3.82253	3.08324	↑
Gm10324	1.79422	5.53437	3.073	↑
Utf1	1.63468	5.04349	3.07263	↑
Mir8115	1.04831	3.23872	3.06972	↑
Gm3776	0.990704	3.0353	3.04316	↑
Pdgfrl	1.57386	4.74915	3.00479	↑
Vpreb3	3.74643	11.1768	2.97803	↑
Gm5635	20.0285	59.0986	2.94975	↑
Gm7903	2.09827	6.20126	2.94614	↑
Snora69	1.80233	5.30629	2.9334	↑
A630010A05Rik	0.733914	2.14318	2.89439	↑
0610040F04Rik	1.99224	5.75822	2.88089	↑
Pla2g10	0.860171	2.49212	2.87544	↑
Gm5128	1.81974	5.02556	2.75206	↑
Etd	0.790268	2.18118	2.73806	↑
AA543401	9.74375	26.3675	2.70434	↑
Gm14458	6.68303	18.0376	2.69648	↑
Mef2d	0.74446	2.01976	2.69035	↑
BC021767	1.74011	4.69772	2.68996	↑
Acat3	2.62517	7.04993	2.67912	↑
BC061195	36.7871	98.2597	2.67058	↑
2900060B14Rik	3.79845	10.1325	2.66316	↑
Tbc1d12	2.52928	6.75176	2.66286	↑
Snora47	5.42289	14.3544	2.64397	↑
Smim12	2.19686	5.80234	2.63376	↑
Hist1h3g	1.16368	3.06663	2.62135	↑
Gpha2	3.06817	8.02263	2.60955	↑
Gm9	22.8852	59.1414	2.58357	↑
L1td1	2.59328	6.69454	2.57542	↑
P4htm	1.2748	3.29267	2.57056	↑
Rlbp1	0.84351	2.17428	2.55918	↑
Msmo1	6.07132	15.4485	2.54196	↑
Zfp947	4.18997	10.6524	2.53869	↑
Hspa2	3.4402	8.73567	2.53483	↑
Fam173b	1.2577	3.19783	2.53043	↑
Gm8787	0.864755	2.20273	2.52954	↑
Nudt1	1.50066	3.786	2.51281	↑
Pnkp	0.843543	2.12868	2.50564	↑
Mbnl3	0.884705	2.20507	2.47575	↑
Tacr3	2.15301	5.3419	2.47429	↑
Nxf2	7.62785	18.7279	2.45329	↑
0610040B10Rik	0.961952	2.33869	2.41646	↑
Ifitm2	2.83441	6.82089	2.40151	↑
Spata24	0.990591	2.3916	2.40018	↑
Spats1	4.87935	11.7186	2.3988	↑
Nit2	1.94583	4.66813	2.39189	↑
St3gal6	1.07323	2.58092	2.39185	↑
9130023H24Rik	4.55597	10.7998	2.36748	↑
Gm5176	0.923462	2.19361	2.36068	↑
AA415398	17.4498	41.0431	2.35129	↑
Cds2	1.55979	3.64353	2.3274	↑
Ndufa1	61.1271	139.381	2.27998	↑
B4galnt1	1.00458	2.2843	2.26132	↑
Snora75	0.886635	2.00193	2.24387	↑
Hmga2	2.87304	6.42361	2.23154	↑
Fthl17	6.28949	14.0175	2.22676	↑
AA465934	7.96849	17.7096	2.22092	↑
Fbxw21	4.95871	11.0189	2.21968	↑
Aurkc	14.6209	32.343	2.21128	↑
Poldip2	1.10866	2.46349	2.21113	↑
Gal	1.78405	3.93785	2.20052	↑
Olfr881	1.70106	3.75103	2.19807	↑
Tex14	1.09192	2.4064	2.1929	↑
Hadh	1.26042	2.77458	2.19186	↑
Abracl	1.81201	3.97737	2.18845	↑
Cypt2	1.13968	2.47783	2.16394	↑
Tfpi	1.26067	2.73352	2.1591	↑
Rn4.5s	4.66793	10.0898	2.15902	↑
Rn4.5s	4.66793	10.0898	2.15902	↑
Rn4.5s	4.66793	10.0898	2.15902	↑
Rn4.5s	4.66793	10.0898	2.15902	↑
Rn4.5s	4.66793	10.0898	2.15902	↑
Hk2	1.44964	3.11294	2.13952	↑
Gstp1	13.4929	28.8593	2.138	↑
Sycn	13.5736	28.9783	2.13407	↑
Mir7035	1.15335	2.47114	2.13275	↑
D3Ertd254e	1.21269	2.59505	2.13058	↑
Khdc3	7.31435	15.5345	2.1223	↑
Cyba	3.05038	6.47291	2.11834	↑
Hsd17b10	3.21891	6.822	2.11589	↑
Slc22a13b-ps	1.54272	3.27299	2.11435	↑
1700030F18Rik	2.05237	4.34891	2.11354	↑
Tsga8	27.5518	58.0324	2.1059	↑
Snord99	2.20908	4.65764	2.10341	↑
Snord93	2.15706	4.54115	2.10015	↑
Ppil3	2.4128	5.07456	2.09863	↑
Gripap1	3.22631	6.77494	2.0965	↑
Milr1	1.50117	3.15284	2.09297	↑
Anxa2	1.88506	3.94866	2.08893	↑
Sec14l1	1.04962	2.20301	2.0885	↑
Dtnbp1	5.53039	11.5569	2.08773	↑
Itm2b	1.40015	2.92082	2.07837	↑
Smim24	1.76395	3.66995	2.07444	↑
4930579G18Rik	2.83123	5.88087	2.07335	↑
AI506816	4.28313	8.88981	2.07304	↑
Asb6	1.08497	2.24306	2.05765	↑
Gm1673	4.61977	9.49656	2.05335	↑
Zfp54	3.89631	7.9781	2.04492	↑
Cyct	1.10468	2.26829	2.04389	↑
AU016765	5.52259	11.2788	2.04042	↑
Bhlhb9	2.07825	4.2373	2.0339	↑
Lxn	1.09894	2.24147	2.03029	↑
Fam43b	1.69201	3.44317	2.02887	↑
Acads	1.76137	3.57945	2.02637	↑
Gm14499	2.60429	5.28089	2.02384	↑
Atp5sl	3.64696	7.37852	2.0204	↑
Mir7219	3.23258	6.53205	2.01754	↑
Gm14511	5.98181	12.0443	2.0118	↑
Rnd3	1.17163	2.35347	2.00018	↑
Cd74	3.03356	1.51172	0.499981	↓
Crabp2	2.0101	1.00001	0.49998	↓
Sympk	3.39887	1.69182	0.499233	↓
Rfc2	8.39006	4.17949	0.498746	↓
Hist1h1e	5.44693	2.70098	0.496796	↓
Gm4926	2.47688	1.22347	0.495993	↓
Rabgap1	9.8422	4.8761	0.49594	↓
Chic2	4.42702	2.18934	0.495679	↓
Snx10	6.30774	3.12098	0.495585	↓
Mir3068	3.44116	1.69858	0.495073	↓
Ap4m1	4.80936	2.37409	0.49469	↓
Fam209	2.52554	1.2437	0.49445	↓
Atp6ap1l	5.37334	2.64988	0.494096	↓
Znrd1as	3.48672	1.71635	0.493705	↓
LOC100502896	5.53198	2.72331	0.493201	↓
Vmn2r94	3.51385	1.72516	0.492404	↓
Dydc2	10.3353	5.0817	0.492177	↓
Gnpat	3.83482	1.87894	0.491294	↓
Gm11237	5.84506	2.86266	0.490629	↓
Snord34	2.60457	1.27256	0.490541	↓
Med15	3.9845	1.94834	0.490258	↓
Dffa	7.4686	3.65185	0.489644	↓
Inpp5b	2.15091	1.04751	0.48938	↓
Tmem8	3.03224	1.4772	0.488851	↓
Antxr1	3.05223	1.4824	0.487358	↓
Abtb1	2.60343	1.26178	0.486631	↓
2700070H01Rik	5.3531	2.59923	0.486516	↓
Smim20	19.6601	9.5573	0.486389	↓
Cml1	4.39552	2.12755	0.485199	↓
Zcchc4	2.16369	1.04374	0.48477	↓
Crlf2	3.67912	1.76731	0.48177	↓
Cog2	2.3883	1.14453	0.481397	↓
Scd3	30.1463	14.4978	0.481086	↓
Orc5	13.1639	6.31961	0.480467	↓
Bst2	10.142	4.85879	0.479591	↓
Bcdin3d	2.45371	1.17086	0.479303	↓
Slc35c2	3.17233	1.5152	0.479269	↓
Fam169b	3.42265	1.63357	0.478804	↓
Bckdha	3.16597	1.50978	0.478526	↓
Gch1	32.827	15.7009	0.47845	↓
Clcn3	2.31927	1.10401	0.478265	↓
Pold2	4.8831	2.32522	0.477248	↓
1700093K21Rik	6.23232	2.96333	0.476319	↓
Fam69a	11.0804	5.27253	0.476316	↓
Srd5a1	3.39764	1.61054	0.475563	↓
Glb1	21.8749	10.3743	0.474496	↓
Ddhd1	12.5053	5.92718	0.474395	↓
Tmed4	24.6415	11.6806	0.474235	↓
Tstd3	3.85549	1.82282	0.474149	↓
Limch1	3.08444	1.45634	0.473863	↓
Odf2l	2.69516	1.26974	0.473075	↓
Pnlip	4.85755	2.29157	0.47284	↓
Trit1	2.93399	1.37582	0.470729	↓
Sntb2	5.28616	2.48092	0.470326	↓
l7Rn6	100.539	47.1393	0.468917	↓
Nme7	4.60375	2.1528	0.468772	↓
Fam105a	2.28122	1.06004	0.467017	↓
Rsu1	2.83683	1.31904	0.46685	↓
Taz	4.68297	2.17591	0.465784	↓
Ppap2a	10.1649	4.72608	0.465468	↓
Ceacam1	2.93258	1.35952	0.465415	↓
Usp20	2.57822	1.18969	0.46352	↓
Cd59b	2.4923	1.14443	0.461348	↓
Dtnb	5.61198	2.5733	0.4595	↓
2900009J06Rik	2.32374	1.06167	0.459206	↓
Hist1h4d	90.7813	41.5069	0.457279	↓
Sap25	5.81091	2.64865	0.456742	↓
Xrcc4	6.49952	2.95112	0.454891	↓
Drd3	3.90961	1.76811	0.453645	↓
Rnf13	4.45646	2.00639	0.451452	↓
Mir22	11.522	5.18716	0.450671	↓
Mir8092	5.14821	2.31318	0.450384	↓
Adipor2	3.36093	1.50453	0.449292	↓
Cabp1	8.64225	3.87636	0.449173	↓
Mre11a	2.07093	0.923063	0.448388	↓
Sgms1	8.1451	3.64528	0.448221	↓
Pxmp4	5.71789	2.55521	0.447847	↓
Hpd	5.86283	2.61538	0.447038	↓
Rtn3	10.016	4.4698	0.446817	↓
Txndc15	19.8716	8.8614	0.446212	↓
Arhgef26	3.46566	1.53838	0.445491	↓
Plbd2	2.69267	1.19187	0.444699	↓
Pvrl3	3.5525	1.57114	0.443829	↓
BC080695	4.30459	1.90309	0.4434	↓
Slc35a1	2.72767	1.20159	0.442564	↓
Acn9	8.11953	3.56167	0.439345	↓
Pigh	9.15657	3.99621	0.437046	↓
Fam162a	4.96085	2.1588	0.436304	↓
Ccr8	3.32872	1.44018	0.434351	↓
Farp1	2.23034	0.962144	0.433927	↓
Fsip1	3.88127	1.67188	0.432218	↓
Gltp	3.54937	1.52063	0.430027	↓
Pef1	7.79859	3.33694	0.428623	↓
Cog7	2.19569	0.935214	0.428534	↓
Dnajb2	2.80738	1.19623	0.42814	↓
9430091E24Rik	3.17891	1.34629	0.425313	↓
Gm13247	54.5422	23.1555	0.424649	↓
Pomc	6.07238	2.56218	0.42289	↓
Shkbp1	4.85217	2.03042	0.419652	↓
Gm11487	2.20956	0.919855	0.418936	↓
Rfx2	2.53543	1.05578	0.418705	↓
Tppp3	3.88664	1.61604	0.417293	↓
Btbd1	2.88259	1.19568	0.416818	↓
1600015I10Rik	4.39149	1.82443	0.416774	↓
Gm20605	3.05759	1.26404	0.415324	↓
Gm7861	5.65911	2.32697	0.412228	↓
Pdia4	14.4146	5.91619	0.410838	↓
Amn1	12.8022	5.2526	0.410749	↓
Mir5133	3.19703	1.30072	0.408701	↓
Tmbim4	17.6684	7.17563	0.406463	↓
Zfp326	2.33386	0.942354	0.406319	↓
Defa4	18.1052	7.34684	0.406113	↓
Camkmt	4.0822	1.6429	0.403915	↓
Mlxipl	3.26457	1.30222	0.400729	↓
Tcl1b4	5.3144	2.11551	0.399203	↓
Gm5039	3.3207	1.31357	0.397386	↓
Gm2022	7.96611	3.15633	0.396977	↓
D430042O09Rik	2.30453	0.902473	0.394236	↓
Cdk10	4.69266	1.83905	0.393192	↓
Lrch4	2.32286	0.906383	0.392815	↓
Arsk	3.4392	1.34058	0.391564	↓
Snora64	12.835	4.9697	0.387677	↓
Ntan1	13.5405	5.18071	0.383063	↓
Isoc2b	6.97908	2.65808	0.381749	↓
4930506C21Rik	2.70161	1.01379	0.377557	↓
Gm2016	31.0516	11.7158	0.377502	↓
Tmem170	3.60121	1.34235	0.374486	↓
Pglyrp1	108.16	40.4823	0.37434	↓
Mterf1a	4.65677	1.73423	0.373755	↓
Arg2	78.0802	29.0989	0.37276	↓
Gm10319	2.56165	0.946684	0.372012	↓
Dusp1	2.83911	1.04964	0.37192	↓
Rabl3	3.13901	1.14561	0.366975	↓
Hspbap1	12.1994	4.43497	0.36406	↓
Mvk	6.90752	2.50085	0.36297	↓
Dtwd1	4.21828	1.51115	0.359756	↓
Pgls	4.24288	1.51687	0.35902	↓
Snord70	2.65628	0.945963	0.358538	↓
Bhlhe41	4.04821	1.44085	0.357508	↓
Dcps	2.07662	0.732417	0.355799	↓
Cacng7	6.05006	2.1423	0.355162	↓
Gm12794	2.03546	0.709875	0.351937	↓
Gm8300	22.0973	7.6878	0.348202	↓
Dnajc12	23.7577	8.17854	0.344524	↓
Art3	10.7746	3.70345	0.344328	↓
BB287469	18.7821	6.44615	0.343557	↓
2900076A07Rik	4.60795	1.57435	0.343085	↓
Bicc1	2.35763	0.794635	0.339848	↓
Ifitm3	4.95299	1.66852	0.338207	↓
Ginm1	4.9279	1.64258	0.334673	↓
Tcl1b3	22.1971	7.3328	0.330651	↓
Hist2h2ac	2.91796	0.957322	0.330374	↓
Dguok	7.7374	2.51772	0.326267	↓
Morn2	4.65833	1.5105	0.325706	↓
AA792892	25.5601	8.28076	0.324237	↓
A530064D06Rik	2.70319	0.862017	0.321399	↓
Gja3	2.02646	0.637092	0.317754	↓
Trappc2	4.89613	1.53702	0.315323	↓
Tpst1	7.0972	2.22788	0.314875	↓
Gm525	2.19437	0.68012	0.313069	↓
Tmem175	2.97788	0.921053	0.31161	↓
Gm21293	42.4	13.0546	0.308055	↓
Tcl1b2	14.6515	4.503	0.307813	↓
Tcl1b1	27.9208	8.49074	0.30435	↓
Myo3a	6.9168	2.07898	0.30158	↓
Pfkl	2.98138	0.87865	0.29707	↓
Gm4027	24.2745	7.05361	0.290869	↓
Cyp2c67	2.92907	0.825308	0.284208	↓
Orai1	8.02124	2.24479	0.280752	↓
Gm7849	4.65023	1.29275	0.279546	↓
Gm4340	22.7139	6.16007	0.271523	↓
Gm21312	32.1441	8.67872	0.270221	↓
S100a4	3.11934	0.834884	0.269988	↓
Gm20765	32.175	8.67201	0.269753	↓
Rsph9	6.62378	1.76981	0.268295	↓
Cda	3.61207	0.94847	0.26462	↓
Gm21304	46.3861	12.2572	0.264403	↓
1110034G24Rik	6.71892	1.68757	0.25228	↓
Gm13043	2.85505	0.686317	0.243038	↓
Lbx2	23.7697	5.76184	0.242722	↓
Gm8764	62.6169	14.5538	0.232549	↓
Gm13040	2.80868	0.637913	0.229864	↓
Gm13057	2.80868	0.637913	0.229864	↓
Chit1	7.86626	1.79168	0.228748	↓
Slc25a26	2.20576	0.490368	0.225823	↓
2610306M01Rik	3.03091	0.67033	0.223726	↓
Dcxr	2.67836	0.584292	0.221062	↓
Gm6763	58.4063	12.8644	0.220391	↓
Hist1h1d	5.14569	1.08385	0.212164	↓
Prrx2	4.75388	0.992935	0.210529	↓
Tmem205	3.86229	0.777242	0.203301	↓
Ang	2.43807	0.477019	0.19894	↓
Ccdc60	2.40804	0.453454	0.191665	↓
Cyp7b1	2.53141	0.37703	0.152289	↓
Amt	11.2421	1.57106	0.140512	↓
H2-M10.4	3.26152	0.44141	0.137981	↓
Tcl1b5	3.25385	0.291019	0.0922284	↓
Vmn1r90	2.1351	0.148896	0.0740742	↓
