# Supplementary material for: Transcription Factor TCF12‐Mediated Maternal Gene Expressions in Mouse Oocyte Are Prerequisites of Successful Fertilisation and Zygotic Genome Activation
Source: Cell Prolif. 2025 Aug 3;59(3):e70110. doi: 10.1111/cpr.70110 (PMC12961549; doi:10.1111/cpr.70110)
Supplement: Supplementary file 4 — Table S7: Detected proteins of LC–MS/MS analysis (in a separate xlsx file). [file CPR-59-e70110-s004.xlsx]

## Sheet: Sheet1
Protein IDs	Gene	FGO_Tcf12_cKO_rep1	FGO_Tcf12_cKO_rep1	FGO_Tcf12_Ctrl_rep1	FGO_Tcf12_Ctrl_rep2
Q78ZJ8	Rab11b	56005001	180760001	88821001	52381001
Q7JCZ1	mt-Co2	36857001	59767001	50334001	63859001
A0A087WNP6	Cdv3	82268001	100600001	66041001	82350001
A0A087WNT1	Eloc	178220001	234500001	197830001	261430001
A0A087WNV1	Agfg1	1	1	3776601	2384801
A0A087WP81	Uchl5	1	1009501	1	2220201
E0CY18	Zfand2b	1	1	1207201	1735201
A0A087WPL1	Pdlim2	7123401	13088001	25452001	21187001
A0A087WPL5	Dhx9	989241	3897301	1	1
A0A087WPM5	Cops8	23807001	31697001	31582001	18120001
A0A087WPR5	Ptpn18	5739201	1	8164601	3037701
Q544R5	Tardbp	2332901	6635701	4477501	5081001
A0A087WRA7	Ppp1r7	2924101	1	3546701	3397201
A0A087WRL3	Uchl5	1	1	2956601	3005601
Q61935	Myl3	14521001	6787301	16363001	7129701
A0A087WS06	Ankrd27	1	1	3414501	3569901
A0A087WS46	Eef1b2	17866001	68879001	66841001	10435001
D3Z0U5	Katnal2	1	1	34737001	36808001
E3WH32	Swi5	3418701	2580501	2372901	2467501
A0A0A0MQA5	Tuba4a	204560001	176510001	180400001	223090001
F6Q750	Macf1	1537901	1324801	1	1
A0A0A0MQF6	Gapdh	1	1	1621900001	1643000001
A0A0A0MQG2	Sptbn1	1	7463901	1	1395501
A0A0A0MQM0	Eif5a	64698001	128070001	76576001	101000001
A0A0A6YVV2	Gpx1	1	1	5689001	10525001
A0A0A6YWA9	Gnai2	7955001	6633601	4805201	3279001
A4IF59	Vim	1	1	2948501	1
D3YVN1	Actl6a	2149901	1	1	1
A0A0A6YX33	Dclk2	1	652871	1	1
A0A0A6YWM5	Rab3gap2	24574001	52320001	23816001	29662001
A0A0A6YWP6	Atp6v1h	10641001	25545001	5758801	17248001
A0A0A6YWY2	Dcaf8	1	15295001	10833001	9101401
A0A0A6YX02	Lamtor1	23602001	22805001	25595001	19827001
A0A0A6YX05	Atp1b1	2123501	1220801	1	1128201
A0A0A6YX55	Dcaf8	1	16258001	5280301	15523001
A0A0A6YX73	Prkar2a	9576901	17775001	6244601	8274101
A0A0A6YY29	Cacybp	1	2377801	1	1
A0A0G2JDF7	Usp30	1	9037901	4786701	9885501
A0A0H2UKB7	Ift22	937791	1	1	1
A0A0G2JDJ5	Fdps	2706901	1	1	1903801
A0A0G2JDU7	Fscn1	7672201	3660601	6797801	12445001
A0A0G2JDV8	Cnn3	10826001	2989301	12328001	8196501
A0A0G2JDW7	Rps27	13315001	44967001	38843001	21400001
A0A0G2JE08	Tdrkh	1	5309801	6856401	5755001
A0A0G2JEP0	Fxr1	63961001	106800001	76583001	85327001
A0A1L1SVG1	Lrrfip2	3489901	1999301	1	1
A0A0G2JER9	Dnajb6	12706001	32858001	22365001	21265001
A0A0G2JET0	Fbxw15	41913001	38670001	7929401	3585401
A0A0G2JF23	Mdh2	232950001	223740001	165150001	254950001
A0A0G2JFB4	Eif4e	4297501	9984901	10745001	13044001
A0A140T8T5	Map4	1	11929001	26881001	31999001
A0A0G2JG00	Fubp1	3813301	1	15075001	7687401
A0A0G2JG59	Nexn	7192601	11362001	1	1
D6RJ70	Kyat3	1	1	1	2504201
Q3UYM1	Nub1	4070201	8442501	6480001	3060701
A0A0G2JGW0	Ptbp2	23701001	83575001	29785001	46148001
A0A0G2JGY4	Mdh2	51804001	1	1	1
A0A0J9YKD4	Ckm	9720401	13350001	19181001	1
A0A0J9YTQ7	Eif2b4	2413301	2965501	1	1
A0A0J9YTR2	0610012G03Rik	1	18944001	9517001	11264001
A0A0J9YTY0	Septin11	4185401	6926401	7209601	7671501
A0A0J9YU98	Zar1	73913001	81105001	133790001	89616001
A0A0J9YUB6	Ociad1	3127901	1	1	1
Q8C7C4	Hmgb1	30783001	25102001	1	1
A0A0J9YV46	Mtpn	8131801	15573001	30775001	4676001
A0A0N4SUN5	Nrip2	4375001	1	1	1
F7D6F6	D6Ertd527e	1	1	1	5399801
A0A0N4SUT0	Lsm5	1	1	4455901	1
A0A0N4SV15	Kcmf1	5735301	1693001	1	1
A0A0N4SV66	H2aj	112590001	50748001	63476001	46378001
A0A0N4SV97	Kbtbd8	4839801	7798801	1962901	7608901
A0A0N4SVB8	Arl8b	57653001	79534001	67994001	37303001
A0A0N4SWE9	Etfbl	7823801	23603001	15821001	16813001
A0A0N4SVE1	Atp6v1f	4899001	1	1	1
A0A0N4SVL9	Ppp6c	1	4085601	1	1
A0A0N4SVQ1	Ndufa4	11506001	10870001	41038001	1
A0A0N4SW07	Atp6v1e1	16833001	4651601	1	1
A0A0N4SW28	Gng12	14514001	11544001	12665001	9030101
A0A0N4SW50	Tmem168	1	2761801	1	1
A0A0N4SW95	Nlrp14	3162600001	3027800001	3464100001	3148800001
A0A0N4SWE8	Ggct	21031001	27263001	26534001	82389001
A0A0R3P9C8	Ndufa9	11505001	18672001	5104901	5404601
A0A0R4IZX6	Ap1m2	9280601	5219901	20962001	8683501
A0A0R4IZY0	Thop1	197940001	170340001	177750001	183780001
A0A0R4IZY1	Dtx2	40262001	46142001	29643001	37840001
A0A0R4J018	Tpmt	17646001	8821401	2371001	9715901
A0A0R4J034	Pdxdc1	18244001	28017001	31291001	21909001
A0A0R4J078	Ubxn4	1	10817001	5120801	9148301
A0A0R4J079	Acbd3	3718301	13410001	12926001	12153001
A0A0R4J093	Cmpk1	2585201	19726001	14353001	11668001
A0A0R4J094	Fahd2a	62565001	56641001	66262001	60747001
A0A0R4J0B4	Cmas	20002001	18090001	13283001	11784001
A0A0R4J0D3	Stt3b	4440201	26551001	13648001	4501401
Z4YL78	Ckap5	1	1	5846001	11995001
A0A0R4J0K4	Tm7sf3	1	1	1350201	1
A0A0R4J0M1	Tbcc	6770401	2829901	1	5612501
A0A0R4J0R1	Vamp8	1	1	3849601	24115001
A0A0R4J0T0	Hscb	6263601	6155501	3316501	5281301
A0A0R4J0Z1	Pdia4	281030001	268710001	248700001	272110001
A0A0R4J107	Apeh	159830001	226300001	206210001	162800001
A0A0R4J119	Cyfip1	1	1	2395301	1923101
G3UYY2	Selenbp2	1	1	2833901	1
A0A0R4J150	Osbpl8	13037001	7291001	15247001	10407001
A0A0R4J187	Xrcc6	3155901	5546501	4568301	7923101
E9QN08	Eef1d	118780001	133210001	128900001	123840001
A0A0R4J1L9	Mtus1	4874901	1	3679101	9903001
Q3TSW9	Tfam	10137001	18591001	17360001	20311001
A0A0R4J1Q0	Edc4	31211001	70189001	40521001	39301001
E9QQ99	Syvn1	8254901	6767201	8154601	1
A0A0R4J1V0	Pdzk1	40592001	30718001	36740001	37911001
A0A0R4J214	Rbm26	1	1	1258701	1
A0A0R4J225	Bscl2	3702601	12976001	8178701	9183501
A0A0R4J259	Syncrip	6754601	16663001	1	1
A0A0R4J2B0	Celf2	1	1	3416101	2040801
A2RTH5	Lcmt1	5388201	6462101	6854201	4677201
A0A0U1RNG8	Kcmf1	5112801	8031901	4563001	5875101
A0A0U1RNN8	Cnot3	1	1	2347801	1
A0A0U1RNQ6	Tufm	19987001	45227001	25644001	19942001
A0A0U1RP97	Gpi1	106880001	69177001	1777801	1935801
A0A0U1RPC4	Tufm	10875001	19086001	10723001	11896001
A0A0U1RPM5	Nlrp4a	9342001	15497001	11140001	17550001
A0A0U1RQ18	Gpi1	22677001	1	20725001	13672001
A0A6I8MX03	A0A6I8MX03	9304101	11708001	8970301	9038501
A0A0U1RQ55	Ubfd1	8302901	8866301	9478501	10356001
A0A0U1RQB4	Etfb	3888501	5707301	5180401	6815401
A0A140LHP6	Smarca2	2261001	3911401	1	3177001
A0A1L1SUR7	Picalm	4943501	2315701	1	4086001
A0A140LI84	Ppme1	2408401	2119501	2911401	4346501
A0A140LI98	Uqcrc2	6360201	24331001	5626001	2456201
A0A140LIG7	Ap2a1	1841901	4117501	2480101	1465001
A0A140LIU3	Cox6b1	6687601	19466001	32178001	11232001
A0A140LIU8	Gm18336	1	1	1	1561001
A0A140LJ59	Eif3k	4053901	5833901	1	4498701
A0A140LJB7	Gps1	63410001	98359001	40160001	50432001
A0A140LJL0	Cd81	7338901	8529601	4181301	4521101
Q5EBQ6	Rpl9	34874001	13557001	14886001	11016001
A0A1B0GQU8	Rpl18	51417001	67632001	21392001	42326001
A0A1B0GR11	Taldo1	6257901	1	1746701	6822301
A0A1B0GR29	Tmem143	1253801	1	1	1
A0A1B0GR35	Napa	1	2079501	1	1
A0A1B0GR51	Rnf170	1	8225801	1	1
Q9CZE7	Q9CZE7	1	621821	1	1
A0A1B0GRE1	Get3	7242401	27630001	16106001	2461001
Q3UBN8	Bpnt1	14986001	16594001	20688001	13804001
A0A1B0GRW4	Tusc3	4754701	8413501	8290201	1
A0A1B0GRX2	Tsg101	1	1	1167401	1181401
A0A1B0GRZ8	Elmod2	21188001	35707001	18227001	21499001
A0A1B0GS58	Glrx3	18120001	35725001	28383001	30840001
A0A1B0GSQ6	Rpl13a	1	1	1	9576801
A0A1B0GSB1	Rrm1	2376901	1902601	1	1
D3Z0B9	Aldh16a1	5787301	11126001	13890001	4334601
A0A1B0GT92	Gys1	3274001	2235501	5660701	23967001
A0A1B0GX25	Hdac6	5584501	10835001	1	1
A0A1C7CYV0	Pls3	1	4183101	1	1
Q8CC60	Gpx5	1	1989501	2421301	2665201
Q8CEL6	Q8CEL6	1593901	2558601	1749001	1545201
A0A1D5RLF0	Fbxw27	154100001	116790001	55192001	51222001
A0A1D5RLR6	Aprt	1	1	1323101	1
A0A1D5RLS1	Eps15l1	1	1	2771601	1
A0A1D5RLV4	Golga4	1	1	1700101	1
A0A1D5RLW5	Rpl18a	1822801	5003701	12500001	4107601
A0A1D5RM76	Tubb3	4265401	11162001	10213001	4424001
B7ZWL1	Cnot1	7252801	21699001	10660001	12488001
E9PUM4	Tln2	15977001	10895001	1	9742701
A0A1L1SQA2	Gm9803	4793201	11092001	5802801	6271501
A0A1L1SSE2	Cnot10	1	1852101	1	1
A0A1L1SQA8	Rps25	29778001	13786001	16740001	18135001
Q05DU6	Kif23	1	1	1624501	2932101
J3QN87	Eif1	9560201	6326701	5375501	3276501
Q3UDS7	Adpgk	1	3755701	2137701	5853401
A0A1L1SSF8	4931406C07Rik	3846901	2986201	1	1
A0A1L1SST9	Zw10	1	1	1	3854001
A0A1L1ST19	Hmbs	1	1	1940001	1
A0A1L1STC0	Cdc37	3524301	13883001	7776101	4512901
A0A1L1STE6	Idh3a	50594001	74513001	81330001	95011001
Q3UG56	Fdx1	1	1	4035601	1
A0A1L1SU22	Chordc1	18003001	27252001	12658001	18485001
A0A1L1SU37	Pkm	1756900001	1944200001	1600600001	1317300001
A0A1L1SUU4	Scamp2	3400501	6256701	6800501	4813301
A0A1L1SV73	Usp47	1740601	1282001	1	1
A0A1L1SVG6	Slc44a2	25732001	34990001	4900201	7861801
Q8BTA2	Pafah1b2	4701701	5464601	9339201	6581001
A0A286YCQ0	Sorbs1	2701001	1389601	1	1544801
F7CTF8	Mff	1	2846201	1	2969801
A0A1S6GWG6	Atp6v1b2	71969001	40411001	37856001	34355001
A0A1S6GWG8	Dnaja4	22012001	64132001	46340001	38863001
A0A1S6GWH1	Psmc5	36586001	40883001	36095001	42084001
A0A1S6GWH2	Ddx39b	7129801	8959601	6391901	1854401
A0A1S6GWH5	Uba1	611160001	698710001	608920001	599910001
A0A1S6GWI0	Ndufa8	4545101	1242501	1	6686001
A2VCP7	Psmf1	72814001	68426001	65202001	58577001
Q91YL8	Rtca	8004101	1	1	5348901
Q6PB52	Lrpap1	39249001	42283001	46419001	51785001
Q3TQ66	Hnrnpm	9305301	19493001	4495701	15368001
Q8K239	Tsfm	4510001	6585001	1	1
A0A1W2P6G5	Myl6	105360001	171660001	139370001	207150001
A0A1W2P869	Sar1a	1	1180801	3048301	1
A0A1W2P6R7	Scfd1	4161301	4577401	3645401	11884001
A0A1W2P6U1	Txnrd1	30885001	36680001	49500001	36434001
Q3TZZ3	Mia2	2633901	3929801	3123201	2160001
A0A1W2P756	Timm13	9080401	6408401	7536401	9455801
E0CZ27	H3f3a	28073001	39666001	50959001	37154001
A0A1W2P777	Rap1b	12704001	8483601	11975001	9856001
A0A1W2P784	Esyt1	2917201	2083301	5061701	1277901
Q6ZWZ6	Rps12	109640001	73525001	76029001	76991001
A0A1W2P7A4	Pcbd1	10687001	1	1	1
A0A1W2P7B6	Gatd3a	28065001	26654001	32574001	6127301
A0A1W2P7H2	Timm13	1	1	1	3247101
A0A1W2P7J9	Gstt2	29186001	22599001	24196001	17714001
A0A1W2P7R7	Vps26a	2772601	8967601	4960801	5002801
A0A1W2P7Z9	Vps26a	7549901	13450001	6026001	6315301
A0A1W2P870	Gatd3a	18740001	35048001	42218001	31527001
A0A1Y7VL11	Timm9	3643201	3061501	4183301	3383501
A0A1Y7VJ48	Tbca	8924101	17333001	8925501	34200001
A0A1Y7VJ55	Sdha	2876601	19803001	11280001	2957601
Q14DR9	Ero1b	1	1	1469001	1367801
A0A1Y7VLE1	Zfyve21	1	1	1	3940201
A0A1Y7VJY8	Sirt5	6380801	3198501	1	1
A0A1Y7VKC6	Iah1	1	1	7908101	9117401
A0A1Y7VKP8	Ndufs6	4538501	1	10634001	9588201
Q561N5	Rps18	14468001	30670001	49558001	31679001
A0A1Y7VLD6	Atl1	1	10872001	3479101	10482001
A0A1Y7VM54	Tmed10	17904001	9514101	7121501	22040001
A0A1Y7VMK3	Hpcal1	1	1	1	1404601
A0A1Y7VN70	Glrx5	36397001	17404001	28761001	35657001
A0A286YCC3	Vps13a	1	1627801	1	1
Q8BMC5	Adk	75955001	40299001	29920001	50700001
A0A286YCI0	Ngly1	15398001	14523001	3328001	11067001
Q8BJI6	Trappc8	4093101	2602001	1220301	5582901
A0A286YDB0	Gnrh1	4557401	6735401	1637801	3669001
Q3V222	Sec24c	4596901	8989301	6898101	11450001
A0A3B2WC92	Spast	6757501	4775101	2741001	6065401
A0A286YE28	Tkt	83071001	160150001	144820001	211560001
A0A286YEB7	Rps24	17831001	9555701	6864001	7491201
Q922A2	Anxa7	607760001	848790001	551840001	451090001
Q5M9P1	Rpl36a	4171801	14627001	6563801	12773001
A0A2I3BR94	Gmfb	5826201	10024001	1	7439301
A0A2I3BQ03	Ywhaz	594350001	1213000001	1114400001	552740001
A0A2I3BQ39	Uchl3	22969001	18150001	20469001	21778001
A0A2I3BQF4	Rpl30	6038501	43284001	28568001	7172401
E9PUW7	Xpo7	11077001	9485801	5198801	17542001
A2AFI4	Rbmx	1898001	1	1287201	4299501
A0A2I3BRW0	Spcs1	1686001	3068201	2266501	1956101
A0A2I3BRZ2	Dop1b	1	1	5584201	1
A0A2R8VHE5	Mpst	1	1	4777801	1169901
A0A2R8VHK1	Cyc1	27276001	14415001	13171001	15292001
A0A2R8VHP2	Naprt	1	1	1182901	1184601
A0A2R8VHP9	Pcbp2	1	6427701	1	1
A0A2R8VHU8	Calcoco1	3494401	4277801	1	1
A0A2R8VHX0	Csad	2357601	1299901	3462601	2141301
Q5HZI6	Gfus	1	4019401	1	1
A0A2R8VJW0	Aco2	6703601	7405401	1	1
A0A2R8VK20	Eif3d	5216701	6596801	1	7249501
A0A2R8VKI5	Myh9	21892001	34204001	37293001	24509001
A0A2R8W6G1	Rbx1	57653001	42163001	61187001	50751001
A0A2X0SSA9	ARHGAP1	1	1	2011701	1464601
E9PUE7	Abr	4356401	13797001	5084401	5496301
A0A338P6Q0	Crkl	1	1	3815601	1
A0A338P676	Gart	1	2162101	1	1
Q3TE85	Hmga1	1	5855701	5020501	4887601
A0A338P6G0	Nit2	4988101	6310201	1	1
A0A338P6I1	Abcf3	3316401	1	1	1
A0A338P6J4	Sec22a	5233801	4300301	2516001	4038801
A0A338P6J9	Cast	11051001	16351001	6078201	22848001
A0A338P6K2	Myh11	221220001	225000001	1	1
A0A338P6L5	Abcf3	13033001	18653001	14800001	10403001
A0A338P6Q4	Abcf3	3979501	3237001	4595101	2578201
A0A338P6U4	Parl	1417101	16992001	11741001	3558001
A0A338P6X2	Fam162a	19707001	1	11030001	9589001
A0A338P703	Ahsg	1	1	7984401	1
A0A338P786	Ube2l3	13070001	13339001	1	1
Q5EBK8	Dynlt1	1	7252401	1	1
A0A338P7D7	Psma7	40905001	42857001	53011001	29413001
A0A338P7L8	Chmp2b	1	2832401	2187701	2827901
A0A345IT91	env	2029201	1951301	1	1
A0A385JBX3	Atg5	49988001	66880001	23117001	55610001
A0A3B2W812	Cd2ap	2071201	1	1	1853501
A0A3B2W837	Vapa	176910001	168340001	165990001	97205001
A0A3B2WAL8	Acat2	1215701	1670701	7412501	1
A0A3B2WB12	Mea1	39406001	25917001	28378001	32379001
A0A3B2WDD2	Rpl10a	63105001	27205001	43381001	39867001
A0A3B2WBM3	Elob	35175001	58555001	28820001	37265001
A0A3B2WCD8	Khsrp	1	1	18822001	1
A0A3Q4EG99	Mtch1	13431001	5793401	1	10593001
Q8BL36	Fam98a	1539601	1929401	4142601	6023401
A0A3Q4EGL6	Gfer	1	3670201	2411301	4152201
A0A3Q4EH04	Srsf7	8463101	3787101	1	6016101
A0A3Q4L2S8	Polr2d	1	1	1	6690101
A0A3Q4L347	Cdo1	10409001	32959001	36373001	42054001
Q0PD66	Rab1b	9093001	16151001	17729001	34773001
A0A494BBI1	Txnl1	18422001	16642001	16512001	22495001
A0A494B9H1	Sil1	4462201	3602101	4659901	2231301
A0A494B9I0	Eif3a	1	1	3865401	4153101
Q9CS24	Sf3b2	2605901	1	1	1
A0A494BBP6	Nt5c2	6316401	18026001	9286501	13546001
E0CXM9	Zfpl1	3209901	29486001	3752601	4777601
A0A494B9Z0	Fau	19948001	1	8045201	13902001
A0A494BAE3	Napg	1349201	1358501	1	1
A0A494BA97	Ostf1	1	1	967811	851021
A0A494BAB5	Atad1	11283001	1073201	1	1
A0A494BB58	Ccs	1	1	1	3275501
A0A494BAJ6	Arl3	8109901	12273001	13372001	8296001
A0A494BAJ9	Polr2g	1	1	1627001	2163301
A0A494BAW2	Gstp1	126210001	94871001	103690001	57287001
F7DFQ2	Wdr26	1	1732801	1	1
A0A494BB86	Actr1a	16468001	9592001	7289901	3745501
A0A494BB95	Eif1a	4189301	38167001	1	1
Q3UF24	Capn1	1	1	3743701	3729501
A0A494BBF6	Stub1	19445001	21021001	26100001	18375001
A0A494BBJ6	Ddb1	39589001	39232001	28938001	22851001
A0A494BBQ4	Pi4k2a	3291801	783591	3102601	4578001
A0A498WFS2	Ubxn1	2234301	1	2198801	8804001
A0A498WGK2	Nars	1	1	4845201	12591001
A0A498WGK6	Tm9sf3	2128801	13775001	7936101	4076101
Q3UWX0	Patj	2084101	2287301	1	1
Q8CC06	Itga6	5507801	4117501	2021201	1
A0A5F8MPK9	Sacm1l	12794001	10619001	8062701	8656201
A0A5F8MPN8	Mdh1	49325001	92024001	63341001	36730001
D3YUW7	Cgn	10702001	5354401	6438401	3657801
A0A5F8MPY2	Rplp2-ps1	62131001	26100001	35327001	46388001
A0A5F8MPZ7	Alg13	1	9964101	3998501	2647801
S4R1B8	Bin2	1990101	9355001	5202401	6958901
Q7TMQ1	Gja1	10445001	28712001	19691001	19205001
A0A668KLV9	Akap12	88863001	148630001	116130001	71627001
A0A6I8MX00	Dnajc7	83413001	158840001	102610001	99306001
Z4YJU8	Golga2	1	1	5350701	3948401
A0A6I8MX27	Ldhb	9705200001	13296000001	9047600001	13517000001
A0JLV3	Hist1h2bj	1	1	20900001	29213001
F7CBP1	Eif4g2	1	1083701	1	1
E9Q1J7	Pccb	1	1	1909901	4293701
Q497V8	2310061I04Rik	1	1	2225701	2013701
A0ZNJ2	Hibadh	10380001	24026001	12671001	11592001
A0ZVB6	Btaf1	5129901	3043501	1	1
A1A4A7	Pgam5	11517001	13196001	1648901	12427001
A1A4T2	Ganab	83475001	129100001	85552001	72103001
A1BN54	Actn1	16715001	61375001	60861001	47474001
Q3TU85	Hspa1b	7506401	5278801	1706201	3938401
Q8BTS0	Ddx5	4288701	6275401	5253901	4585901
A1L3B8	Psmd7	12572001	15856001	7998301	10531001
G3UX99	Txn2	2526701	5096501	1	1
A2A4P3	Gm27029	7024801	12896001	10776001	12816001
A2A547	Rpl19	9894001	20101001	38598001	14639001
A2A5N2	Ywhab	43692001	53540001	39088001	58513001
A2A5N3	Pabpc1l	615270001	759620001	507930001	493820001
A2A6F8	Rpl23	33146001	1	23543001	21387001
A2A701	Eif3m	2047901	1900001	1	1
A2A7Z4	Btf3l4	24301001	38238001	22032001	24545001
A2A813	Park7	105520001	146320001	139310001	152080001
A2A845	Mecr	49023001	56735001	35755001	40284001
A2A8E2	Czib	11436001	21567001	16059001	18246001
Q5XG66	Pramel25	1	1	1	2248901
A6PWC3	Nrd1	8596001	10690001	10834001	10536001
A2AA85	Szrd1	1	1	1	2870301
Q8K258	Srp68	1	1574501	1	1
A2ABZ8	Aspscr1	22143001	58153001	57084001	41656001
A2AC05	Aspscr1	17957001	28980001	23375001	31699001
Q61833	Rpn2	11514001	17878001	13876001	15836001
A2AEQ5	Ctps2	14321001	5714201	2680501	5715901
A2AFI9	Rbbp7	22061001	15245001	8393201	17464001
Q4JG03	Huwe1	35516001	41947001	13077001	32690001
A2AG39	Stoml2	36696001	34370001	31596001	30821001
A2AG41	Stoml2	8518101	10481001	5150601	1
A2AGL5	Aven	1	1	1	4949401
A2AH27	Nudt9	1	6473801	2109801	3450301
G3UZ34	Eftud2	1	1	6002301	3897001
A2AI62	Heph	839941	1350601	1	1
Q3TDF3	Ttc1	1	1	1	6258501
Q05BF9	Pdp1	1947701	350671	1	1
B0R029	Snap23	1079201	1	3851701	1293801
A2AKT6	Xpo1	2363301	7201201	1	3130001
Q6P6I7	Hnrnpa3	38462001	78901001	83667001	64401001
A2ALV7	Ecpas	244120001	269080001	202960001	223740001
I7HLV2	Rpl10	42965001	24750001	42432001	30064001
A2AMH3	Slc44a1	1483901	2094401	749951	1592601
A2AMU1	Padi6	495910001	740830001	444120001	613710001
Q3TRH8	Capzb	16616001	47420001	27871001	36504001
A2AMY5	Ubap2	9922301	3480001	5531001	1329201
A2AP32	Ndufb6	1751701	2135301	1	1
A2ARG6	Astl	31869001	35348001	61690001	113090001
A2ARZ7	Rab22a	1	2392801	2447101	1558201
A2ATI8	Gorasp2	8755201	9402201	6295601	10586001
A2ATT5	Nudt5	675980001	750220001	754760001	855370001
A2ATU9	Hat1	16781001	8080301	6707701	2604101
Q3TAI4	Tpd52l2	12629001	11611001	1	1
A2AUM6	Srp14	1	1	1888901	1254101
A2AUR5	Pter	3891701	3976801	5032201	3632701
A2AVJ7	Rrbp1	1	1	10063001	1
A2AVR9	Dynlrb1	15992001	3143501	18239001	13628001
A2AW05	Ssrp1	906981	2109401	1	1
A2AWI7	Sh3glb2	8052301	17596001	11433001	8205301
Q3TH60	Ythdf1	1	6997601	7503001	2764401
A2AWQ2	Rcc2	4031701	1	5835601	1
A2BE93	Set	4108201	1	5899801	5350801
A2BFF8	Dync1i2	11797001	13168001	7216301	7070001
A2BGI8	Ppih	10143001	7111401	7426301	2950201
Q5RJV4	Pgm1	2945101	2431201	3697401	2179901
A2IBT3	Adar	2466701	1	1	3307401
A2RS22	Coro1b	5985301	1	1	2937101
A2RS23	Pepd	1214001	1	508141	1
Q3THL1	Tmed2	2634301	2348801	1	1
A2RSB1	Nap1l4	225550001	258610001	217250001	269760001
A2RSV8	Cox4i1	69711001	124050001	84738001	118080001
A2RTC8	Marchf5	152740001	174940001	161030001	138740001
A2RTT4	Ube2n	16188001	29388001	27211001	14076001
A2VCR6	Ndufaf7	1853801	1	1	1812701
Q91YZ8	Pabpc4	166450001	223740001	222830001	139180001
Q9CYZ4	Knstrn	1	4595901	1	6316301
B7ZWK3	Sptan1	1	3650401	1534301	4023901
A3KMJ8	Vbp1	28443001	21333001	33623001	35626001
A3KML3	Ywhaq	351030001	675900001	439000001	513570001
A4FUS1	Rps16	35799001	26795001	15219001	17809001
A5GZX3	Glo1	1975201	4818101	42372001	1624301
A5HLW3	Tenm4	1744301	1	1	1
A6H6H4	Tmsb10	39492001	311660001	221500001	166210001
A6PWE0	Elobl	142410001	124350001	106680001	113100001
A6X8Z3	Igf2bp2	281840001	371230001	393330001	347720001
A7E215	Rps6ka3	4333801	5497301	1	1
Q3UEH4	Pklr	25517001	219530001	7264201	175100001
A7VMV2	Cryl1	624470001	678260001	630620001	535840001
Q6LD55	Apoa2	1	1	6513901	1
Q80ZP8	Manf	24678001	25331001	12507001	16435001
A8C1V9	Erp29	7366401	10414001	1	5500701
A8DUK4	Hbb-bs	31461001	1	720970001	12974001
A8DUV1	Hbat1	1680401	1	1878300001	1
A8IP69	Ywhag	449440001	807580001	693110001	409820001
A8Y5K6	Eif4enif1	1	9960701	8906801	11239001
B0FFS7	Izumo1r	2483001	11316001	1	1
B0FTY3	Nudcd3	1	1	5543101	9334401
B0LAC5	Atic	3136601	1	3106901	1607801
B0LAE4	Arl6ip1	13816001	8187201	1	1
Q3UC78	Pik3cd	5738401	4788801	4541401	1
Q8CHR4	Vamp2	13263001	17048001	11201001	1
B0QZT2	Dhrs13	1	1	1	1826901
B0QZX9	Dcakd	46655001	70166001	63897001	62061001
B0R1E3	Hint1	65833001	51948001	37035001	86187001
B0V2N8	Anxa2	1	1	7274001	1
B1ARA3	Rpl26	19398001	16590001	3151401	35135001
B1ASE2	Atp5h	36433001	40391001	33427001	30889001
Q3TEN9	Gk	4429701	7618801	7920801	1
Q8C3C9	Aldh3a2	8316201	9279001	4060701	3023201
B1AU25	Aifm1	199120001	154280001	139030001	145050001
B1AU75	Nasp	43601001	110170001	58151001	100540001
Q8K0R3	Ski	53104001	112560001	28524001	87602001
B1AVI2	Stx17	1	3442501	1	1
B1AWE0	Clta	71265001	45146001	25326001	29905001
B1AWT3	Rragd	3279401	1	4664101	6674001
Q99JH2	Hsdl2	3136001	1736601	1	1
B1AX98	Lrrc47	59989001	66785001	66877001	61296001
B1AXW6	Prdx1	3476700001	3464900001	3603800001	3249700001
B1AXZ0	Elavl2	62769001	77613001	66369001	72714001
B1AZ14	Cobll1	7876901	5564101	1	15205001
B1AZS9	Prdx4	682220001	523290001	577590001	29031001
B2CY77	Rpsa	128450001	137450001	182260001	113520001
B2KGR2	Lancl1	20198001	21558001	22891001	19370001
Q91V47	DXS254E	14016001	16493001	11738001	10682001
Q3TDM8	Scamp3	1	1343301	1	5663201
Q3TL71	Hnrnpk	9118501	31698001	15970001	11261001
B2M1R7	Pcbp2	108870001	125520001	124490001	182780001
Q3UWP8	Calr	624350001	908690001	671510001	814920001
B2RPS1	Rab5b	7440001	8572601	17770001	16199001
D3Z5B1	Zbed5	1	56378001	57610001	72275001
B2RQQ5	Map1b	5534701	4890601	7039701	10093001
Q9CW64	Nhlrc2	1	5141801	1	1
Q80TG5	mKIAA1256	30333001	33931001	25544001	35770001
B2RR84	Pde3a	2272401	1	1	1
B2RRC5	Rabgap1	1	5071901	4773201	4502201
K3W4L0	Myo18a	4209401	4288901	1422201	761861
B2RRH9	Gmps	62502001	26800001	40584001	48851001
B2RRN5	Rab4a	9246701	256260001	170210001	1
B2RRX1	Actb	4277900001	7229300001	1276200001	40638001
B2RSN3	Tubb2b	3728900001	3851000001	3343600001	3425100001
E0CYI9	Gcc2	1201001	4217701	1	1629101
B2RSV4	Sf3b3	1	5072601	1	1463001
B2RSW8	Pcm1	1	2129801	1014801	1
B2RT97	Psmd13	10020001	4671001	1	1
B2RTC8	Slc25a31	59212001	78346001	116650001	106630001
B2RTM0	Hist2h4	138200001	143280001	80388001	73170001
B2RTM4	Uchl4	1	2554301	1	15811001
F8WHL1	Slc30a9	938971	1	1	1
B2RUA5	Ppp6r1	1	2743101	1	1
B2RUC7	Strap	27283001	9745901	7112901	15144001
B2RUD1	Tmem165	1	1	4028001	2927701
Q3TWM9	Psap	2153501	1	1	1
B2RUF0	Ybx2	1085300001	1850700001	1539600001	1280400001
Q3ULR2	AU015836	63869001	48553001	53799001	41130001
Q3U0H6	Tmem199	2182501	1826301	2132301	5318901
B2RWB7	Tigar	8546701	9336601	7856201	6523801
B2RWE8	Eif4b	6442001	10010001	10917001	12790001
Q149V4	H2ac20	3761201	1	1	1
Q80UJ8	Lactb	1	5155101	1	4065301
B2RWV6	Styk1	2910801	1845101	1	1
B2RXW7	C4b	12108001	1987201	1	1
B2RXQ8	Wdr82	41496001	44368001	24450001	18517001
B2RXR2	Pik3r4	9531801	14600001	1217401	4312601
B2RXT3	Ogdhl	64179001	110010001	82204001	87985001
B2RXT5	Gpi1	176070001	228090001	126260001	121230001
B2RXY7	Cbr1	4127201	1	5112601	6336501
E9Q3T3	Kif14	12157001	15572001	1	1
B7FAV1	Flna	26071001	50066001	77033001	77751001
B7U582	B7U582	7752001	12096001	4500501	11699001
Q569Y6	Ube2v1	1	3421101	1	1
B7ZCB9	Stx16	1	4628101	1	1
B7ZMR0	Mindy1	4974501	2713501	2108501	7388001
B7ZN52	Lmo7	14004001	18737001	31228001	28371001
E9PUF2	Dlgap4	39603001	59061001	26354001	24256001
B7ZP20	Ankfy1	2639701	4498701	3507501	2377501
B7ZP22	Hnrnpa2b1	37537001	96308001	97791001	62494001
B9EKE9	Ddx3x	64067001	87129001	44024001	38082001
B9EHJ2	Fbxw14	1	1	10223001	13387001
B9EHJ3	Tjp1	18737001	24104001	41468001	25162001
B9EIE9	Adss	456010001	360870001	408340001	314630001
B9EIT9	Khdc1c	1	1	6697301	11295001
B9EIU1	Eprs	77278001	143150001	100400001	86780001
B9EIV8	Slc12a7	1	3932801	1952301	1
B9EIZ9	Nlrp9b	424370001	564150001	458660001	452700001
Q3UR38	Lamb1	1290901	3183901	1	4220601
B9EKS7	Pgs1	143610001	138230001	118780001	127960001
C1IE02	Reep2	17486001	14498001	17118001	21899001
C3VD30	Zar1l	3723701	9976301	1	1
C9K0Z7	Fkbp8	1	1	1833001	1
D3YTP8	Lsm4	9112701	15555001	10846001	11751001
D3YTQ9	Rps15	1	12415001	1	1
D3YTS4	Lamtor2	1	1	6655001	2606901
G5E8S7	Nmral1	1	1	1	2270901
D3YU75	Tpt1	40905001	108280001	25751001	37255001
F6SBR5	Cit	3614201	2332001	5523601	5212901
D3YWV9	Gtsf1	8746801	5697701	1	6160101
D3YUK4	Ndufb10	7337301	10601001	7761601	5852001
D3Z1U9	Ndufv1	8547301	19535001	10658001	3383601
D3YUP1	Carm1	2002101	1930701	1078401	1
D3YUT3	Rps19	85019001	67327001	53124001	50092001
Q3TCW5	Nrbp1	1489601	1723601	1639401	1040301
D3YVH4	Sf1	1	1	3514801	1
D6RFN5	Ninj1	1	1	12009001	14018001
D3YW40	Aip	3637201	4973301	2981301	1
H3BLI9	Tsc22d1	32727001	81979001	111510001	92006001
D3YWF6	Otub1	256490001	358160001	233410001	217990001
F7CJS8	Rps9	37445001	30886001	35712001	13096001
D3YWK1	Wipi2	1	3385201	1	2740701
D3YWR1	Gnpda2	89445001	141870001	101120001	76687001
D3YWR7	Qdpr	56722001	40961001	111930001	44893001
D3YWS3	Pfn2	1	14611001	10022001	14083001
D3YWT1	Hnrnph3	3763401	2725001	2543101	1
D3YX27	Htra2	1	1	5769701	6200401
D3YX34	Dctn1	2129001	8783601	4274901	3181101
D3Z568	Ndufb5	4347101	1	1	4802901
Q4FZG5	Arpc2	19957001	44826001	20658001	28392001
D3YXT0	Ndufs2	6751701	12483001	5497901	8820601
D3YXU1	Hadhb	51167001	46968001	37856001	31870001
D3YXU7	Myo10	11006001	21533001	23756001	18178001
D3YYC2	Drap1	1	2821601	1	1
D3YY50	Cutc	1	1	5421801	5221801
V9H190	Pisd-ps2	3486601	3428501	3058501	4753301
D3YY91	Lrr1	3832501	1	1	1
F6WYM0	Septin2	1	1	3368401	2875601
D3YYI3	Polr2i	7240101	3075901	2792801	1
E9Q6X0	Mapre2	40580001	43913001	28632001	34358001
D3YYM6	Rps5	60445001	49780001	50333001	60510001
D3YZI1	Izumo1r	1	1	1	10096001
E9Q7G1	Tmed7	4575901	13471001	6199201	1219901
D3Z041	Acsl1	35371001	27848001	23695001	22390001
D3Z061	Uba6	136210001	236130001	132910001	135260001
F6XC54	Diaph1	15166001	10088001	1627601	8271401
Q3UIT2	Cops6	71035001	62541001	73935001	52024001
D3Z0G0	Nif3l1	4783701	8796301	2276901	1
D3Z0T5	Cnpy4	15681001	15294001	17816001	8161201
D3Z100	Fam98c	1673401	1	1661101	1
D3Z125	Tpd52	99065001	127280001	105230001	118700001
D3Z158	Qars	47531001	103540001	107670001	124740001
D3Z1B9	Atp6v1a	30364001	25578001	15750001	16040001
D3Z213	Tax1bp1	1	1	2876201	1
D3Z223	Bpgm	51361001	24032001	142130001	111150001
D3Z2F2	Hspd1	261280001	279720001	314010001	248510001
D3Z315	Cope	11687001	15535001	4526401	4911701
D3Z3F1	Fip1l1	7977201	13956001	6892501	3312101
Q3U2H3	Mapk3	7440101	6634301	1	1
D3Z3I9	Hsph1	1	8119501	1	1
D3Z3R3	Dtymk	2240601	3556701	4343401	2790001
D3Z3S1	Preb	8056301	1862301	2373101	4783401
D3Z440	Cops7a	53468001	63002001	70457001	39172001
D3Z494	Akr1b10	5902301	121230001	1	5968101
D3Z4A4	Prdx2	445220001	399850001	438930001	480810001
D3Z4D6	Uqcc2	1	1	5888401	3071901
D3Z4J1	Dazap1	2416601	6973801	7296901	1
Q3TYA0	Dcaf11	2136501	2900801	1	1
D3Z4X1	Pgls	7414401	16405001	8436601	23793001
D3Z5E1	Tle6	882790001	936200001	962760001	1085500001
D3Z5T2	Armc10	3552701	1	1	2319101
D3Z600	Pex5	3926501	1	1	2352601
D3Z632	Aktip	2880801	3538701	2503001	2245901
D3Z645	Vps29	20209001	18660001	39843001	1
E9Q7S0	Synj1	1	1	2118701	1
D3Z6F5	Atp5a1	409580001	537750001	372620001	367630001
D3Z6J7	Pls1	1	24999001	1	15511001
E9QAS9	Fmr1	3235801	1	1	1
D3Z7A7	Fmnl3	54491001	56418001	35811001	34421001
D3Z7B5	Cip2a	6262401	8653001	2067201	7328101
D3Z7C6	Ptges3	66153001	86209001	38316001	50252001
E9QKM4	Nlrp9a	36925001	89228001	46567001	60391001
Q9CRH8	Acad10	1	1	2593801	1
G3X922	Dnajc13	25575001	16422001	19398001	19493001
D5MR34	Tubb3	1	5279201	3865601	3553401
D6RDS6	Mtmr14	363930001	453050001	301860001	327970001
D6REU0	Mindy3	5350701	8640001	3317501	4442701
E9PXK7	Pex11b	5702701	2392201	1222301	12077001
D6RFU2	Abhd12	7884901	15468001	14679001	27602001
D6RFV1	Asz1	6990501	12985001	9851101	10696001
D6RIN4	Dynll2	172620001	234830001	137200001	74019001
D6RJ16	Atp5a1	5712901	1	1	8737701
D6RJ76	Fbxo7	4558501	3761901	1	3500601
Q4KL64	Alyref2	3726001	1	7777601	4093101
E0CX81	Pgm2l1	22428001	24766001	2186901	11459001
G8JL35	Mob4	1	1	15884001	5137101
E0CXB1	Psma6	12135001	29206001	24215001	20211001
E0CY23	Hspa4l	19024001	20016001	13658001	21927001
E0CY51	Tkt	4248901	9011301	1	1
E0CZD4	Actr1b	3538501	1	1847001	1773801
E9Q6Q2	Wnk2	1	1	762081	939521
E0CYU5	Mat2b	42005001	32622001	28320001	27706001
Q545L9	Pcmt1	7209701	4410601	1	1
E0CZ72	Kif2a	4185101	7084601	6124501	7583901
E0CZA1	Cct5	51745001	73846001	40795001	55932001
E3WH30	Sfr1	14333001	13425001	12543001	15942001
E4NKG5	Caprin2	32197001	24605001	22056001	20998001
Q8C7X8	Bri3	3259601	1	1	1
E9PV44	Atpif1	16425001	72160001	106930001	77739001
E9PV63	Gstm5	38177001	57365001	48255001	44287001
E9PVC5	Eif4g1	36192001	39032001	1	1
E9PVM7	Gstm5	129130001	246980001	144230001	207820001
Q6Y642	Q6Y642	2232401	1	1	1
E9Q175	Myo6	19520001	36830001	12315001	21525001
E9Q0M0	Eif4e1b	11712001	35394001	25430001	15321001
E9PW43	Gm10320	9527801	22152001	21883001	32365001
E9PWN0	Lpin2	4460301	7777201	12530001	14417001
E9PWN2	Iars2	8809001	1	1	6343401
E9PWY6	Gcat	26675001	51114001	30108001	39202001
Q8BXN0	Farsa	4087501	2569801	3867701	7429001
E9PX53	Ppp4r1	1	6579101	1	1
Q66JY5	Fbxw24	1238100001	1848200001	796680001	1260000001
E9PXX7	Txndc5	1	1	119160001	119390001
E9PXY1	Cul4b	59492001	132520001	62215001	54942001
E9PXY8	Usp7	20668001	30878001	13309001	23795001
E9PYG6	Rasa1	14501001	14173001	1	1
E9PYH2	Acot7	15391001	21126001	5219201	6954001
E9PYI8	Usp14	22650001	26713001	16667001	17167001
E9PYU4	Chd5	1	4660701	1	1
E9PYT3	Atl3	30955001	47728001	16111001	20613001
E9PZ53	Naa16	12041001	15000001	6983001	7143801
E9Q6V3	Blmh	1776801	1913701	1	1
E9PZW0	Dsp	1	1	108020001	1
E9Q039	Npepps	3777101	1	3416101	1285901
Q9QXB3	FBP1	7183301	4128901	4579301	1
E9Q0U7	Hsph1	511460001	799750001	744690001	633450001
E9Q197	Glod4	5076901	1	12718001	5185101
E9Q1G8	Septin7	14745001	18713001	1	1
E9Q1S3	Sec23a	10385001	14577001	11710001	8601001
E9Q1T9	Cse1l	41108001	43277001	33975001	33263001
E9Q242	Adsl	11403001	29959001	32752001	19360001
Q3TAW3	Acox3	99841001	89881001	103750001	102970001
Q6P7V9	Smc4	674111	9009501	3288301	924101
E9Q3E2	Synpo	8694701	12342001	21161001	16541001
Q9QZ84	Cenpf	2160001	6447801	409231	3442901
E9Q3U1	Ube2h	1	1235001	1	1
E9Q3V6	Septin2	9737001	32064001	26331001	9469901
E9Q3X0	Mvp	428730001	510550001	434150001	564160001
E9Q456	Tpm1	7031501	11223001	12520001	9248501
E9Q4T8	Cul3	12771001	10763001	2004301	1
E9Q5D6	Ranbp9	2652001	1225501	1	1
Q80TR9	Myo10	10810001	22458001	1	1
E9Q5L3	Acadsb	8625401	3383001	8868801	7771001
E9Q5Y5	Uhrf1	1052800001	1321700001	921660001	1168800001
E9Q6R3	Sec22b	32203001	39940001	8202201	5849001
E9Q6U4	Pfdn4	14350001	17986001	14846001	19209001
E9Q7K1	Guk1	1	1	2040201	860181
E9Q827	Arpp19	5907701	4496001	11384001	14431001
E9Q852	Afdn	77029001	79183001	89468001	76600001
E9Q8A4	Fbxw28	106710001	166880001	1	1
E9Q8I7	Nfxl1	14714001	16554001	4662401	21277001
E9Q8T1	Tacc2	29873001	20995001	27003001	55958001
E9Q933	Tmem11	1	3979601	1	1
Q3UUU5	Pdlim2	8565201	1	8345601	5044901
E9Q9E0	Micu1	3999401	2788801	9121901	13640001
E9QAD6	Atp5j	3012401	1	1	1
E9QAX7	Cse1l	1	3416401	1	1
E9QB02	Mars1	2516201	1	908301	1
E9QKK8	Atp11c	2411201	2283601	1	1
Q4G0B8	Ipo9	14004001	19983001	16774001	17994001
E9QL25	Kdm2b	18895001	15994001	13504001	11063001
E9QLB2	Lyplal1	17990001	35700001	32219001	21878001
E9QM90	Relch	7813101	22494001	1	1
E9QMB7	Naa30	4762501	9386701	8018101	7763801
E9QNY8	Sacs	1048001	1	1	1
G5E8R3	Pcx	10624001	27484001	22210001	28524001
Q923F9	Ndufs4	1534201	1632201	1	1
F8WHP5	Ddhd1	16437001	5442401	13383001	12754001
Q8K3L3	Pdpk1	5654201	2139201	2716801	4684701
Q9CY59	Cyb5r3	61975001	55942001	36627001	70628001
F2Z483	Tcp1	9373001	49041001	42771001	42496001
F6Q404	Pdia3	261430001	556770001	457600001	217970001
F6QYF8	Npepps	3607601	14749001	12197001	5676001
F6RJV6	Lancl2	1	1	2362801	3172801
Q4U1Z0	Ptprf	1271601	1	1	1
F6S2D5	Fkbp4	5615601	16806001	2801801	13679001
F7B7K7	Aspscr1	11503001	18419001	20227001	18852001
F6SGV3	Pdcd2l	2438601	1	1	3433501
F6SSP6	Ubr4	26623001	24228001	9875401	9898301
F7B4D5	Ccdc6	6864701	1	1	1
F7CUP3	Amdhd2	4559001	1345701	1056001	1299801
F6V3V2	Kdm1b	1501501	3927501	426021	1105501
F6V8R7	Rpa2	5795901	5220701	1	5048401
F6VA44	Miox	12904001	4519001	1	1
F6VD35	Zp3	248790001	45610001	30172001	31048001
F6W741	Mtmr14	271990001	524970001	530290001	621440001
F7CDT0	Ube2m	4786701	12404001	22165001	15296001
F6X7Z3	Cpeb1	161930001	129730001	171330001	190670001
Q3UBA0	Fkbp1a	2783201	1	4917701	6006701
F6XC25	Cc2d1b	3921501	1	4708901	11958001
F6XRI9	Mfn1	5230701	1	1	3441601
F6Y616	Paip1	26338001	68538001	16695001	19654001
F6YS63	Fbp1	17794001	15812001	6957101	17402001
F6ZHD8	Gbe1	63495001	67214001	25582001	60662001
F6ZV59	Hnrnpd	7360601	22086001	1	1
F7A8R0	Naa35	1	1339601	1	1
F7AMS7	Mink1	1	1	2351001	353551
F7ASU3	Rhot1	5040401	3606901	3783001	2987301
F7BP55	Ak2	67328001	35744001	52402001	50248001
F7BX26	Ppp5c	2058301	17910001	16881001	21794001
F7C9N6	Mms19	14088001	5574801	4858101	9642001
F7D1R5	Plaa	83603001	81317001	89996001	102190001
Q99J48	Stxbp2	3207501	3731501	1458101	1559301
F8WGT1	Ahcyl2	1	1	1	1817201
Z4YMQ5	Esrp1	41770001	58322001	54304001	39947001
F8WH41	Strn	16739001	21552001	6772401	17708001
Q8BTF0	Copa	1	1	109520001	84201001
F8WHP8	Atp5j2	5990601	6864001	1	7111301
F8WHV1	Ciao2b	4976801	3755101	1	3348601
F8WHW3	Pip4p1	1	7531401	1556001	1
F8WIB1	Arl1	2185101	9586201	1	1
F8WIE5	Hectd1	9429001	2206501	1355401	2188901
Q8C243	Ctsd	5340601	4379501	13923001	5989901
F8WIT2	Anxa6	280910001	326610001	178780001	270380001
Q3T9X3	Dnm2	6973801	4864101	3853001	3931401
F8WJ30	Pfdn2	8007901	6343901	1	1
F8WJG3	Tra2b	1	2113501	1	1
F8WJK8	St13	282040001	348470001	267090001	306590001
G3UW70	Lamtor5	29262001	40611001	39080001	33190001
Q4FZH7	Erh	1	4539601	1	1
Q3UZV6	Naalad2	4607901	8925201	2825801	2839801
Q9CWN2	Tecr	1	1	2841601	6712201
G3UZ60	Gm49325	11189001	77422001	40211001	66101001
G3UX26	Vdac2	5468301	54848001	50527001	42466001
G3UX43	Eef1b2	1	1	1940101	1
Q5DTJ4	Prrc2a	1413001	1379201	1	1
G3UX86	Nsf	113260001	124770001	95722001	109460001
G3UX98	Nsf	31125001	7704701	19248001	21384001
G3UXK7	Hccs	1	5267601	5349301	4201401
G3UXT7	Fus	1	4470501	2922401	1
Q91XH5	Spr	5551701	1206201	3793201	2897601
G3UY38	Hnrnpl	1	5400101	1	6608801
G3UY52	Usp9x	1	4152001	3377301	3831801
G3UYB7	Mtmr7	2858001	7679201	4151301	10879001
G3UYC5	Chek1	603781	1	1	1
G3UYG7	Uggt1	2874601	2264401	1	1
G3UYR5	Ciao1	1	1	1	4118601
Q8CFZ0	Ube2i	1	1	3269201	3354501
G3UYP1	Rragb	8105801	1	4403201	1
G3UYR8	Aldh7a1	224320001	309910001	275200001	230690001
G3UYV7	Rps28	13150001	30654001	30368001	23072001
G3UZF1	Gm20509	2434300001	2538900001	3019500001	3096700001
Q9CQG4	Reep5	31124001	52258001	53187001	47876001
G3X8U3	2210016F16Rik	7966601	7776601	4415001	3946601
G3X920	Armc8	509551	1492701	1	1
G3X956	Supt16	1	3399201	1	1
G3X957	Ppfibp2	1399301	1	7954201	7690901
Q76I24	Mettl7a2	6849601	9444101	22703001	16971001
G3X9I1	Fam3c	34384001	48621001	33954001	32159001
G3X9U9	Fis1	2081201	9887701	9705401	11828001
G3XA54	Rnf14	4884101	2220201	1	2296001
G4W8R2	Nexn	90785001	106750001	85395001	108770001
G5E850	Cyb5a	14262001	14835001	25356001	15350001
G5E884	Pak1	8402101	12693001	21557001	18416001
G5E8G6	Myo5b	45695001	96015001	81544001	80851001
Q3TDQ5	Atg16l1	43099001	71341001	60488001	55365001
Z4YLB7	Nptn	1354801	1136201	1671101	2343101
Q8BMS7	Atp2c1	20529001	20992001	12443001	11985001
Q5SWR1	Ap2b1	1	1	1	6570501
H3BJN7	Gm20696	17886001	14840001	13342001	26554001
H3BKG7	Fh1	5174601	7382101	4741401	3550101
H3BKH6	Esd	1799501	17649001	13712001	6762501
H3BKJ1	Gm20683	2747901	12162001	5925101	10210001
H3BKL2	Rhot2	10169001	10609001	6567201	3808301
H3BL53	Zfp57	1353701	974031	2085601	1804601
H3BLR3	Uba2	2809901	11552001	27295001	13688001
H7BWZ3	Arpc3	12906001	15520001	9291001	13494001
H7BX01	Opa1	31974001	71206001	50457001	31700001
H7BX22	Ranbp1	15558001	12854001	13660001	9553901
H7BX95	Srsf1	1	2411601	1	1
H7BXC3	Tpi1	102530001	119130001	200950001	90860001
I1E4X1	Stx5a	14116001	14435001	14766001	17046001
I6L9A5	Pgm2l1	15446001	13672001	4226801	9239101
I7HPY0	Sh3bgrl3	5500401	39119001	1	23413001
Q6GTY4	Sel1l	2560101	4434001	1	1
J3QM80	Hnrnpf	16197001	4780801	19882001	9443601
J3QN06	Naxd	2960801	6099701	5273201	5245801
J3QN38	Gm21972	1	6175201	3917001	1
J3QNW0	Dnmt1	3363800001	5034100001	4155100001	4602900001
J3QP56	Lypla1	30464001	27497001	34049001	11194001
J3QP71	Bsg	18846001	21336001	21414001	36598001
J3QPB5	Ndc1	15761001	1	3912201	6909501
Q5ND42	Pitpna	1122501	1220901	1	1
K3W4S6	Gyg	1170100001	1332100001	830000001	1038300001
K4DID3	Dppa3	101270001	121310001	100600001	120530001
Q3TLP8	Rac1	34659001	61155001	67973001	42830001
L7N1W9	Nlrp4f	1667100001	2229400001	1611300001	1931900001
M0QWY0	Emc8	2378801	1	1	1
M0QWP9	Ndufv2	2465801	4475501	2887501	3365501
Q9CV26	Eif3c	2658301	2192201	1	1676101
N0E4C0	Csnk2b	4189301	12761001	1	1
O08821	Dync1h1	1150101	6567401	2612101	2539001
Q9EP83	Lsm2	34544001	25121001	25064001	24295001
Q3UQS9	Myom2	1430401	5121601	1	1
O70182	O70182	5360401	7183101	7415501	5836101
O70569	rps14	1	1	33099001	24208001
Q3TGN5	Hnrnpu	3155201	3080601	10877001	1
Q9DD05	Alad	3643501	3807901	1	1
P70304	Pik3r1	1	15298001	5697901	11507001
Q059L1	Zp1	367720001	133830001	91346001	69207001
Q059Z2	Cpeb1	12124001	1	8587501	1
Q05BN2	Pa2g4	4831601	10783001	2009001	1
Q8BU34	Psmd1	23907001	22707001	14568001	35472001
Q05CS7	Eea1	101110001	249940001	185670001	128730001
Q05DV1	Por	7405601	17345001	8304301	6263001
Q0PD15	Rab39	62031001	66747001	1	1
Q6A0C7	Rab21	26919001	55246001	35877001	33559001
Q0PD50	Rab8a	4151801	8134501	6399501	10992001
Q0PD65	Rab2a	100310001	132730001	93263001	93539001
Q5SW88	Rab1a	80618001	128860001	103940001	92932001
Q0QEL9	Cs	39447001	28019001	25449001	27713001
Q0QEZ4	Sdhb	9845901	14395001	13402001	13429001
Q0VAV3	Rictor	1	1	1	5897001
Q0VDV7	Kras	1	1	3099801	3490901
Q0VDY2	Puf60	8960201	12920001	14243001	12534001
Q0VEJ7	Myf6	61506001	1	1	68936001
Q8CAQ5	Ptma-ps2	1	14788001	1	1
Q14A12	Rac3	1	2081301	4369701	3210201
Q14AF6	Snrpd2	1	1	6820601	1
Q14AI7	Cops4	119880001	156200001	127630001	108480001
Q14AQ1	Psmc6	23337001	15900001	24725001	26089001
Q14B57	Tm9sf4	4081901	7027001	3016401	3733601
Q14BR4	Arf4	2590901	6157001	1	1
Q1A602	Actn4	1478401	14672001	8094601	8326601
Q91VL7	Ehd4	1	1	4415701	9723201
Q3UFH4	Atp1b3	1	4164501	3899801	5840101
Q1XID4	Atp6ap2	7770701	13468001	7044901	8846401
Q2NKH8	Cd164l2	18307001	33135001	1	1
Q2XSQ4	Plin3	6158101	16920001	11627001	26396001
Q2YDW1	Eif3j	13528001	14530001	10953001	3944401
Q3KNM9	Apoo	40341001	35689001	30089001	37604001
Q3KQQ1	Nsfl1c	1	1	63438001	82359001
Q3MI13	Jag2	1	1	2055501	1
Q3SXW7	Npm2	2039200001	2441600001	1722600001	1976500001
Q3T992	Ubqln1	23124001	16806001	19667001	16675001
Q3T9A5	Glmn	11296001	17239001	3919301	13420001
Q78KL9	Rexo2	1	1	1040101	1
Q3TV74	Ncstn	1	1	1878701	1
Q4FJZ6	Gclm	13088001	34405001	31399001	15820001
Q3T9U1	Mob1b	1	4524401	3798901	5014001
Q3UB90	Rpl3	43984001	38311001	20478001	35178001
Q3T9V9	Flnb	23548001	40653001	42238001	31899001
Q3T9Y8	Eif3i	4685901	11382001	12294001	717561
Q3T9Z2	Grhpr	1	1	30673001	27543001
Q3TA75	Fxr2	17277001	29039001	20297001	10802001
Q3TA88	Sh3kbp1	3962701	3175901	4012201	4861501
Q8VH34	Lamp1	2580001	25574001	14717001	6026501
Q3UGH6	Eefsec	707621	6069601	1	1
Q3TAQ8	Bpgm	1162100001	1226500001	1132400001	1215000001
Q3TAZ3	Dync1h1	5110601	19347001	6430201	13097001
Q3TB39	Hadha	50293001	45716001	30350001	37767001
Q3TBZ6	Necap2	3630201	2361701	7621701	7985501
Q3TCE7	Arpc1b	36249001	52178001	44916001	26793001
Q3TCH2	Uchl1	4912700001	6930300001	6082900001	5266500001
Q3TCM1	Uhrf2	36249001	239900001	199850001	226750001
Q4KML7	Ezr	1	5724501	1	1
Q3TCS0	Prep	1	1	4541901	1
Q3TCT9	Rab5c	24965001	15797001	4964501	1565201
Q9D577	Scamp1	15729001	20743001	5541301	16937001
Q3TD78	Nipsnap2	85525001	100470001	86849001	48985001
Q3TDA7	Pacsin2	44470001	71424001	55613001	47632001
Q3U6V5	Etf1	11952001	13300001	8817301	7174701
Q3TDG9	Stx12	22695001	21840001	18115001	12808001
Q3TDU5	Mfge8	8724301	27240001	1167501	3872901
Q3TDX2	Vps4a	11147001	14005001	14304001	2134801
Q5SVY2	Ppia	1051100001	643740001	1089800001	720320001
Q3TE95	Rcn2	5931101	2523701	5383201	1
Q3TED3	Acly	2898501	1762801	1	1
Q3TEP0	Aaas	6381201	14362001	5645701	9142801
Q3UDB1	Cct7	97967001	165270001	110950001	108580001
Q5PPQ7	Coro1c	71594001	66199001	84435001	73280001
Q91Z78	Bnip3l	10577001	19446001	3425801	1
Q3U4D1	Q3U4D1	55542001	57250001	51543001	26104001
Q3TF25	Atp5o	45452001	52771001	1	1
Q4FK11	Nono	6109401	7765901	7663001	6857701
Q8BSH9	Nap1l1	18323001	19057001	13898001	3562501
Q3URP6	P4hb	605240001	669150001	618860001	569020001
Q3TF84	Lrrc59	45423001	50434001	65471001	32578001
Q3UJQ3	Dars	1	1	14792001	4654301
Q8C3Z3	Tmod3	1	1	1	1219501
Q3U7F3	Hnrnpa1	37678001	111020001	119310001	90643001
Q3TFB5	Nans	6433201	5029601	15112001	5622101
Q3TFC8	Nup93	3124501	4224101	4531501	5349501
Q3TFE8	Kpnb1	222990001	313040001	220490001	217320001
Q3TFF0	Dnaja2	58250001	205300001	157830001	120420001
Q3TFP8	Pgrmc1	1	2558501	1	1
Q6PDC2	Tmed9	17918001	16673001	22984001	4959601
Q3TG12	Farsb	1911201	1510801	2626101	1192701
Q3TG21	Atp6v1c1	5934801	9195101	5733801	1134801
Q9R1A1	Q9R1A1	1	1048101	1	1535801
Q3TG45	Psmd8	1	1	1579001	1393901
Q3TG58	Eif4h	28747001	24559001	25490001	22691001
Q3UKT3	Oat	9840401	1464101	7447001	861281
Q8BTU4	Ssb	18147001	13180001	18103001	9747501
Q5DTH9	Stambp	5067801	10131001	2619301	683891
Q53YN4	Prkcd	8402101	10476001	4334501	7802601
Q6NV50	Ctnna1	1	922521	1	1
Q8CD23	Ncl	42653001	42559001	1	1
Q6ZWQ5	Snx12	23590001	23515001	24027001	12702001
Q3ULF7	Actr3	39694001	69287001	55613001	38805001
Q3U4R0	Scamp4	1	2444101	1	1
Q684I8	Idh3g	19923001	6359701	11580001	13694001
Q3TH46	Rdx	1509100001	2183200001	1691500001	1619500001
Q3TH64	Cyb5b	45863001	45585001	36258001	40263001
Q3TWV4	Ap2m1	4136801	1	5547501	13326001
Q3TKP4	Fbp2	10574001	2993601	1	3343601
Q544H0	Eif3g	11683001	6321601	13434001	23683001
Q3THC1	Psmd9	43600001	39878001	49361001	74241001
Q3THE7	Aldh9a1	862650001	1287500001	712960001	836040001
Q3U2F9	Gnb4	18346001	48306001	21599001	14953001
Q3THI5	Psmc3	30674001	25604001	29683001	24603001
Q3THQ5	Stip1	330240001	427220001	302890001	352780001
Q3THU8	Slc25a3	27111001	85825001	6103801	55585001
Q8BTX5	Eif3h	5006801	7142501	6891701	6171201
Q3THX4	Vps45	1559201	1599401	1	1651401
Q3UWN7	Atp6ap1	2582501	1	2337101	4856201
Q52KG9	Cct6a	138940001	189970001	201070001	205390001
S4R1E5	Gpx4	8500201	1	1	6519801
Q3TXV1	Psmd2	43759001	65624001	50758001	47155001
Q3TIC8	Uqcrc1	56947001	81830001	86149001	79673001
Q3TIE8	Dld	160740001	234160001	191270001	153470001
Q564F4	Cct4	152260001	271530001	133560001	141840001
Q5BLK0	Rpl12	33075001	21392001	19119001	23566001
Q3TIU7	Ndufs1	24596001	32001001	20906001	19789001
Q6NXX7	Abce1	3039001	6691501	1	1
Q3U868	Parp1	2627501	2723001	2165801	2138101
Q8C292	Kars	1	2540401	1	1
Q3TIZ8	Golm1	1552101	20397001	13684001	15450001
Q3TJ01	Rtcb	39263001	28187001	23067001	35376001
Q3TJ52	Rad23b	92152001	174610001	94344001	140980001
Q3TWZ9	Cltb	26549001	67774001	39980001	44584001
Q3TJA9	Dnaja3	3228401	18783001	22674001	16217001
Q3TJC2	Pafah1b3	31458001	12225001	1	1
Q3TJD0	Sec61a1	1	2611701	1466601	2002801
Q5I0W0	Atp5pb	14711001	21445001	16811001	5918601
Q3TJF2	Ola1	2199501	2221801	1	1
Q5SW18	Pafah1b1	39304001	130020001	49949001	73967001
Q3TJH1	Gnai3	1	10042001	1	1
Q3TML0	Pdia6	217910001	250580001	322400001	260570001
Q3TJT6	Sco1	4499901	1	2820401	1
Q3U6N7	Lcp1	276370001	376680001	254480001	250440001
Q3TJY2	Wdr1	170680001	337400001	1	1
Q922Z3	Trap1	12620001	19939001	22628001	22001001
Q5NTY0	Dnaja1	74400001	76486001	79985001	98821001
Q3TKD0	Tnpo1	10828001	5120501	1	1
Q3UEK3	Eif3a	1773201	16174001	2883601	19316001
Q3TRJ1	Vps35	91277001	89910001	62791001	80721001
Q3TL79	Ahsa1	51635001	67671001	40887001	57452001
Q3TL95	Psma4	6164001	20824001	19583001	3724801
Q3TLA1	Rbm38	24596001	29756001	27695001	24416001
Q3TLE2	Fermt2	2449801	4892701	3847101	8447201
Q58EU3	Rps2	17334001	102430001	1	1
Q3TLJ4	Myo1e	1988501	1	1	1
Q3U7P4	Jpt2	33187001	74038001	80778001	74072001
Q3UIJ2	Eif2s3x	44581001	72335001	1	1
Q3TMV3	Eps8	1	1	2560501	1
Q3TMV8	Q3TMV8	10251001	29813001	11082001	15483001
Q3TN39	Slc3a2	11608001	54140001	1	1
Q4VAE6	Rhoa	47746001	67281001	64212001	39193001
Q3TND1	Fkbp2	39408001	35278001	42536001	38025001
Q91X57	Fam220a	6693201	7435801	7592601	7869601
Q3TNL1	G6pdx	1	6031701	2911301	1
Q3TPH3	Usp15	14077001	9804601	4313801	10441001
Q3TPP2	Ctps	15415001	18835001	17274001	6904201
Q8BX21	Ttk	3968001	3133401	1417201	1
Q3TPZ5	Dctn2	15777001	12060001	11340001	10510001
Q3TQ33	Ap3b1	1	449601	1	2181701
Q3TQ70	Gnb1	1	1	19963001	11676001
Q3TQL4	Immt	175590001	300210001	173230001	236580001
Q3TQP6	Me1	15943001	18473001	6275701	10303001
Q3TQP7	Acat1	164230001	194670001	208210001	238460001
Q3TQR3	Eif5	21449001	33925001	25752001	26404001
Q3TQU6	Spin1	420530001	371800001	237000001	301070001
Q3TQY5	Eea1	1	4755501	1	1
Q3TRH2	Psmd12	9469101	8457501	2928901	4623201
Q8BPS5	Slc16a1	1	2219801	1	1
Q3UZI3	Snd1	4320501	4976801	8324001	1
Q3TS40	Fdft1	47867001	47784001	18484001	21854001
Q3TS44	Psma1	35835001	38156001	45801001	28596001
Q3TSA9	Fbxw18	455530001	554000001	315830001	347470001
Q3TSB2	Zbed3	842210001	551520001	771920001	1036900001
Q3TSD4	Me2	14398001	19242001	21254001	15847001
Q3TSQ7	Glud1	18720001	17285001	12679001	5727701
Q3TSV9	Usp15	27679001	27302001	19697001	26521001
Q3TSX8	Tomm70a	3824801	13605001	10249001	3226901
Q3TSZ4	Galm	35103001	71698001	70273001	40786001
Q3TT04	Ipo5	53836001	69450001	56451001	59366001
Q3UHW2	Hsd17b4	80369001	94761001	85148001	94514001
Q3TTD4	Hspa4l	2363901	5684201	4039501	8122301
Q3TX38	Vdac3	144990001	209430001	134100001	120680001
Q3TUF3	Calu	3603301	38110001	1	1
Q3UPK6	Psma5	44632001	44016001	42513001	50927001
Q569X4	Psmc4	49031001	63726001	66865001	56315001
Q3TUQ7	Prkaa1	4103901	1	1	1
Q91YQ8	Amacr	2250201	1	1	2855701
Q5SQG5	Phb	73842001	124290001	73567001	66756001
Q3TVC5	Rars	35282001	91505001	44066001	63685001
Q8BPW9	Dnpep	1	1	3251601	849201
Q3TVM1	Sf3a1	2033201	1	1	1
Q544B1	Aldh2	813580001	976840001	851630001	874120001
Q3TVS3	Nceh1	6181301	1	5721801	4287301
Q3TVU9	Dhrs1	2031601	1595901	3439301	2844901
Q3TVX7	Sypl	2055701	35384001	11601001	18824001
Q3TVY3	Q3TVY3	1	6686201	5978101	3111801
Q3U4M7	Tpp2	8700501	20519001	15519001	18720001
Q3TW74	Mthfd1	37396001	66072001	30871001	41686001
Q8C7F9	Tm9sf2	7285501	6286901	2135701	2236601
Q3TWG5	Dync1li1	8325401	11413001	9534401	6526301
Q3TX23	Lamtor3	18246001	13979001	1	13124001
Q5RKP0	Vat1	58775001	59330001	98527001	84246001
Q3UGS9	Clpb	25780001	23972001	18380001	14463001
Q5SUC3	Canx	179350001	234320001	145700001	107310001
Q3TXF9	Atp1a1	34998001	82917001	58436001	61813001
Q8JZN2	Csde1	5824501	13477001	10050001	11537001
Q3U9R7	Gsr	2185701	19575001	1	1
Q3UXP2	Ruvbl2	8165701	16097001	11706001	16285001
Q3TYA4	Stxbp6	4130901	1	1	1
Q3TYK4	Prkar1a	11948001	1344001	7411301	4048001
S4R1V0	Pdlim1	1	5407001	8205001	5256301
Q6XMP4	Aars	1	1	17157001	12055001
Q3TZ44	Galm	4085701	7353901	5795601	11590001
Q3TZL2	Sfpq	3435201	2490201	1	1
Q9CZK0	Snx9	1	4092201	1	1
Q548F2	Gda	57126001	103970001	91921001	98307001
Q3U0D7	Arf6	1	4077101	1	1
Q3U0P5	Entpd6	13034001	13527001	11094001	4284601
Q3U0T9	Rab35	1	2303301	1	1
Q3UVJ2	Cap1	69036001	74558001	56711001	57829001
Q3U1C2	Ruvbl1	20899001	14081001	25282001	11155001
Q8BLK0	Npc1	4524901	1	1	1
Q99L75	Hspa4	289400001	314380001	252980001	270550001
Q3U344	Arf3	61724001	83301001	58922001	61613001
Q3U3B9	Syap1	3135801	1	4468501	2542801
Q3U484	Ddx3y	2762801	4087501	3976501	3354101
Q3U489	Ak4	216680001	183430001	194190001	167890001
Q3U4H0	Mapre1	10557001	10567001	35433001	15011001
Q3U4P3	Dnm1l	83065001	109250001	87227001	80207001
Q3U4S0	Pank2	4670501	14059001	9410001	17608001
Q3U4S9	Arcn1	29430001	49791001	38877001	31448001
Q3UDI8	Mcm7	1471301	1	1	1
Q3U4U6	Cct3	193730001	309050001	198390001	211990001
Q3U4W8	Usp5	26621001	34252001	38668001	27876001
Q3V1M8	Hdlbp	34689001	27028001	34596001	43131001
Q3U518	Prkcsh	37684001	43045001	40282001	34001001
Q3U541	G3bp2	95477001	135310001	111030001	78035001
Q8R0M2	Ugp2	1	1863801	4837101	1
Q3UAZ7	Hmgb2	75293001	18371001	28455001	41848001
Q3U5N4	Adprh	49400001	63812001	45782001	29399001
Q6GU23	Stat3	17965001	48660001	43417001	30691001
Q3U630	Tars	9916201	5941501	8139201	7572601
Q3V3K6	Pigs	2527501	2416301	895601	1627301
Q9DBZ6	Abcd3	16751001	15311001	6267201	13587001
Q9CTI8	Atp6v1d	5622501	1381501	2162601	1238301
Q3U687	Ifit1bl2	27629001	32477001	6890701	22362001
Q3UCC6	Sucla2	1	20704001	17043001	9953001
Q3U6F6	Sars	34910001	47621001	38062001	35954001
Q3U6K8	Vdac1	1445301	5289701	8558501	3066301
Q3U6L3	Glrx	263470001	183190001	168360001	119140001
Q3U6M5	Ranbp1	45069001	58167001	54126001	50238001
Q3U6P5	Hnrnpc	5636901	5698301	12251001	1
Q3U6U7	Wars	4974201	25618001	9804901	11241001
Q3U6W4	Hmox2	7080601	9564101	19151001	12623001
Q545K4	Eif6	16160001	30105001	24976001	28181001
Q3U781	Srsf3	27314001	1	13062001	19176001
Q3UDQ7	Afg3l2	33248001	34693001	22859001	27092001
Q3U7D2	Rpl15	16932001	49025001	49295001	36059001
Q3UWS9	Prdx5	147790001	139670001	169630001	229840001
Q6PEE6	Ap2a2	4340801	2399601	1	1
Q3U7Z6	Pgam1	41014001	58956001	126410001	51971001
Q9D094	Hars	4925601	11244001	14741001	12835001
Q3U896	Mtmr9	1	28903001	1	1
Q5SWN2	Rpa1	4063701	14843001	3143401	9311601
Q3U8H8	Q3U8H8	52024001	8500101	20491001	29126001
Q8BN32	Pabpc1	41334001	25194001	32856001	38086001
Q3U8W0	Ppp1ca	22944001	33224001	31056001	40920001
Q6IRT4	Eif3f	8650401	8096101	14434001	7241601
Q3U931	G3bp2	1	7379601	7272101	1
Q3U935	Cnbp	9544901	59856001	49363001	51069001
Q3U944	Lman1	2009501	3077101	1	1
Q3U965	Acot8	24299001	36173001	21627001	18896001
Q3U9G2	Hspa5	2244100001	2447800001	2233800001	2893200001
Q3U9J9	Prdx1	80935001	257480001	152720001	143520001
Q3U9K9	Trappc3	4507401	6281701	1	1
Q3UAT9	Impdh2	1	1	41140001	58631001
Q3U9U5	Bcap31	1	10680001	3777501	6524901
Q3UA58	Ywhaz	5505101	24315001	8563401	18825001
Q3UXG9	Mcm4	2870801	2824401	2485401	1
Q58E64	Eef1a1	1136900001	1781600001	1718700001	1029800001
Q564F3	Rps3a1	1	1	66034001	88376001
Q91V38	Hsp90b1	2186600001	3290600001	3253000001	3419800001
Q91YT9	Pgd	1	2334601	2413701	1
Q5RKN9	Capza1	38366001	20389001	26584001	34852001
Q3UAZ3	Rars	19457001	45824001	14885001	10261001
Q3UB60	Ppid	8351101	16335001	7151801	10047001
Q3UBA6	Hspa8	5052300001	5387900001	5877800001	6125200001
Q5M9N8	Rpl7	40667001	62434001	55059001	17762001
Q3UBP6	Actb	451290001	279060001	4358300001	3801500001
Q3UBU9	Fkbp3	11161001	8134901	9552001	9974301
Q5DQJ3	Capza2	4106401	6236901	5980401	6742301
Q3UC02	Rps11	62391001	104010001	74923001	66764001
Q3ULG5	Mcm6	1709201	2359601	1413001	1817501
Q3UC35	Rnf114	109830001	145350001	142190001	172760001
Q3UG68	Ddost	20071001	28619001	27541001	15075001
Q3UUX9	Gdi2	751510001	1000100001	660180001	734120001
Q3UC73	Ppic	1	1	7324201	1
Q3UCH0	Rpl6	37909001	47293001	54883001	26160001
Q8C2Q8	Atp5c1	37288001	52848001	34594001	30626001
Q9CSU2	Psmd14	3213101	6749501	5346801	5208601
Q3UD53	Carhsp1	157430001	150380001	148840001	142380001
Q3UGI9	Fbxo7	1	1	1	4006701
Q3UN55	Cpt2	20152001	22856001	11386001	13935001
Q3UDC8	Eef2	1	1	335000001	360290001
Q3UDM8	Rpe	6865301	22425001	21278001	23823001
Q3UDN8	Trim28	2460201	1	1	1
Q3UDY1	Akr1b3	776660001	807420001	1008400001	1005500001
Q3UE06	Nploc4	12530001	7111801	12685001	12464001
Q3UEQ9	Aass	544740001	725360001	550580001	511360001
Q3UKQ5	M6pr	1	2602401	1	1
Q3UF82	Mapk1	26822001	17858001	12446001	14700001
Q3UF85	Glrx5	1	20105001	1	1
Q3UF95	Bag6	13085001	25544001	17678001	14455001
Q8BTQ1	Elavl1	2674901	2619501	1	1
Q3UFJ3	Pdha1	30666001	7832601	19897001	26516001
Q3UFT0	Myh9	447530001	473170001	327740001	451230001
Q3UKA1	Dnajc3	9046401	9258801	7667201	6799901
Q3UG16	Ap1m1	18462001	12438001	7511701	6620501
Q3UGC8	Pcca	8581701	17119001	9559501	16946001
Q5SUH7	Clint1	11181001	5270801	4353601	14526001
Q3URN8	Cpsf2	1640801	1	3270401	1
Q5SV64	Myh10	1	1	38285001	35897001
Q3UHS6	Tln1	1	1	1	2009501
Q3UHW9	Cfl2	154070001	452180001	173440001	433420001
Q9CRS5	Ewsr1	1	1	2892901	1
Q58E65	Metap2	13822001	10102001	1	1
Q3UI46	Nedd8	104670001	48091001	79863001	16773001
Q3UZH2	Mcm3	1	1378701	1	1
Q3UIA5	Cul1	297760001	387210001	349260001	387840001
Q3UIH7	Rabggta	4486501	5059301	1	1
Q3UJC3	Nmt1	8693201	1	1	8890201
Q3UJK2	Serbp1	18229001	15275001	21782001	13162001
Q8BSZ8	Srm	12826001	16249001	11744001	9516701
Q54AC6	COX17	1	7920801	7734801	7879401
Q3UK39	Mcm2	1	1592201	1	1
Q3UJS0	Rpl8	54607001	30864001	37349001	47938001
Q3UJS6	Cpne3	1415701	8027401	3527301	3719301
Q3UK24	Wdr37	1492701	3907601	1	1
Q3UK68	Naca	22441001	85103001	13259001	23627001
Q3UKW2	Q3UKW2	44989001	95761001	131670001	141240001
Q3UL22	Cct8	165630001	241180001	184520001	172040001
Q3UL78	Cdc42	30337001	55961001	53093001	46073001
Q9CY29	Psmd4	12526001	19944001	23419001	13043001
Q3ULI3	Psmd9	2445501	1	1	1
Q3ULJ6	Kit	3614601	13012001	20048001	14290001
Q3ULL5	Eif2s2	5672501	13795001	11844001	8525501
Q3ULQ2	Pin1rt1	3368301	3823101	1	3040501
Q3ULS2	Smc2	4050801	1	1	1
Q3ULS8	Ddb1	61027001	94402001	113810001	130130001
Q3ULT2	Actn4	345500001	469760001	342290001	366680001
Q3ULW0	Ran	236150001	433290001	453880001	339940001
Q3UM96	Smap2	1	1691901	1347101	1689901
Q3UMI9	Cand1	144450001	154560001	73891001	76751001
Q3UMM1	Tubb6	245340001	197670001	198210001	207210001
Q3UMP4	Serbp1	1	1	2587801	1
Q3UNF2	Ppp4c	1	2406201	1	1
Q3UNI8	Ddt	19074001	20852001	18981001	10637001
Q3UNQ3	Wdr5	1	3579801	5780901	8356301
Q91X95	Gna11	1	4300801	1	1
Q3UXF7	Scfd2	3112701	4202001	2045601	3860501
Q3UPE8	Dnmt1	2831101	46717001	56003001	64472001
Q3UPU8	Acaa1a	1	3422001	1	1
Q3UPX0	Crym	1	1	9196501	25021001
Q3UQA3	Ppox	1648201	3377401	1	1
Q3UQL2	Cops3	56907001	45491001	39479001	30603001
Q3UQM7	Slc7a5	1	5065001	2854101	3601601
Q3URM4	Erp44	25958001	19541001	20130001	11310001
Q3UWT0	Bmp15	8026001	18880001	21957001	23823001
Q3UT95	Ube2d2a	1	6282201	5977301	4813501
Q3UTB8	Grpel1	1171601	1829901	1	1
Q3UTC5	Zbed3	137140001	99013001	125030001	164900001
Q99L86	Mdm4	1734101	8092001	4373601	3546201
Q3UU20	Hid1	1	1327001	1	1
Q3UVN5	Nsfl1c	42299001	76255001	1	1
Q3UW32	Anp32b	65645001	80470001	63316001	83695001
Q3UW40	Rpl24	25356001	31151001	13138001	25995001
Q3UWK9	Ftdc1	319440001	379290001	157070001	255880001
Q3UWL9	Nlrp4g	1816601	6520501	1	2632501
Q7TPZ4	Gdf9	25057001	54540001	74665001	44059001
Q3UWS7	Iars	2704501	5159701	5382801	9528201
Q3UWT6	Psma2	18648001	29210001	25368001	11343001
Q3UWW9	Psmd11	22185001	33730001	14401001	17078001
Q3UX44	Zp2	26624001	27079001	1	7962601
Q3UX80	Snrpf	1	1	1	2392401
Q3UX91	Spin1	2338601	8395901	3833401	5135501
Q3UXA2	Oas1d	5539401	8305101	1	1
Q3UXA6	Nlrp9b	18939001	15110001	12847001	13678001
Q3UXD9	Pecr	734520001	1990500001	1463600001	1209100001
Q3UXI9	Ilf2	2042901	1952901	1168901	1
Q3UXN3	Cars	8369301	10745001	12282001	12148001
Q545X8	Rps4x	89352001	49636001	1	1
Q8VC72	Ndufs8	4520801	969001	2397501	3270401
Q3UYK8	Rab3gap1	47785001	46104001	60645001	41934001
Q3UZ36	Gspt1	8406601	5032201	3826301	3978501
Q8C2U7	Aimp1	26280001	38884001	23070001	15510001
Q3UZQ3	Eef1a1	5822801	12168001	11480001	9060601
Q3UZT7	Ctnnb1	4701701	19002001	13919001	7853101
Q3V086	Ddx4	25027001	3912601	13312001	13537001
Q3V0K7	Cops5	20310001	26722001	28137001	18998001
Q3V1X1	Mycbp	9435801	21623001	13896001	15831001
Q3V235	Phb2	40984001	55566001	58344001	31832001
Q3V2B5	Zp3	1637300001	447600001	324290001	241210001
Q3V2D0	Lonp1	134020001	148270001	112940001	109160001
Q3V2K0	1700071K01Rik	36340001	9972101	24383001	27263001
Q3V3N6	Cops2	127240001	90363001	105490001	75995001
Q3V3X1	Pls1	151920001	141990001	131400001	92108001
Q3V441	Ptpn18	1	6159701	5243701	1
Q3V4D2	Plin3	16356001	12923001	12527001	11600001
Q9CWI9	Rps23	7587601	25674001	21928001	19801001
Q497E9	Rps8	94406001	112750001	81566001	134200001
Q497I3	Fabp5	304270001	255900001	245880001	299340001
Q497N1	Rps26	13864001	28276001	5031801	19448001
Q497Z0	Fbxw16	247590001	366110001	318880001	360450001
Q497Z4	Rhpn2	52495001	87805001	53580001	72056001
Q499D6	Trps1	1	8017101	12537001	1
Q4FE56	Usp9x	94940001	173310001	85276001	105030001
Q4FJL0	Rab10	5276001	14644001	8865601	10705001
Q4FJQ0	Rab7	66879001	93854001	57111001	75910001
Q4FJR4	Pdk3	1	2362101	1	1
Q4FJU3	Crip2	5382001	1	5546101	6531701
Q4FJX4	Csrp1	10900001	13464001	13385001	8640501
Q4FJX9	Sod2	9109101	15892001	10725001	11769001
Q4FJY5	Ptgr1	2288701	14467001	3881101	2663101
Q4FJZ2	Kpna6	7424501	9281001	5743501	5803901
Q4FK28	Ada	22616001	25269001	47333001	55140001
Q4FK36	Dstn	92350001	62602001	75050001	75044001
Q4FK49	Ppa1	27292001	54146001	47702001	36228001
Q4FK54	Psme3	6149301	3988101	1	1
Q9D0J2	Atp5d	1	18931001	15274001	19319001
Q4FZE6	Rps7	67043001	49679001	52093001	38372001
Q4FZK2	Eef1g	130500001	100030001	140790001	111890001
Q4FZL1	Eif4a1	280150001	275670001	197140001	179300001
Q7TPS8	Oog4	180570001	222830001	130150001	158130001
Q4GX45	Paox	294870001	489240001	356440001	304190001
Q4KL39	Dusp12	1	1	1275001	1
Q8BM41	Lsm14b	225500001	239450001	167390001	117390001
Q4KL76	Hspe1	190820001	337110001	299670001	347720001
Q4PLS0	Nlrp2	808540001	913760001	720470001	729890001
Q9D1S1	Ube2d3	475020001	333510001	1	1
Q4TVN0	Tbc1d15	1281801	4828401	5400701	8379701
Q91YK6	Rpl23a	42816001	46875001	32110001	44731001
Q9CQM8	Rpl21	22632001	14169001	13256001	15445001
Q4VA29	Rtraf	20463001	19325001	26672001	13242001
Q4VA32	Acot13	1	2023001	1620501	1307801
Q4VAE8	Ndufb4	1	6259101	1482801	1890501
Q5M9N6	Rpl37a	1	1	9333201	4077501
Q4VAG4	Rpl22	12297001	23069001	19793001	20297001
Q4VAI2	Acp1	31287001	24877001	11737001	14490001
Q4VBX4	Ube2v2	12154001	18781001	1	1
Q548W7	Dbi	44138001	48686001	62910001	44958001
Q505A8	Rpl39	1	10127001	1	1
Q50HX4	Rab14	185870001	225570001	193510001	171290001
Q8BTU6	Eif4a2	1	1	1	2585801
Q52KP0	Rpl38	2163701	29438001	1966501	26367001
Q52L87	Tuba1c	4211000001	3780600001	3084400001	3589300001
Q52L97	Kpna2	69498001	74122001	56255001	63603001
Q6GT24	Prdx6	7806501	13187001	43019001	13733001
Q540D7	Akr1a1	378400001	355360001	443050001	260190001
Q542A1	Bcap29	6179701	7670001	1	5832101
Q542D9	Tfrc	7176201	15143001	1	1
Q542I9	Psmc1	37772001	41169001	22990001	27196001
Q542J9	Pcna	26832001	27819001	21254001	20621001
Q542M2	Copz1	22863001	17357001	10046001	10570001
Q542U7	Lsm6	4390101	19472001	31605001	8876101
Q542X7	Cct2	231770001	385550001	321810001	236130001
Q543E2	Slc25a15	1	13207001	3687401	8092901
Q543F6	Cdk5	16007001	36775001	21158001	22687001
Q543N5	Clic4	21746001	45655001	5650001	5633201
Q543Q4	Rab3d	15651001	18279001	10844001	17654001
Q543X6	Map2k4	16696001	9979101	10849001	7301901
Q544C9	Lsm1	28663001	19829001	13101001	17004001
Q8C2R3	Tyms	1260801	1	3763101	1685901
Q544T5	Dhfr	14941001	5319001	14213001	13290001
Q544Y7	Cfl1	325350001	580510001	301430001	408170001
Q545A2	Slc25a5	136020001	198310001	8889801	9134201
Q545E6	Tsn	17069001	28323001	11753001	8761101
Q545F0	Mif	174850001	108500001	157840001	157550001
Q545G0	Psmb3	1997901	11842001	6559301	1
Q9D002	Q9D002	10268001	12341001	13258001	18939001
Q545R9	Cks2	16870001	6676601	13968001	9652401
Q545S4	Stmn2	1	8552901	5715201	4039101
Q546G4	Alb	111470001	53730001	422720001	29351001
Q9EQE2	Ppm1a	1	3564801	3616001	4202401
Q548Z6	Ldhc	179460001	215640001	1	1
Q564E8	Rpl4	101920001	94135001	84741001	113640001
Q564F6	Pdcd5	82374001	150490001	57074001	69616001
Q56A15	Cycs	11067001	7062001	2066201	4504401
Q571A2	Cul2	4069501	3586601	1	1168901
Q58E35	Rplp1	23876001	6588601	52411001	34292001
Q58E70	Tpm3	36538001	38107001	19270001	24441001
Q6P1A9	Rpl7a	74181001	113370001	80431001	69616001
Q58EU6	Rpl5	1	1	29627001	17350001
Q58EU7	Rbp1	1	1	4840301	1
Q9DCD8	Psma3	17138001	26255001	32102001	30020001
Q9DAY9	Npm1	1	5108601	12176001	1410201
Q5BLJ7	Rps13	27978001	39891001	39276001	19986001
Q5BLJ9	Rpl27	48432001	45151001	39253001	32110001
Q5BLK1	Rps6	47922001	52391001	56813001	33453001
Q5BLK2	Rps20	21050001	14458001	9576501	19906001
Q5D098	Psmb7	3145601	9088801	2113001	3567601
Q5DTH1	Ube3a	1	3118101	1	2167401
Q5DTI2	Atp2a2	51625001	104730001	48195001	67760001
Q5EBI8	Atp5k	13179001	28475001	28943001	16498001
Q5EBQ2	Pebp1	630360001	833650001	769760001	732110001
Q5F239	Ube2g1	7087201	5110901	8477201	15345001
Q5FW91	Tuba3a	107980001	75481001	65176001	97164001
Q5FW97	EG433182	293080001	365360001	438640001	326240001
Q5FWB7	Aldoa	697270001	755360001	672400001	601510001
Q5HZJ8	Idh1	85164001	100890001	72704001	49697001
Q5HZY7	Atp6v1g1	10516001	42470001	29317001	34493001
Q8VCR4	Trmt112	3157101	3017401	2224301	6574901
Q5M8R7	Ldhb	2073200001	1201100001	1562500001	1634500001
Q5M8R8	Rplp0	24808001	36821001	49617001	30169001
Q5M9N5	Rpl28	1	17821001	1	1
Q5M9K7	Rps10	1	1	11525001	9822401
Q9CY93	Rpl31	9900401	18955001	34637001	52218001
Q6ZWZ4	Rpl36	1	15012001	7089601	13135001
Q8BT90	Rps17	28834001	26467001	18084001	12416001
Q5M9M4	Rps15a	11470001	4109001	10901001	7144501
Q5M9N9	Prdx2	155110001	199900001	212810001	198810001
Q8CHR8	Drg1	1	1716701	1	1
Q5NC80	Nme1	1	11898001	34852001	6008301
Q5NCJ9	Uqcr10	1	1550001	1	1
Q5ND51	Crk	9718901	3486601	13763001	11861001
Q5PR09	Rpl32	13964001	70319001	65571001	24351001
Q5RJV9	Gm2042	1	1	7475601	5782201
Q5RKP3	Rpl13	22908001	37216001	54106001	13982001
Q5RKP4	Rpn1	76055001	173340001	122570001	80525001
Q5RL55	Abcf1	1	1	2423401	1
Q5SS40	Ywhae	213120001	317410001	229830001	308180001
Q5SUC8	Upp1	46227001	84255001	69909001	48784001
Q5SUR3	Skp1	1208500001	1830900001	978590001	1428200001
Q5SVF7	Nipsnap1	2513001	10271001	10404001	7963501
Q5SVG5	Ap1b1	30740001	81734001	44330001	48356001
Q5SW83	Actr2	13362001	17556001	1	1
Q5SX50	Pfn1	330860001	385810001	394360001	270050001
Q5SXA5	Tom1l2	1	1	4192801	5320301
Q5SXR6	Cltc	1268200001	1574700001	1054200001	1085500001
Q5U467	Fbxw20	39422001	37820001	54001001	36100001
Q5XG67	Fbxw22	28173001	38871001	29585001	36249001
Q5YLW3	Rps3	66996001	34364001	41008001	46148001
Q61177	Csnk2a1	8053001	20234001	6548701	5001101
Q61213	gag	1	1586901	1	1
Q68G78	Ybx3	81057001	74837001	66447001	62889001
Q61649	Q61649	1	1	35361001	1
Q63848	Ptpn11	1	5124701	1	1
Q642L7	Rps27a	1268200001	2787500001	1764200001	1615100001
Q66JU1	Eif3c	11630001	9345101	2819401	6029301
Q69ZJ6	Ptgfrn	2174001	3011601	1	1642501
Q6IR45	Zp2	1386500001	360990001	304240001	256300001
Q6IS27	Pdxp	10024001	5239301	2688501	6782101
Q6LBL9	Tcp-1	3008001	2349401	1	2117901
Q9ET42	Tacc3	167550001	208640001	174450001	258430001
Q8C6X4	Akt3	2585701	3216501	1687901	2069601
Q6NY05	Nlrp4b	100310001	131700001	73039001	65564001
Q9D689	Hip1r	5437601	1278101	1694101	3876301
Q6P3Y6	Ttc9c	20258001	11447001	13170001	35614001
Q6P5I3	Adh5	14060001	22930001	21004001	17122001
Q6P8Q9	Pigp	1	2604801	1	10979001
Q6P9Q7	Aldh4a1	7513801	1857301	1	8882101
Q6PDP7	Dcakd	18421001	11377001	1	6862401
Q6PE78	Vps26a	4939301	4304701	4419201	3565801
Q6PGE9	Atl1	8269401	16465001	34873001	10662001
Q6RI64	Psmb1	5856701	8180301	14597001	3873801
Q6ZPX7	mKIAA1101	1	1	1951201	1588601
Q6ZQ26	Scfd1	3703801	3788001	2827401	4062301
Q6ZQK2	Iqgap1	53875001	68098001	44753001	53780001
Q6ZWQ6	Ube2k	48635001	67410001	61697001	68481001
Q9D6E6	Q9D6E6	43468001	76534001	41532001	52899001
Q6ZWS7	Camk2g	14270001	12735001	14273001	9247501
Q9DC85	Rpl35a	1	4993101	4636601	1
Q6ZWY7	Pfdn5	23093001	37819001	8598701	15919001
Q6ZWZ7	Rpl17	46151001	27230001	45108001	32704001
Q71LX8	Hsp90ab1	766830001	681750001	513380001	540490001
Q78ZM0	Snx3	1	1	17726001	15169001
Q790Y8	G6pdx	1500300001	2213400001	1709600001	1764000001
Q792E4	Pfdn6	20357001	35856001	34744001	37018001
Q7TN23	Ipo5	1	1	3801601	4044701
Q8K5D8	ppp2r5d	12478001	18423001	2531201	12090001
Q7TNQ1	Copg1	2547801	14870001	1	4180801
Q9D3C4	Arpc4	10531001	42961001	28378001	17304001
Q7TQ15	Dpy30	1	1	2962801	1
Q7TQ39	gag	2352601	1224001	1	2020501
Q7TQD7	Myo1b	77238001	93390001	1	1
Q80U36	Dync1h1	94819001	120680001	63353001	94260001
Q80UE5	Epb41l2	10474001	28983001	26827001	21054001
Q9CXZ9	Galk1	1	1	1	2345401
Q9DAM4	Csl	77253001	91967001	81076001	71784001
Q80XH3	Tle6	2946900001	5086400001	4600800001	4567500001
Q80Y09	Pdcd6ip	360770001	590480001	431330001	445810001
Q80Y52	Hsp90aa1	5388100001	7168100001	5783100001	6365600001
Q8K2U5	Sec63	4325601	3024201	1	1
Q80ZL9	Naa16	15421001	1	14481001	9987701
Q80ZV2	Tubb5	81109001	44633001	46366001	61936001
Q810V5	Sfpq	1	5737701	1	1
Q811L7	Hnrnph1	28719001	26013001	28271001	28070001
Q8BH80	Vapb	18056001	48640001	13264001	48945001
Q8BH99	Nck1	1332801	1	1	1
Q8BHC2	Ist1	2256301	7972901	1	1
Q8BI38	Fbxw21	348410001	265750001	332700001	372320001
Q8BI58	Fbxw26	30020001	30200001	18708001	27721001
Q8BIE2	Myh9	26526001	15750001	11113001	21829001
Q8BIU1	Chdh	39882001	44610001	60645001	46014001
Q8BJ23	Hook1	7394501	11380001	8620701	6012701
Q8BJH3	Ywhah	31373001	3745101	1	5195201
Q8BJT4	Lpcat1	4470001	7876801	4659801	4954201
Q8BJX0	Psmb2	1	5089501	13612001	6007501
Q8BK46	Psmd3	1	1	18426001	16383001
Q8BKL0	Srsf6	1	2447201	1	1
Q8BMU6	Uqcrh	18124001	11630001	7567301	13964001
Q8BN07	Ppp2cb	29199001	37719001	37493001	30055001
Q921L6	Cttn	4575501	3860901	3366701	3910701
Q8BNF8	Vcp	724340001	639050001	547220001	515210001
Q8CEC8	Eef2k	11217001	25605001	16213001	11700001
Q8BPA1	Stom	3779901	4893801	10608001	9061601
Q8BPG0	Ybx3	18085001	43532001	34095001	28128001
Q8C5G6	Tollip	1	2481901	1	5013101
Q8BRD3	Nucb1	39018001	39765001	40907001	29569001
Q8BRQ6	Dnajc9	7471201	15582001	1	1
Q8BTJ9	Slc3a2	1	3488601	1	1
Q8BTY5	Psmb5	10617001	16063001	25071001	33311001
Q8BU44	Aldh4a1	1	1	8734901	1
Q8BU47	Ftdc2	256150001	176430001	164270001	169630001
Q8BU95	Q8BU95	8879401	34634001	28562001	26451001
Q8BVI9	Slc25a4	16368001	15890001	56718001	54913001
Q8BVQ9	Psmc2	46293001	79201001	55446001	64932001
Q8BWM7	Uggt1	10394001	11552001	13894001	3093201
Q8BWS6	Adk	1	16775001	3042901	3453001
Q8BXC0	Ptgis	3779601	3126901	1955601	7879001
Q8BY82	Eif4enif1	168340001	227040001	246720001	198780001
Q8BYQ0	Nceh1	7446701	4993401	19666001	14700001
Q8R3C7	Ddx19b	144790001	203720001	208210001	171840001
Q8C076	Vps33b	1	1	1431101	1
Q8C0G7	Arcn1	3421601	1	1	1
Q8C1L7	Q8C1L7	25348001	19958001	18508001	16086001
Q8C1T2	Psmd6	14265001	1	2708701	6913901
Q8C297	Tmem14c	1	1	1	951511
Q8C2D2	Ufd1	3283301	1957701	1806301	1
Q8C2E1	Ppp2r1a	73975001	84833001	65963001	78466001
Q8VI96	Oas1e	909590001	1312000001	935820001	811620001
Q8C2W8	Fbxw19	531040001	855960001	324380001	347320001
Q8C2Y5	Fbxw14	31283001	25081001	91311001	164850001
Q8C355	Sod1	31865001	19522001	24080001	24943001
Q8C521	Rnf114	79858001	102660001	91712001	18953001
Q8C5H2	Calb1	4818401	10029001	1	1
Q8C5M4	Pdcd6	1	1	2306001	1
Q8C5N9	Hsd17b7	6134501	5586801	2514401	2905301
Q9D255	Pfkp	1	1	2067601	1
Q8C788	Snx18	3448801	1	1	1
Q8C8M9	Ttc5	4056601	816581	586291	712131
Q8C907	Vac14	15990001	20583001	20850001	31750001
Q8CBG6	Pgls	43642001	42269001	50255001	56508001
Q8CBS1	Fkbp4	1	3716801	3220401	5267301
Q8CCV1	Gspt1	7243801	29054001	16296001	21250001
Q8CD98	Pfkl	1	5741601	5726201	1
Q8CDZ5	Nup133	2679101	1	1	1978201
Q8R199	Tbcd	1	2917101	1	1
Q8CHG6	mKIAA0315	4788801	6508901	2109801	5807801
Q8CHS9	Nup214	1	1	1049501	2380601
Q8CHW0	Lancl1	1	17475001	12662001	11003001
Q8CIJ3	Eif3b	10600001	14174001	7784401	8603601
Q8JZT4	Gnai2	1	7054101	1	1
Q8K0L1	Aldh6a1	26983001	5396301	15082001	12636001
Q8K279	Vac14	5178801	8403301	5426501	10868001
Q8K312	Cab39	1	1	1	3639401
Q8K314	Atp2b1	3586401	2161301	3068901	1
Q8K4B5	Oas1c	28622001	101630001	71997001	88205001
Q8K4K8	Q8K4K8	18842001	17720001	29787001	17964001
Q8R1B2	Actr1b	1566401	2012301	2040301	1657001
Q8R1Q7	Arg2	212430001	135970001	108660001	158580001
Q8R1T2	Cul4a	2103001	1615801	1	1
Q8R2K3	Ssbp1	4418501	4174001	3255401	4062701
Q8R3V2	Aimp2	8181301	9974701	4565701	1
Q8R3X4	Timm44	9424701	28468001	25441001	23276001
Q8R582	Hnrnpf	1	1	2382501	1
Q8R5L1	C1qbp	3052501	4001101	1	1
Q8VC94	Rpl11	35476001	32523001	44913001	29848001
Q8VCI2	Hyou1	128550001	160470001	94929001	134240001
Q8VDC3	aco1	51441001	80036001	22709001	26544001
Q8VEI6	Get3	37302001	9205201	17665001	8801501
Q91VA7	Idh3b	17610001	13523001	17781001	26586001
Q91VB8	Hba-a1	1	1	187940001	1
Q91VG6	Chchd3	21283001	24644001	35758001	19938001
Q91VM2	Snrpd3	2455301	10790001	9298301	4984401
Q91Y95	Txnrd1	44498001	78873001	58761001	65683001
Q91Y98	Txnrd1	53837001	35293001	26888001	28050001
Q91YC8	Ddb1	131250001	305930001	149600001	214150001
Q91YS7	Map2k2	12575001	12003001	7619901	6930801
Q921J0	Xpo1	7270101	16845001	8446401	6471201
Q921S5	Atp6v0d1	4647101	16903001	10384001	17838001
Q921U5	Psmd5	55513001	64157001	47078001	47705001
Q921V3	Nfs1	1583301	1608301	11332001	1223801
Q922B8	Ddx1	17298001	31872001	26860001	24042001
Q922F6	Q922F6	1	21421001	6073901	1
Q922G9	Copg2	1996701	2221701	1712601	2628801
Q922S5	Os9	2176301	11395001	11006001	3250301
Q923F1	Clns1a	2402701	1	2920101	3436901
Q99J49	Tubb2a	1	3505701	1	1
Q99J57	Mat2a	8433101	11408001	3724301	10053001
Q99JW7	Cdk1	62738001	45083001	17953001	38231001
Q99LL2	Dlat	12624001	10706001	5710801	6093501
Q99N15	Hsd17b10	139840001	101130001	67691001	78572001
Q9CQB4	Uqcrb	4424501	13421001	5442501	3833601
Q9CQF7	Pfdn1	1	1	41978001	45419001
Q9D037	Atp5l	25079001	2577701	1	1
Q9CRG3	Sugt1	53772001	84083001	116220001	74265001
Q9CRT0	Tubb3	65898001	45850001	28479001	37404001
Q9CTE8	Alg5	1	2391601	1	1
Q9CTL2	Lmna	1	1	2574801	1
Q9CV24	Eif2s1	2425001	8437701	9280701	9637301
Q9CV95	Dsp	1	1	7150501	1
Q9CVR0	Tubb4b	615130001	534550001	511550001	615330001
Q9CVY8	Pgp	9716601	13662001	10672001	9516101
Q9CWA6	Erlec1	5474901	3864101	1	1
Q9CWK0	Rpl14	38977001	33083001	48283001	39323001
Q9CWY6	Rbpms2	169510001	152620001	121660001	129650001
Q9CXX1	Napa	3588601	20204001	18382001	16105001
Q9CYA9	Ubfd1	1725301	3929001	1	1
Q9CYG6	Ipo5	18210001	25136001	13067001	25602001
Q9CZ08	Gcat	1	2663501	3831401	1
Q9D015	Q9D015	4164001	5208201	3871801	1
Q9D1J2	Cope	1	1	14371001	20422001
Q9D458	Vmn1r90	581010001	871230001	565730001	806970001
Q9D634	Prdx4	2953001	9557201	9669401	7061001
Q9D635	Ldhd	8579001	5451501	9237901	6446801
Q9D6F6	Dynll1	199290001	186290001	160620001	181310001
Q9D6H6	Ndufb3	1	1	1	5526301
Q9D6T9	Mrps36	32197001	23967001	3873001	28100001
Q9D846	Ndufc2	6788601	7902101	1	8180701
Q9D881	Cox5b-ps	14700001	5867501	7228501	30470001
Q9DA45	Chchd6	27584001	45017001	29529001	44575001
Q9DAE2	Rbmxl2	1	1	1471301	1636701
Q9DBN7	Eci1	28883001	10614001	21050001	24056001
Q9DCJ6	Q9DCJ6	8218601	6964201	10988001	4735601
Q9DCR1	Tubb4b	198130001	258480001	136640001	193370001
Q9DCW5	Cox6a1	9091001	32641001	48338001	8806601
Q9DCY1	Ppib	61403001	34348001	62374001	31156001
Q9EPG7	Q9EPG7	3103100001	4592500001	3374900001	3646200001
Q9JHT7	FBPase	8368201	6010001	1	1
Q9JJ20	Sfn	29596001	205360001	1	1
Q9QX52	Pex14	1	12580001	13563001	9428801
Q9QXC3	FBPase	27785001	12437001	7050001	6113901
Q9QZ83	Actg1	418470001	121580001	419860001	342200001
Q9R1R8	Rdh11	11363001	33244001	20128001	24897001
Q9Z2L2	Hspb1	1	1	5019501	1
Q9Z2L5	Q9Z2L5	4871601	10303001	17363001	10035001
S4R169	Slc30a3	12120001	11634001	9053701	9405501
S4R2A9	Sec31a	20830001	24991001	26672001	16759001
S4R2M7	Pgk1	44074001	64268001	95075001	54143001
W0TYI4	Tcp1	118950001	152610001	120470001	116150001
Z4YJV4	Ogdh	235700001	309700001	217230001	208210001
Z4YK42	Nadk2	12342001	28015001	1	1
Z4YKV1	Gnas	1	1	234780001	17410001
Z4YLV0	Nup85	68210001	1	1	1
Z4YMA7	Ubr4	8326601	33155001	18284001	20250001
A0A087WNW3	Ktn1	1	1	73025001	100370001
A0A087WPF9	Bzw1	1	1	4448701	1
A0A0R4J2C3	Dhx9	1	1	6160401	4025101
Q05BL6	Marcks	1	1	3885201	1
A0A0A6YX50	Ppox	1	1	1737701	2534801
A0A0G2JE32	Ube2d3	1	1	458650001	298670001
A0A0J9YUD8	Hmgb1	1	1	25855001	24634001
A0A0J9YUS5	Eif4g1	1	1	24790001	14826001
A0A0N4SUX1	Tia1	1	1	1468101	1
A0A0N4SVE2	Ppp6c	1	1	1040001	1
A0A0N4SW34	Atp6v1e1	1	1	977841	5335901
G3UZI2	Syncrip	1	1	15245001	14748001
A0A0U1RPY6	Arl6ip1	1	1	22481001	7690501
F6UDR6	Rnf170	1	1	1	5857901
A0A1D5RME3	Adgrg1	1621601	1599601	1	1418601
A0A1L1SRS6	Rab6b	1	1	30919001	35025001
A0A1L1SUN1	Rpl29	1	1	12086001	15723001
Q3TBQ3	Man2c1	1	1	1969201	1
Q80UT3	Tsfm	1	1	1	3693801
Q5M8R0	Sirt5	1	1	4041401	3492301
Q3UUI1	Nln	12481001	23143001	7503101	14712001
A0A2R8VHD0	Gfus	1	1	2743401	1024801
Q69ZX3	Myh11	1	1	168050001	217140001
A0A2R8VHP3	Gm5478	1	1	6198301	1
A0A338P7A1	Nit2	1	1	6267601	3777301
A0A338P7E5	Ube2l3	1	1	7751201	3354201
A0A338P7A0	Ndufs4	1	1	2359601	1
Q9D9C1	Atad1	1	1	1593001	16814001
Q4FJR7	Eif1a	1	1	5791201	24779001
A2A4J3	Psme3	1	1	2476401	1
Q6PDN1	Zfp982	1	1	1	13861001
V9GWU5	Tpd52l2	1	1	14435001	16386001
A6X925	Ube2v2	1	1	8646801	5712001
B1AXN9	Rps6ka3	1	1	1	7065601
A8Y5E9	Zbtb8os	1	1	1	2374201
E9Q5I9	Psmd13	1	1	4748901	4957401
Q7TQJ9	Kif14	1	1	11465001	15051001
D3Z6D8	Mapk3	1	1	6414501	6468501
D3Z7E6	Pafah1b3	1	1	75161001	37491001
E0CYT2	Psma6	1	1	1	7934901
E9PU96	Urb1	1	1	1	22323001
Q3TLM9	Ppp4r1	1	1	1666401	4762701
Q91YX7	Rasa1	1	1	17129001	8290101
Q3TXY2	Tex264	1	1	4100901	3564301
Q8C2A3	Septin7	1	1	31180001	18461001
E9QNH6	Myo1b	1	1	32996001	45709001
E9Q5B6	Hnrnpd	1	1	15804001	11854001
E9Q5G1	Myo10	1	1	5348801	12157001
G3X9J4	Relch	1	1	12027001	7634601
F6Z458	Erlec1	1	1	1	3564901
F8WGG5	Pitpna	1	1	3523701	3045201
G3UY49	Calu	1	1	12605001	10150001
G3UZA4	Csnk2b	1	1	7690601	4254201
H3BJZ9	Acaa1a	1	1	43745001	25878001
H3BKL5	Acaa1a	32123001	18989001	2533901	1
H3BL08	Cers6	1745201	1	1	1
H7BWY7	Arih1	1	1	1608501	3747801
J3KMH5	Mia3	1	1	2316701	1
Q8VCZ1	Alad	1	1	3911001	5680501
Q05CX6	Wasl	1	6061101	3177701	2770401
Q9CUB4	Nadk2	1	1	14642001	8511501
Q3TE06	Wdr1	1	1	218440001	243940001
Q3UEA1	Acly	1	1	993711	2697401
Q3THG0	Atp5o	1	1	34274001	24447001
Q8CE30	Ncl	1	1	28295001	37912001
Q3TS78	Tnpo1	1	5565101	1	8096701
Q3TXR5	Rps2	1	1	45190001	16553001
Q3TLL4	Hgs	1	1	3874701	1
Q3UDF8	Eif2s3x	1	1	31055001	49141001
Q3TMN1	Metap2	1	1	6816601	8570501
Q91Z57	Gsr	1	1	7212001	12517001
Q9Z1Q0	Sfpq	1	1	1	1676501
Q3U144	Slc3a2	1	1	19799001	27997001
Q3U4T8	Mcm7	1	1	1	708721
Q9D066	Impa1	1	1	5319401	1
Q80UF8	Q80UF8	1	1	1	1251401
Q545F8	Rps4x	1	1	70756001	39499001
Q64483	Ldhc	1	1	222820001	196440001
Q8BMA4	Q8BMA4	1	1	11512001	10919001
Q7TMH7	Sfpq	1	1	6019101	4019001
Q7TPS3	Diablo	1	1	4666401	3846001
Q9JHT8	FBPase	1	1	2867601	6638901
Q7JCZ0	mt-Atp8	1	2267601	1	1
A0A087WRL1	Agfg1	4309701	2805101	1	1
F8VQC7	Ktn1	40340001	118740001	1	1
A0A087WRC1	Dnpep	4923201	1	1	1
A0A087WSI1	Pcbp4	71139001	53065001	1	1
A0A087WRX8	Srrm2	1093401	1	1	1
A0A0A6YY34	Gpx1	7830101	16324001	1	1
Q4FJP3	Nras	1	5487801	1	1
E9QQ48	Dlgap5	1	4035701	1	1
A0A0R4J0J8	Specc1l	2615801	1	1	1
A0A0R4J0K2	Ckap5	9987101	11913001	1	1
Q8C7Y2	Cog6	1270001	1162001	1	1
A0A0U1RPE8	Vamp8	6545901	24297001	1	1
Q810V4	Cyfip2	1928001	1202401	1	1
A0A0R4J1Y7	Txndc5	101320001	108500001	1	1
Q3V473	Wnk2	1419301	4510001	1	1
Q3TDS9	Rpl13a	9671401	27787001	1	1
Q3TN35	Sgta	9644801	2874401	1	1
A0A1Y7VJT0	Zfyve21	4054001	1	1	1
A0A1Y7VLY5	Iah1	10962001	5002701	1	1
A0A2I3BQ98	Kbtbd6	4228001	1	1	1
Q6PGE1	Dop1b	4059401	544341	1	1
A0A338P731	Rps10	6494401	8188601	1	1
A0A494BAX5	Nars	11238001	5403701	1	1
A0A571BEI3	Gnas	28006001	29906001	1	1
A0A5F8MPU6	Tecr	4855901	6296101	1	1
Q8VEE3	Hist2h2bb	31244001	30319001	1	1
A1E285	Oxct1	1764201	3237601	1	1
A6PWA5	Pramel25	2317801	1965201	1	1
L7N1Y3	Pramel51	2630601	6442901	1	1
B5APU1	C3	4728401	1	1	1
B8JJB1	Pdlim7	2164101	1	1	1
F6WP10	Fkbp8	3495201	2509001	1	1
D2KHZ9	Gapdh	1111500001	1443300001	1	1
D3YVF4	Rps14	21559001	22969001	1	1
F6TCV0	Htra2	2824901	3940901	1	1
D3Z1T4	Gnb2	1	3571701	1	1
D3Z6P1	Paics	2762601	2633701	1	1
Q9CU14	Snx3	18491001	17264001	1	1
D6REG4	Grhpr	34809001	23638001	1	1
E0CYJ0	Mob4	12216001	10625001	1	1
M1VMF6	Mta1	2486101	1	1	1
Q9D7D9	Tex264	5089901	5607701	1	1
E9Q4M4	Chchd6	4898101	1	1	1
F6QKK2	Arl8a	2968301	1	1	1
F6VD69	Sqstm1	2904001	1	1	1
Q924M1	Dusp12	1	1935501	1	1
H3BKT5	Ahcyl2	1772701	6970601	1	1
Q63ZW9	Copa	105990001	110920001	1	1
G3UYN9	Ciao1	4271301	8375301	1	1
H3BIY9	Ap2b1	1	1196101	1	1
Q3UN87	Snrpn	1	7224701	1	1
Q3TBC3	Tln1	1741301	1	1	1
Q8C2V9	Rictor	2432401	1	1	1
Q3TQ74	Ehd4	7261901	7263801	1	1
Q8BK18	Dars	3650501	9781701	1	1
Q3TKR5	Rpl5	37580001	55348001	1	1
Q8BTC9	Smpdl3b	2993101	4210701	1	1
Q3U1B1	Gnb1	13839001	21776001	1	1
Q8R346	Aars	7182601	1	1	1
Q3UPJ2	Impdh2	17078001	44809001	1	1
Q9D1S3	Rps3a1	65034001	124060001	1	1
Q3UMI7	Eef2	433210001	610150001	1	1
Q80T68	Myh10	24153001	45228001	1	1
Q3ULJ5	Psmd3	13419001	26035001	1	1
W4VSN7	Gm3550	1	27824001	1	1
Q5SXA4	Tom1l2	2750801	4481701	1	1
Q9QWJ3	Q9QWJ3	38557001	1	1	1
Q8CEH4	Pfdn1	34383001	46268001	1	1
