# Supplementary material for: Transcription Factor TCF12‐Mediated Maternal Gene Expressions in Mouse Oocyte Are Prerequisites of Successful Fertilisation and Zygotic Genome Activation
Source: Cell Prolif. 2025 Aug 3;59(3):e70110. doi: 10.1111/cpr.70110 (PMC12961549; doi:10.1111/cpr.70110)
Supplement: Supplementary file 5 — Table S8: Detected proteins decreased or increased for more than 2 folds in Tcf12 −/− oocyte samples (in a separate xlsx file). [file CPR-59-e70110-s003.xlsx]

## Sheet: Sheet1
Protein IDs	Gene name	Intensity FGO_TCF12_cKO	Intensity FGO_TCF12_ctrl	log2_fold change(KO/WT)	Up/down
D2KHZ9	Gapdh	2554800001	1	31.2506	↑
Q3UMI7	Eef2	1043360001	1	29.9586	↑
Q9D1S1	Ube2d3	808530001	1	29.5907	↑
Q3TJY2	Wdr1	508080001	1	28.9205	↑
A0A338P6K2	Myh11	446220001	1	28.7332	↑
Q548Z6	Ldhc	395100001	1	28.5576	↑
E9Q8A4	Fbxw28	273590001	1	28.0274	↑
Q9JJ20	Sfn	234956001	1	27.8078	↑
Q63ZW9	Copa	216910001	1	27.6925	↑
A0A0R4J1Y7	Txndc5	209820001	1	27.6446	↑
Q9D1S3	Rps3a1	189094001	1	27.4945	↑
Q7TQD7	Myo1b	170628001	1	27.3463	↑
F8VQC7	Ktn1	159080001	1	27.2452	↑
Q545X8	Rps4x	138988001	1	27.0504	↑
Q0PD15	Rab39	128778001	1	26.9403	↑
A0A087WSI1	Pcbp4	124204001	1	26.8881	↑
Q58EU3	Rps2	119764001	1	26.8356	↑
Q3UVN5	Nsfl1c	118554001	1	26.821	↑
Q3UIJ2	Eif2s3x	116916001	1	26.8009	↑
Q3TF25	Atp5o	98223001	1	26.5496	↑
Q3TKR5	Rpl5	92928001	1	26.4696	↑
Q8CD23	Ncl	85212001	1	26.3446	↑
Q8CEH4	Pfdn1	80651001	1	26.2652	↑
E9PVC5	Eif4g1	75224001	1	26.1647	↑
Q80T68	Myh10	69381001	1	26.048	↑
Z4YLV0	Nup85	68210001	1	26.0235	↑
Q3TN39	Slc3a2	65748001	1	25.9704	↑
Q3UPJ2	Impdh2	61887001	1	25.8831	↑
Q8VEE3	Hist2h2bb	61563001	1	25.8756	↑
D6REG4	Grhpr	58447001	1	25.8006	↑
A0A571BEI3	Gnas	57912001	1	25.7874	↑
Q8C7C4	Hmgb1	55885001	1	25.736	↑
A0A0G2JGY4	Mdh2	51804001	1	25.6266	↑
Q2NKH8	Cd164l2	51442001	1	25.6164	↑
D3YVF4	Rps14	44528001	1	25.4082	↑
Q3TJC2	Pafah1b3	43683001	1	25.3806	↑
A0A494BB95	Eif1a	42356301	1	25.3361	↑
Q3TUF3	Calu	41713301	1	25.314	↑
Z4YK42	Nadk2	40357001	1	25.2663	↑
Q3ULJ5	Psmd3	39454001	1	25.2337	↑
Q9QWJ3	Q9QWJ3	38557001	1	25.2005	↑
Q3TDS9	Rpl13a	37458401	1	25.1588	↑
Q9CU14	Snx3	35755001	1	25.0916	↑
Q3U1B1	Gnb1	35615001	1	25.086	↑
E9Q1G8	Septin7	33458001	1	24.9958	↑
Q80TR9	Myo10	33268001	1	24.9876	↑
Q4VBX4	Ube2v2	30935001	1	24.8827	↑
Q5SW83	Actr2	30918001	1	24.8819	↑
A0A0U1RPE8	Vamp8	30842901	1	24.8784	↑
E9QM90	Relch	30307101	1	24.8532	↑
F6ZV59	Hnrnpd	29446601	1	24.8116	↑
Q3U896	Mtmr9	28903001	1	24.7847	↑
E9PYG6	Rasa1	28674001	1	24.7732	↑
W4VSN7	Gm3550	27824001	1	24.7298	↑
E9Q3T3	Kif14	27729001	1	24.7249	↑
Q9D037	Atp5l	27656701	1	24.7211	↑
A0A338P786	Ube2l3	26409001	1	24.6545	↑
Q3TAI4	Tpd52l2	24240001	1	24.5309	↑
A0A0A6YY34	Gpx1	24154101	1	24.5258	↑
Q58E65	Metap2	23924001	1	24.512	↑
A0A0R4J259	Syncrip	23417601	1	24.4811	↑
Q8BRQ6	Dnajc9	23053201	1	24.4585	↑
E0CYJ0	Mob4	22841001	1	24.4451	↑
Q542D9	Tfrc	22319201	1	24.4118	↑
B0LAE4	Arl6ip1	22003201	1	24.3912	↑
A0A0R4J0K2	Ckap5	21900101	1	24.3844	↑
Q3U9R7	Gsr	21760701	1	24.3752	↑
A0A0N4SW07	Atp6v1e1	21484601	1	24.3568	↑
Q3UF85	Glrx5	20105001	1	24.2611	↑
A0A0G2JG59	Nexn	18554601	1	24.1453	↑
Q5M9N5	Rpl28	17821001	1	24.0871	↑
F6VA44	Miox	17423001	1	24.0545	↑
N0E4C0	Csnk2b	16950301	1	24.0148	↑
A0A494BAX5	Nars	16641701	1	23.9883	↑
A0A1B0GX25	Hdac6	16419501	1	23.9689	↑
A0A1Y7VLY5	Iah1	15964701	1	23.9284	↑
Q3TKD0	Tnpo1	15948501	1	23.9269	↑
Q8C5H2	Calb1	14847401	1	23.8237	↑
Q8CAQ5	Ptma-ps2	14788001	1	23.8179	↑
B2RT97	Psmd13	14691001	1	23.8084	↑
A0A338P731	Rps10	14683001	1	23.8076	↑
Q3TQ74	Ehd4	14525701	1	23.7921	↑
Q9JHT7	FBPase	14378201	1	23.7774	↑
F8WJ30	Pfdn2	14351801	1	23.7747	↑
A0A2R8VJW0	Aco2	14109001	1	23.7501	↑
B2RXW7	C4b	14095201	1	23.7487	↑
Q3U2H3	Mapk3	14074401	1	23.7466	↑
Q3UXA2	Oas1d	13844501	1	23.7228	↑
B0FFS7	Izumo1r	13799001	1	23.7181	↑
C3VD30	Zar1l	13700001	1	23.7077	↑
Q8BK18	Dars	13432201	1	23.6792	↑
E0CY51	Tkt	13260201	1	23.6606	↑
G3UYN9	Ciao1	12646601	1	23.5922	↑
Q3TN35	Sgta	12519201	1	23.5776	↑
D3YTQ9	Rps15	12415001	1	23.5656	↑
A0A494BAB5	Atad1	12356201	1	23.5587	↑
F8WIB1	Arl1	11771301	1	23.4888	↑
Q545L9	Pcmt1	11620301	1	23.4701	↑
A0A338P6G0	Nit2	11298301	1	23.4296	↑
A0A5F8MPU6	Tecr	11152001	1	23.4108	↑
Q8K239	Tsfm	11095001	1	23.4034	↑
Q3U9K9	Trappc3	10789101	1	23.3631	↑
Q9D7D9	Tex264	10697601	1	23.3508	↑
A0A1W2P7A4	Pcbd1	10687001	1	23.3494	↑
Q8BHC2	Ist1	10229201	1	23.2862	↑
Q4FK54	Psme3	10137401	1	23.2732	↑
Q505A8	Rpl39	10127001	1	23.2717	↑
Q3TJH1	Gnai3	10042001	1	23.2595	↑
A7E215	Rps6ka3	9831101	1	23.2289	↑
Q6NXX7	Abce1	9730501	1	23.2141	↑
A0A1Y7VJY8	Sirt5	9579301	1	23.1915	↑
Q3UIH7	Rabggta	9545801	1	23.1864	↑
Q9CWA6	Erlec1	9339001	1	23.1548	↑
L7N1Y3	Pramel51	9073501	1	23.1132	↑
Q14BR4	Arf4	8747901	1	23.0605	↑
H3BKT5	Ahcyl2	8743301	1	23.0597	↑
A0A1B0GR51	Rnf170	8225801	1	22.9717	↑
A0ZVB6	Btaf1	8173401	1	22.9625	↑
D3Z3I9	Hsph1	8119501	1	22.953	↑
A0A2R8VHU8	Calcoco1	7772201	1	22.8899	↑
G3UX99	Txn2	7623201	1	22.862	↑
Q9DD05	Alad	7451401	1	22.8291	↑
A0A0N4SV15	Kcmf1	7428301	1	22.8246	↑
Q8K2U5	Sec63	7349801	1	22.8093	↑
Q5EBK8	Dynlt1	7252401	1	22.79	↑
Q5SXA4	Tom1l2	7232501	1	22.7861	↑
Q3UN87	Snrpn	7224701	1	22.7845	↑
Q8BTC9	Smpdl3b	7203801	1	22.7803	↑
Q8R346	Aars	7182601	1	22.7761	↑
A0A087WRL1	Agfg1	7114801	1	22.7624	↑
Q8JZT4	Gnai2	7054101	1	22.75	↑
Q8R5L1	C1qbp	7053601	1	22.7499	↑
Q6GTY4	Sel1l	6994101	1	22.7377	↑
F7B4D5	Ccdc6	6864701	1	22.7108	↑
A0A1L1SSF8	4931406C07Rik	6833101	1	22.7041	↑
Q3UGH6	Eefsec	6777221	1	22.6923	↑
F6TCV0	Htra2	6765801	1	22.6898	↑
Q6PEE6	Ap2a2	6740401	1	22.6844	↑
E9PX53	Ppp4r1	6579101	1	22.6495	↑
Q3UQS9	Myom2	6552001	1	22.6435	↑
A0A2R8VHP9	Pcbp2	6427701	1	22.6159	↑
F6WP10	Fkbp8	6004201	1	22.5175	↑
Q3V473	Wnk2	5929301	1	22.4994	↑
Q3TZL2	Sfpq	5925401	1	22.4985	↑
Q810V5	Sfpq	5737701	1	22.452	↑
Q4KML7	Ezr	5724501	1	22.4487	↑
Q9CYA9	Ubfd1	5654301	1	22.4309	↑
A0A1L1SVG1	Lrrfip2	5489201	1	22.3882	↑
Q4FJP3	Nras	5487801	1	22.3878	↑
Q3UK24	Wdr37	5400301	1	22.3646	↑
D3Z6P1	Paics	5396301	1	22.3635	↑
A0A0J9YTQ7	Eif2b4	5378801	1	22.3589	↑
Q8BTQ1	Elavl1	5294401	1	22.336	↑
Q9CW64	Nhlrc2	5141801	1	22.2938	↑
G3UYG7	Uggt1	5139001	1	22.2931	↑
Q63848	Ptpn11	5124701	1	22.289	↑
Q3U944	Lman1	5086601	1	22.2783	↑
Q3TYA0	Dcaf11	5037301	1	22.2642	↑
Q3UQA3	Ppox	5025601	1	22.2609	↑
A1E285	Oxct1	5001801	1	22.254	↑
Q3THL1	Tmed2	4983101	1	22.2486	↑
A0A087WRC1	Dnpep	4923201	1	22.2312	↑
A0A0N4SVE1	Atp6v1f	4899001	1	22.2241	↑
E9Q4M4	Chchd6	4898101	1	22.2238	↑
A0A087WPL5	Dhx9	4886541	1	22.2204	↑
Q99JH2	Hsdl2	4872601	1	22.2163	↑
B2RWV6	Styk1	4755901	1	22.1813	↑
Q3TQY5	Eea1	4755501	1	22.1812	↑
B5APU1	C3	4728401	1	22.1729	↑
E9QKK8	Atp11c	4694801	1	22.1626	↑
Q3TED3	Acly	4661301	1	22.1523	↑
E9PYU4	Chd5	4660701	1	22.1521	↑
B7ZCB9	Stx16	4628101	1	22.142	↑
Q6PGE1	Dop1b	4603741	1	22.1344	↑
Q4FZH7	Erh	4539601	1	22.1141	↑
Q8BLK0	Npc1	4524901	1	22.1095	↑
Q3TJF2	Ola1	4421301	1	22.076	↑
A0A0N4SUN5	Nrip2	4375001	1	22.0609	↑
Q3UWX0	Patj	4371401	1	22.0597	↑
Q91X95	Gna11	4300801	1	22.0362	↑
A6PWA5	Pramel25	4283001	1	22.0302	↑
A0A1B0GSB1	Rrm1	4279501	1	22.029	↑
A0A2I3BQ98	Kbtbd6	4228001	1	22.0115	↑
A0A1C7CYV0	Pls3	4183101	1	21.9961	↑
Q3TYA4	Stxbp6	4130901	1	21.978	↑
Q3TUQ7	Prkaa1	4103901	1	21.9686	↑
Q9CZK0	Snx9	4092201	1	21.9644	↑
A0A0N4SVL9	Ppp6c	4085601	1	21.9621	↑
Q3U0D7	Arf6	4077101	1	21.9591	↑
A0A1Y7VJT0	Zfyve21	4054001	1	21.9509	↑
Q3ULS2	Smc2	4050801	1	21.9498	↑
E9QQ48	Dlgap5	4035701	1	21.9444	↑
Q5HZI6	Gfus	4019401	1	21.9385	↑
A0A345IT91	env	3980501	1	21.9245	↑
E9Q933	Tmem11	3979601	1	21.9242	↑
A2A701	Eif3m	3947901	1	21.9127	↑
A2AP32	Ndufb6	3887001	1	21.8902	↑
E9Q5D6	Ranbp9	3877501	1	21.8867	↑
D3YY91	Lrr1	3832501	1	21.8699	↑
Q149V4	H2ac20	3761201	1	21.8428	↑
Q8R1T2	Cul4a	3718801	1	21.8264	↑
E9Q6V3	Blmh	3690501	1	21.8154	↑
D3Z1T4	Gnb2	3571701	1	21.7682	↑
Q99J49	Tubb2a	3505701	1	21.7413	↑
Q8BTJ9	Slc3a2	3488601	1	21.7342	↑
Q8C788	Snx18	3448801	1	21.7177	↑
B1AVI2	Stx17	3442501	1	21.715	↑
Q3UPU8	Acaa1a	3422001	1	21.7064	↑
Q8C0G7	Arcn1	3421601	1	21.7062	↑
Q569Y6	Ube2v1	3421101	1	21.706	↑
E9QAX7	Cse1l	3416401	1	21.704	↑
G3X956	Supt16	3399201	1	21.6968	↑
A0A338P6I1	Abcf3	3316401	1	21.6612	↑
Q8C7X8	Bri3	3259601	1	21.6363	↑
E9QAS9	Fmr1	3235801	1	21.6257	↑
Q923F9	Ndufs4	3166401	1	21.5944	↑
Q810V4	Cyfip2	3130401	1	21.5779	↑
A0A0J9YUB6	Ociad1	3127901	1	21.5768	↑
A0A1L1SV73	Usp47	3022601	1	21.5274	↑
A2AW05	Ssrp1	3016381	1	21.5244	↑
E9QAD6	Atp5j	3012401	1	21.5225	↑
Q3UTB8	Grpel1	3001501	1	21.5173	↑
F6QKK2	Arl8a	2968301	1	21.5012	↑
Q8R199	Tbcd	2917101	1	21.4761	↑
F6VD69	Sqstm1	2904001	1	21.4696	↑
F6Q750	Macf1	2862701	1	21.4489	↑
D3YYC2	Drap1	2821601	1	21.4281	↑
Q5DTJ4	Prrc2a	2792201	1	21.413	↑
A0A0N4SW50	Tmem168	2761801	1	21.3972	↑
B2RUA5	Ppp6r1	2743101	1	21.3874	↑
A0A494BAE3	Napg	2707701	1	21.3686	↑
A0A0R4J0J8	Specc1l	2615801	1	21.3188	↑
Q9CS24	Sf3b2	2605901	1	21.3134	↑
Q3UKQ5	M6pr	2602401	1	21.3114	↑
Q3TFP8	Pgrmc1	2558501	1	21.2869	↑
Q8C292	Kars	2540401	1	21.2766	↑
M1VMF6	Mta1	2486101	1	21.2455	↑
Q3UDN8	Trim28	2460201	1	21.2303	↑
Q8BKL0	Srsf6	2447201	1	21.2227	↑
Q3ULI3	Psmd9	2445501	1	21.2217	↑
Q3U4R0	Scamp4	2444101	1	21.2209	↑
Q8C2V9	Rictor	2432401	1	21.2139	↑
Q8C7Y2	Cog6	2432001	1	21.2137	↑
H7BX95	Srsf1	2411601	1	21.2016	↑
Q3UNF2	Ppp4c	2406201	1	21.1983	↑
Q9CTE8	Alg5	2391601	1	21.1895	↑
M0QWY0	Emc8	2378801	1	21.1818	↑
A0A0A6YY29	Cacybp	2377801	1	21.1812	↑
Q4FJR4	Pdk3	2362101	1	21.1716	↑
Q5ND42	Pitpna	2343401	1	21.1602	↑
Q3U0T9	Rab35	2303301	1	21.1353	↑
Q05BF9	Pdp1	2298371	1	21.1322	↑
B2RR84	Pde3a	2272401	1	21.1158	↑
Q7JCZ0	mt-Atp8	2267601	1	21.1127	↑
Q6Y642	Q6Y642	2232401	1	21.0902	↑
Q8BPS5	Slc16a1	2219801	1	21.082	↑
A2AI62	Heph	2190541	1	21.0629	↑
B8JJB1	Pdlim7	2164101	1	21.0453	↑
A0A338P676	Gart	2162101	1	21.044	↑
Q3TWM9	Psap	2153501	1	21.0383	↑
D3YVN1	Actl6a	2149901	1	21.0358	↑
F8WJG3	Tra2b	2113501	1	21.0112	↑
A0A1B0GR35	Napa	2079501	1	20.9878	↑
Q3TVM1	Sf3a1	2033201	1	20.9553	↑
G3X920	Armc8	2002251	1	20.9332	↑
Q3TLJ4	Myo1e	1988501	1	20.9232	↑
Q924M1	Dusp12	1935501	1	20.8843	↑
A0A1L1SSE2	Cnot10	1852101	1	20.8207	↑
H3BL08	Cers6	1745201	1	20.735	↑
A5HLW3	Tenm4	1744301	1	20.7342	↑
Q3TBC3	Tln1	1741301	1	20.7317	↑
F7DFQ2	Wdr26	1732801	1	20.7247	↑
Q8CHR8	Drg1	1716701	1	20.7112	↑
A0A286YCC3	Vps13a	1627801	1	20.6345	↑
Q3UK39	Mcm2	1592201	1	20.6026	↑
Q61213	gag	1586901	1	20.5978	↑
Q8K258	Srp68	1574501	1	20.5865	↑
Q5NCJ9	Uqcr10	1550001	1	20.5638	↑
Q3UDI8	Mcm7	1471301	1	20.4887	↑
Q3UZH2	Mcm3	1378701	1	20.3949	↑
F7A8R0	Naa35	1339601	1	20.3534	↑
Q8BH99	Nck1	1332801	1	20.346	↑
Q3UU20	Hid1	1327001	1	20.3397	↑
Q4U1Z0	Ptprf	1271601	1	20.2782	↑
A0A1B0GR29	Tmem143	1253801	1	20.2579	↑
E9Q3U1	Ube2h	1235001	1	20.2361	↑
H3BIY9	Ap2b1	1196101	1	20.1899	↑
A0A087WRX8	Srrm2	1093401	1	20.0604	↑
F7CBP1	Eif4g2	1083701	1	20.0475	↑
E9QNY8	Sacs	1048001	1	19.9992	↑
F8WHL1	Slc30a9	938971	1	19.8407	↑
A0A0H2UKB7	Ift22	937791	1	19.8389	↑
Q6NV50	Ctnna1	922521	1	19.8152	↑
A0A0A6YX33	Dclk2	652871	1	19.3164	↑
Q9CZE7	Q9CZE7	621821	1	19.2461	↑
G3UYC5	Chek1	603781	1	19.2037	↑
A0A0U1RP97	Gpi1	176057001	3713601	5.56708	↑
D3Z494	Akr1b10	127132301	5968101	4.41291	↑
H3BKL5	Acaa1a	51112001	2533901	4.33423	↑
Q545A2	Slc25a5	334330001	18024001	4.21328	↑
E9Q4T8	Cul3	23534001	2004301	3.55358	↑
Q91Z78	Bnip3l	30023001	3425801	3.13155	↑
B2RRX1	Actb	11507200001	1316838001	3.12739	↑
Q05BN2	Pa2g4	15614601	2009001	2.95835	↑
Q3TDU5	Mfge8	35964301	5040401	2.83496	↑
A0A0G2JET0	Fbxw15	80583001	11514801	2.80699	↑
Q8BJH3	Ywhah	35118101	5195201	2.75696	↑
Q3UX44	Zp2	53703001	7962601	2.75369	↑
Q571A2	Cul2	7656101	1168901	2.71146	↑
Q3TCT9	Rab5c	40762001	6529701	2.64214	↑
Q543N5	Clic4	67401001	11283201	2.57859	↑
D3Z0G0	Nif3l1	13580001	2276901	2.57634	↑
A0A0A0MQG2	Sptbn1	7463901	1395501	2.41915	↑
E9Q6R3	Sec22b	72143001	14051201	2.36017	↑
Q8BX21	Ttk	7101401	1417201	2.32506	↑
F8WHW3	Pip4p1	7531401	1556001	2.27508	↑
F6VD35	Zp3	294400001	61220001	2.2657	↑
Q8CC06	Itga6	9625301	2021201	2.25162	↑
A0A1L1SVG6	Slc44a2	60722001	12762001	2.25036	↑
Q5DTH9	Stambp	15198801	3303191	2.20203	↑
B2RXR2	Pik3r4	24131801	5530001	2.12558	↑
Q6PDP7	Dcakd	29798001	6862401	2.11843	↑
Q7TNQ1	Copg1	17417801	4180801	2.05871	↑
Q3TKP4	Fbp2	13567601	3343601	2.02069	↑
Q8R3V2	Aimp2	18156001	4565701	1.99154	↑
K3W4L0	Myo18a	8498301	2184061	1.96016	↑
E0CXM9	Zfpl1	32695901	8530201	1.93846	↑
A0A140LI98	Uqcrc2	30691201	8082201	1.925	↑
Q8C8M9	Ttc5	4873181	1298421	1.90811	↑
D3YYI3	Polr2i	10316001	2792801	1.8851	↑
A2AG41	Stoml2	18999101	5150601	1.88312	↑
Q3V2B5	Zp3	2084900001	565500001	1.88238	↑
D3YUP1	Carm1	3932801	1078401	1.86666	↑
F6V3V2	Kdm1b	5429001	1531521	1.82572	↑
Q922F6	Q922F6	21421001	6073901	1.81833	↑
B2RSV4	Sf3b3	5072601	1463001	1.79379	↑
E0CX81	Pgm2l1	47194001	13645901	1.79014	↑
Q3UXI9	Ilf2	3995801	1168901	1.77333	↑
E0CYI9	Gcc2	5418701	1629101	1.73387	↑
F8WIE5	Hectd1	11635501	3544301	1.71496	↑
A8C1V9	Erp29	17780401	5500701	1.6926	↑
Q3UWL9	Nlrp4g	8337101	2632501	1.66311	↑
Q69ZJ6	Ptgfrn	5185601	1642501	1.65862	↑
Q059L1	Zp1	501550001	160553001	1.64334	↑
Q6IR45	Zp2	1747490001	560540001	1.64039	↑
Q8C7F9	Tm9sf2	13572401	4372301	1.63421	↑
G3XA54	Rnf14	7104301	2296001	1.62957	↑
A2AKT6	Xpo1	9564501	3130001	1.61153	↑
Q9QXC3	FBPase	40222001	13163901	1.6114	↑
E9PYH2	Acot7	36517001	12173201	1.58486	↑
A0A0A6YX05	Atp1b1	3344301	1128201	1.56768	↑
Q3UK68	Naca	107544001	36886001	1.54378	↑
Q8C2D2	Ufd1	5241001	1806301	1.5368	↑
Q9CV26	Eif3c	4850501	1676101	1.53302	↑
D3YW40	Aip	8610501	2981301	1.53016	↑
D3Z315	Cope	27222001	9438101	1.5282	↑
A0A0R3P9C8	Ndufa9	30177001	10509501	1.52176	↑
E9QB02	Mars1	2516201	908301	1.47	↑
Q56A15	Cycs	18129001	6570601	1.4642	↑
E9PUM4	Tln2	26872001	9742701	1.46371	↑
Q8CHR4	Vamp2	30311001	11201001	1.43621	↑
A2ATU9	Hat1	24861301	9311801	1.41677	↑
Q8VDC3	aco1	131477001	49253001	1.41653	↑
A0A286YCQ0	Sorbs1	4090601	1544801	1.40489	↑
F6Y616	Paip1	94876001	36349001	1.38413	↑
F8WHV1	Ciao2b	8731901	3348601	1.38274	↑
Q3UAZ3	Rars	65281001	25146001	1.37633	↑
Q8BWS6	Adk	16775001	6495901	1.36871	↑
F6SSP6	Ubr4	50851001	19773701	1.36269	↑
Q4FJY5	Ptgr1	16755701	6544201	1.35636	↑
D3YWT1	Hnrnph3	6488401	2543101	1.35127	↑
F6XC54	Diaph1	25254001	9899001	1.35116	↑
A0A1D5RLF0	Fbxw27	270890001	106414001	1.34802	↑
Q6LBL9	Tcp-1	5357401	2117901	1.3389	↑
F7CUP3	Amdhd2	5904701	2355801	1.32565	↑
Q6ZWY7	Pfdn5	60912001	24517701	1.3129	↑
Q8C3C9	Aldh3a2	17595201	7083901	1.31257	↑
Q9QXB3	FBP1	11312201	4579301	1.30468	↑
Q3TX23	Lamtor3	32225001	13124001	1.29597	↑
Q61177	Csnk2a1	28287001	11549801	1.29227	↑
E9Q7G1	Tmed7	18046901	7419101	1.28243	↑
Q9D015	Q9D015	9372201	3871801	1.27538	↑
A2RS23	Pepd	1214001	508141	1.25647	↑
Q3UZV6	Naalad2	13533101	5665601	1.25619	↑
A2AEQ5	Ctps2	20035201	8396401	1.25469	↑
D6RJ76	Fbxo7	8320401	3500601	1.24905	↑
Q542A1	Bcap29	13849701	5832101	1.24777	↑
Q3TRH2	Psmd12	17926601	7552101	1.24715	↑
Q3TS40	Fdft1	95651001	40338001	1.24564	↑
Q66JU1	Eif3c	20975101	8848701	1.24514	↑
D3YU75	Tpt1	149185001	63006001	1.24354	↑
Q3ULQ2	Pin1rt1	7191401	3040501	1.24196	↑
A0A494BB86	Actr1a	26060001	11035401	1.2397	↑
D3YWV9	Gtsf1	14444501	6160101	1.22949	↑
Q3UC78	Pik3cd	10527201	4541401	1.21291	↑
Q99J48	Stxbp2	6939001	3017401	1.20142	↑
Q6P7V9	Smc4	9683611	4212401	1.2009	↑
Q3UXG9	Mcm4	5695201	2485401	1.19627	↑
A0A1D5RME3	Adgrg1	3221201	1418601	1.18313	↑
Q3TU85	Hspa1b	12785201	5644601	1.17953	↑
Q9QZ84	Cenpf	8607801	3852131	1.15999	↑
Q545E6	Tsn	45392001	20514101	1.14582	↑
Q3TG21	Atp6v1c1	15129901	6868601	1.13931	↑
A0A140LJ59	Eif3k	9887801	4498701	1.13614	↑
A0A0R4J018	Tpmt	26467401	12086901	1.13077	↑
Q3UG16	Ap1m1	30900001	14132201	1.12862	↑
F6V8R7	Rpa2	11016601	5048401	1.12578	↑
Q8C5N9	Hsd17b7	11721301	5419701	1.11285	↑
I6L9A5	Pgm2l1	29118001	13465901	1.1126	↑
Q5D098	Psmb7	12234401	5680601	1.10683	↑
D3Z3F1	Fip1l1	21933201	10204601	1.1039	↑
E9PYT3	Atl3	78683001	36724001	1.09933	↑
Q4VAI2	Acp1	56164001	26227001	1.09859	↑
Q8BSH9	Nap1l1	37380001	17460501	1.09817	↑
A0A2I3BR94	Gmfb	15850201	7439301	1.09126	↑
A0A286YDB0	Gnrh1	11292801	5306801	1.08949	↑
Q8K5D8	ppp2r5d	30901001	14621201	1.07959	↑
Q545G0	Psmb3	13839901	6559301	1.07722	↑
B1AWE0	Clta	116411001	55231001	1.07568	↑
B2RSW8	Pcm1	2129801	1014801	1.06952	↑
A0A286YCI0	Ngly1	29921001	14395001	1.05559	↑
Q3TQP6	Me1	34416001	16578701	1.05375	↑
Q3TNL1	G6pdx	6031701	2911301	1.0509	↑
Q8C2W8	Fbxw19	1387000001	671700001	1.04608	↑
Q9CTI8	Atp6v1d	7004001	3400901	1.04226	↑
Q3U687	Ifit1bl2	60106001	29252701	1.03894	↑
A2RS22	Coro1b	5985301	2937101	1.02703	↑
A0A3Q4EH04	Srsf7	12250201	6016101	1.0259	↑
B9EIV8	Slc12a7	3932801	1952301	1.01038	↑
H3BKL2	Rhot2	20778001	10375501	1.00188	↑
Q8C5G6	Tollip	2481901	5013101	-1.01426	↓
A8Y5K6	Eif4enif1	9960701	20145801	-1.01616	↓
B7FAV1	Flna	76137001	154784001	-1.02359	↓
A0A0R4IZX6	Ap1m2	14500501	29645501	-1.03171	↓
Q8C243	Ctsd	9720101	19912901	-1.03466	↓
Q544H0	Eif3g	18004601	37117001	-1.04371	↓
Q3ULJ6	Kit	16626601	34338001	-1.04631	↓
Q0PD66	Rab1b	25244001	52502001	-1.05643	↓
E9PV44	Atpif1	88585001	184669001	-1.05981	↓
B2RPS1	Rab5b	16012601	33969001	-1.08501	↓
Q3UDS7	Adpgk	3755701	7991101	-1.08931	↓
Q4FK28	Ada	47885001	102473001	-1.0976	↓
F7CDT0	Ube2m	17190701	37461001	-1.12376	↓
Q8BTY5	Psmb5	26680001	58382001	-1.12976	↓
Q9EQE2	Ppm1a	3564801	7818401	-1.13305	↓
A0A087WP81	Uchl5	1009501	2220201	-1.13705	↓
E9PWN0	Lpin2	12237501	26947001	-1.13882	↓
Q3U3B9	Syap1	3135801	7011301	-1.16085	↓
Q4FJU3	Crip2	5382001	12077801	-1.16614	↓
Q4TVN0	Tbc1d15	6110201	13780401	-1.17333	↓
A0A0N4SWE8	Ggct	48294001	108923001	-1.17339	↓
Q8BPA1	Stom	8673701	19669601	-1.18125	↓
Q8CBS1	Fkbp4	3716801	8487701	-1.19131	↓
D3Z5B1	Zbed5	56378001	129885001	-1.20403	↓
A0A087WPL1	Pdlim2	20211401	46639001	-1.20637	↓
Q3UFH4	Atp1b3	4164501	9739901	-1.22576	↓
A0A087WRA7	Ppp1r7	2924101	6943901	-1.24775	↓
A0A0G2JE08	Tdrkh	5309801	12611401	-1.248	↓
Q3U4H0	Mapre1	21124001	50444001	-1.2558	↓
Q3UPE8	Dnmt1	49548101	120475001	-1.28183	↓
A0A1D5RLW5	Rpl18a	6826501	16607601	-1.28263	↓
Q76I24	Mettl7a2	16293701	39674001	-1.28388	↓
E9Q827	Arpp19	10403701	25815001	-1.31111	↓
S4R1V0	Pdlim1	5407001	13461301	-1.31592	↓
Q8CC60	Gpx5	1989501	5086501	-1.35427	↓
A0A3B2WAL8	Acat2	2886401	7412501	-1.36069	↓
A0A1W2P869	Sar1a	1180801	3048301	-1.36824	↓
Q8R0M2	Ugp2	1863801	4837101	-1.37589	↓
A2ARG6	Astl	67217001	174780001	-1.37864	↓
Q3TBZ6	Necap2	5991901	15607201	-1.38113	↓
Q923F1	Clns1a	2402701	6357001	-1.40369	↓
Q9DAY9	Npm1	5108601	13586201	-1.41114	↓
Q6GT24	Prdx6	20993501	56752001	-1.43473	↓
Q546G4	Alb	165200001	452071001	-1.45234	↓
A2BE93	Set	4108201	11250601	-1.45342	↓
Q8BYQ0	Nceh1	12440101	34366001	-1.46598	↓
B2RXY7	Cbr1	4127201	11449101	-1.472	↓
Q3UWN7	Atp6ap1	2582501	7193301	-1.47789	↓
A0A0R4J1L9	Mtus1	4874901	13582101	-1.47826	↓
Q58E35	Rplp1	30464601	86703001	-1.50895	↓
H3BLR3	Uba2	14361901	40983001	-1.51278	↓
Q8BL36	Fam98a	3469001	10166001	-1.55116	↓
A2AFI4	Rbmx	1898001	5586701	-1.55752	↓
Q9CY93	Rpl31	28855401	86855001	-1.58977	↓
Q4KL64	Alyref2	3726001	11870701	-1.67171	↓
E9Q9E0	Micu1	6788201	22761901	-1.74552	↓
D3Z223	Bpgm	75393001	253280001	-1.74823	↓
Q5NC80	Nme1	11898001	40860301	-1.77998	↓
B1AWT3	Rragd	3279401	11338101	-1.78967	↓
Q8BVI9	Slc25a4	32258001	111631001	-1.79101	↓
E9Q197	Glod4	5076901	17903101	-1.81819	↓
Q14A12	Rac3	2081301	7579901	-1.86469	↓
Q8BJX0	Psmb2	5089501	19619501	-1.94669	↓
Q3UBA0	Fkbp1a	2783201	10924401	-1.97274	↓
Q921V3	Nfs1	3191601	12555801	-1.976	↓
Q3UNQ3	Wdr5	3579801	14137201	-1.98155	↓
Q6P8Q9	Pigp	2604801	10979001	-2.0755	↓
Q3TDM8	Scamp3	1343301	5663201	-2.07584	↓
F6XC25	Cc2d1b	3921501	16666901	-2.08751	↓
Q8C2R3	Tyms	1260801	5449001	-2.11165	↓
A0A1Y7VKP8	Ndufs6	4538501	20222201	-2.15565	↓
Q8C2Y5	Fbxw14	56364001	256161001	-2.1842	↓
Q3TWV4	Ap2m1	4136801	18873501	-2.18977	↓
B0R029	Snap23	1079201	5145501	-2.25335	↓
Q3TQ33	Ap3b1	449601	2181701	-2.27874	↓
A0A498WFS2	Ubxn1	2234301	11002801	-2.29998	↓
A0A140T8T5	Map4	11929001	58880001	-2.3033	↓
A0A1B0GT92	Gys1	5509501	29627701	-2.42695	↓
A0A0G2JG00	Fubp1	3813301	22762401	-2.57754	↓
B2RTM4	Uchl4	2554301	15811001	-2.62993	↓
A5GZX3	Glo1	6793301	43996301	-2.6952	↓
Q3UBP6	Actb	730350001	8159800001	-3.48187	↓
G3X957	Ppfibp2	1399301	15645101	-3.48293	↓
A8DUK4	Hbb-bs	31461001	733944001	-4.54403	↓
A8DUV1	Hbat1	1680401	1878300001	-10.1264	↓
Q3U4T8	Mcm7	1	708721	-19.4349	↓
Q8C297	Tmem14c	1	951511	-19.8599	↓
A0A0N4SVE2	Ppp6c	1	1040001	-19.9882	↓
Q78KL9	Rexo2	1	1040101	-19.9883	↓
Q8C3Z3	Tmod3	1	1219501	-20.2179	↓
Q80UF8	Q80UF8	1	1251401	-20.2551	↓
A0A0R4J214	Rbm26	1	1258701	-20.2635	↓
Q4KL39	Dusp12	1	1275001	-20.2821	↓
A0A1D5RLR6	Aprt	1	1323101	-20.3355	↓
A0A0R4J0K4	Tm7sf3	1	1350201	-20.3647	↓
A0A1Y7VMK3	Hpcal1	1	1404601	-20.4217	↓
Q8C076	Vps33b	1	1431101	-20.4487	↓
A0A0N4SUX1	Tia1	1	1468101	-20.4855	↓
A0A140LIU8	Gm18336	1	1561001	-20.574	↓
Q9Z1Q0	Sfpq	1	1676501	-20.677	↓
A0A1D5RLV4	Golga4	1	1700101	-20.6972	↓
E9Q6Q2	Wnk2	1	1701601	-20.6985	↓
F8WGT1	Ahcyl2	1	1817201	-20.7933	↓
A0A494BA97	Ostf1	1	1818831	-20.7946	↓
B0QZT2	Dhrs13	1	1826901	-20.801	↓
C9K0Z7	Fkbp8	1	1833001	-20.8058	↓
Q3TV74	Ncstn	1	1878701	-20.8413	↓
A0A1L1ST19	Hmbs	1	1940001	-20.8876	↓
G3UX43	Eef1b2	1	1940101	-20.8877	↓
Q3TBQ3	Man2c1	1	1969201	-20.9092	↓
Q3UHS6	Tln1	1	2009501	-20.9384	↓
Q3MI13	Jag2	1	2055501	-20.9711	↓
Q9D255	Pfkp	1	2067601	-20.9795	↓
E9Q7S0	Synj1	1	2118701	-21.0147	↓
Q5XG66	Pramel25	1	2248901	-21.1008	↓
G5E8S7	Nmral1	1	2270901	-21.1148	↓
Q8C5M4	Pdcd6	1	2306001	-21.137	↓
J3KMH5	Mia3	1	2316701	-21.1436	↓
Q9CXZ9	Galk1	1	2345401	-21.1614	↓
A0A0U1RNN8	Cnot3	1	2347801	-21.1629	↓
A0A1B0GRX2	Tsg101	1	2348801	-21.1635	↓
A0A338P7A0	Ndufs4	1	2359601	-21.1701	↓
A0A2R8VHP2	Naprt	1	2367501	-21.1749	↓
A8Y5E9	Zbtb8os	1	2374201	-21.179	↓
Q8R582	Hnrnpf	1	2382501	-21.184	↓
Q3UX80	Snrpf	1	2392401	-21.19	↓
Q5RL55	Abcf1	1	2423401	-21.2086	↓
A2A4J3	Psme3	1	2476401	-21.2398	↓
D6RJ70	Kyat3	1	2504201	-21.2559	↓
Q3TMV3	Eps8	1	2560501	-21.288	↓
Q9CTL2	Lmna	1	2574801	-21.296	↓
Q8BTU6	Eif4a2	1	2585801	-21.3022	↓
Q3UMP4	Serbp1	1	2587801	-21.3033	↓
Q9CRH8	Acad10	1	2593801	-21.3066	↓
F7AMS7	Mink1	1	2704551	-21.367	↓
A0A1D5RLS1	Eps15l1	1	2771601	-21.4023	↓
G3UYY2	Selenbp2	1	2833901	-21.4344	↓
Q14DR9	Ero1b	1	2836801	-21.4358	↓
A2AA85	Szrd1	1	2870301	-21.4528	↓
D3Z213	Tax1bp1	1	2876201	-21.4557	↓
Q9CRS5	Ewsr1	1	2892901	-21.4641	↓
E9Q7K1	Guk1	1	2900381	-21.4678	↓
E0CY18	Zfand2b	1	2942401	-21.4886	↓
A4IF59	Vim	1	2948501	-21.4916	↓
Q7TQ15	Dpy30	1	2962801	-21.4985	↓
Q3TG45	Psmd8	1	2972901	-21.5034	↓
Q9DAE2	Rbmxl2	1	3108001	-21.5676	↓
A2AUM6	Srp14	1	3143001	-21.5837	↓
A0A1W2P7H2	Timm13	1	3247101	-21.6307	↓
A0A494BB58	Ccs	1	3275501	-21.6433	↓
Q8CHS9	Nup214	1	3430101	-21.7098	↓
A0A2X0SSA9	ARHGAP1	1	3476301	-21.7291	↓
D3YVH4	Sf1	1	3514801	-21.745	↓
Q6ZPX7	mKIAA1101	1	3539801	-21.7552	↓
F6Z458	Erlec1	1	3564901	-21.7654	↓
Q8K312	Cab39	1	3639401	-21.7953	↓
Q3UEA1	Acly	1	3691111	-21.8156	↓
Q80UT3	Tsfm	1	3693801	-21.8167	↓
A0A2R8VHD0	Gfus	1	3768201	-21.8454	↓
A0A494BAJ9	Polr2g	1	3790301	-21.8539	↓
A0A338P6Q0	Crkl	1	3815601	-21.8635	↓
A0A1L1SST9	Zw10	1	3854001	-21.8779	↓
Q3TLL4	Hgs	1	3874701	-21.8857	↓
Q05BL6	Marcks	1	3885201	-21.8896	↓
A0A1Y7VLE1	Zfyve21	1	3940201	-21.9098	↓
Q3UGI9	Fbxo7	1	4006701	-21.934	↓
Q3UG56	Fdx1	1	4035601	-21.9444	↓
Q8BPW9	Dnpep	1	4100801	-21.9675	↓
G3UYR5	Ciao1	1	4118601	-21.9737	↓
Q497V8	2310061I04Rik	1	4239401	-22.0154	↓
A0A0A6YX50	Ppox	1	4272501	-22.0266	↓
A0A0R4J119	Cyfip1	1	4318401	-22.0421	↓
A0A087WPF9	Bzw1	1	4448701	-22.085	↓
A0A0N4SUT0	Lsm5	1	4455901	-22.0873	↓
Q3TCS0	Prep	1	4541901	-22.1149	↓
Q05DU6	Kif23	1	4556601	-22.1195	↓
Q58EU7	Rbp1	1	4840301	-22.2067	↓
A2AGL5	Aven	1	4949401	-22.2388	↓
Q9Z2L2	Hspb1	1	5019501	-22.2591	↓
Q9D066	Impa1	1	5319401	-22.3428	↓
H7BWY7	Arih1	1	5356301	-22.3528	↓
F7D6F6	D6Ertd527e	1	5399801	-22.3645	↓
A0A0R4J2B0	Celf2	1	5456901	-22.3797	↓
Q9D6H6	Ndufb3	1	5526301	-22.3979	↓
F6RJV6	Lancl2	1	5535601	-22.4003	↓
A0A2I3BRZ2	Dop1b	1	5584201	-22.4129	↓
F6UDR6	Rnf170	1	5857901	-22.482	↓
Q0VAV3	Rictor	1	5897001	-22.4916	↓
A0A2R8VHE5	Mpst	1	5947701	-22.5039	↓
A0A087WRL3	Uchl5	1	5962201	-22.5074	↓
A0A087WNV1	Agfg1	1	6161401	-22.5548	↓
A0A2R8VHP3	Gm5478	1	6198301	-22.5634	↓
E9Q1J7	Pccb	1	6203601	-22.5647	↓
F6WYM0	Septin2	1	6244001	-22.574	↓
Q3TDF3	Ttc1	1	6258501	-22.5774	↓
A0A0N4SW34	Atp6v1e1	1	6313741	-22.5901	↓
Q3TLM9	Ppp4r1	1	6429101	-22.6162	↓
Q6LD55	Apoa2	1	6513901	-22.6351	↓
F8WGG5	Pitpna	1	6568901	-22.6472	↓
Q5SWR1	Ap2b1	1	6570501	-22.6476	↓
Q0VDV7	Kras	1	6590701	-22.652	↓
Q8CFZ0	Ube2i	1	6623701	-22.6592	↓
A0A3Q4L2S8	Polr2d	1	6690101	-22.6736	↓
Q14AF6	Snrpd2	1	6820601	-22.7015	↓
B2RUD1	Tmem165	1	6955701	-22.7298	↓
A0A087WS06	Ankrd27	1	6984401	-22.7357	↓
B1AXN9	Rps6ka3	1	7065601	-22.7524	↓
Q9CV95	Dsp	1	7150501	-22.7696	↓
B0V2N8	Anxa2	1	7274001	-22.7943	↓
Q3UC73	Ppic	1	7324201	-22.8042	↓
Q3UF24	Capn1	1	7473201	-22.8333	↓
Q5M8R0	Sirt5	1	7533701	-22.8449	↓
Q3TXY2	Tex264	1	7665201	-22.8699	↓
Q7TN23	Ipo5	1	7846301	-22.9036	↓
E0CYT2	Psma6	1	7934901	-22.9198	↓
A0A338P703	Ahsg	1	7984401	-22.9288	↓
A0A494B9I0	Eif3a	1	8018501	-22.9349	↓
Q7TPS3	Diablo	1	8512401	-23.0211	↓
Q8BU44	Aldh4a1	1	8734901	-23.0584	↓
D3Z4D6	Uqcc2	1	8960301	-23.0951	↓
D3YTS4	Lamtor2	1	9261901	-23.1429	↓
Z4YJU8	Golga2	1	9299101	-23.1487	↓
Q9JHT8	FBPase	1	9506501	-23.1805	↓
Q5SXA5	Tom1l2	1	9513101	-23.1815	↓
Q9CWN2	Tecr	1	9553801	-23.1876	↓
A0A1B0GSQ6	Rpl13a	1	9576801	-23.1911	↓
Q8VCZ1	Alad	1	9591501	-23.1933	↓
E9Q5I9	Psmd13	1	9706301	-23.2105	↓
G3UZ34	Eftud2	1	9899301	-23.2389	↓
Q7TMH7	Sfpq	1	10038101	-23.259	↓
A0A338P7A1	Nit2	1	10044901	-23.26	↓
A2AVJ7	Rrbp1	1	10063001	-23.2626	↓
D3YZI1	Izumo1r	1	10096001	-23.2673	↓
A0A0R4J2C3	Dhx9	1	10185501	-23.28	↓
D3YY50	Cutc	1	10643601	-23.3435	↓
A0A338P7E5	Ube2l3	1	11105401	-23.4048	↓
G3UZA4	Csnk2b	1	11944801	-23.5099	↓
D3YX27	Htra2	1	11970101	-23.5129	↓
D3Z6D8	Mapk3	1	12883001	-23.619	↓
Q5RJV9	Gm2042	1	13257801	-23.6603	↓
Q5M9N6	Rpl37a	1	13410701	-23.6769	↓
Q6PDN1	Zfp982	1	13861001	-23.7245	↓
Q91VL7	Ehd4	1	14138901	-23.7532	↓
A6X925	Ube2v2	1	14358801	-23.7754	↓
B0FTY3	Nudcd3	1	14877501	-23.8266	↓
Q3TMN1	Metap2	1	15387101	-23.8752	↓
A0A0A6YVV2	Gpx1	1	16214001	-23.9507	↓
A0A1Y7VKC6	Iah1	1	17025501	-24.0212	↓
A0A498WGK2	Nars	1	17436201	-24.0556	↓
E9Q5G1	Myo10	1	17505801	-24.0613	↓
Z4YL78	Ckap5	1	17841001	-24.0887	↓
B9EIT9	Khdc1c	1	17992301	-24.1009	↓
Q9D9C1	Atad1	1	18407001	-24.1338	↓
A0A3B2WCD8	Khsrp	1	18822001	-24.1659	↓
Q3UJQ3	Dars	1	19446301	-24.213	↓
G3X9J4	Relch	1	19661601	-24.2289	↓
Q91Z57	Gsr	1	19729001	-24.2338	↓
G8JL35	Mob4	1	21021101	-24.3253	↓
Q5M9K7	Rps10	1	21347401	-24.3476	↓
E9PU96	Urb1	1	22323001	-24.412	↓
Q8BMA4	Q8BMA4	1	22431001	-24.419	↓
G3UY49	Calu	1	22755001	-24.4397	↓
Q9CUB4	Nadk2	1	23153501	-24.4647	↓
B9EHJ2	Fbxw14	1	23610001	-24.4929	↓
Q91YX7	Rasa1	1	25419101	-24.5994	↓
D6RFN5	Ninj1	1	26027001	-24.6335	↓
Q7TQJ9	Kif14	1	26516001	-24.6604	↓
E9Q5B6	Hnrnpd	1	27658001	-24.7212	↓
A0A1L1SUN1	Rpl29	1	27809001	-24.729	↓
A0A0R4J0R1	Vamp8	1	27964601	-24.7371	↓
Q6XMP4	Aars	1	29212001	-24.8001	↓
G3UZI2	Syncrip	1	29993001	-24.8381	↓
A0A0U1RPY6	Arl6ip1	1	30171501	-24.8467	↓
Q4FJR7	Eif1a	1	30570201	-24.8656	↓
V9GWU5	Tpd52l2	1	30821001	-24.8774	↓
Q3TQ70	Gnb1	1	31639001	-24.9152	↓
Q78ZM0	Snx3	1	32895001	-24.9714	↓
Q3UPX0	Crym	1	34217501	-25.0282	↓
Q9D1J2	Cope	1	34793001	-25.0523	↓
Q8BK46	Psmd3	1	34809001	-25.053	↓
Q61649	Q61649	1	35361001	-25.0757	↓
A0A0J9YUS5	Eif4g1	1	39616001	-25.2396	↓
Q58EU6	Rpl5	1	46977001	-25.4855	↓
Q3U144	Slc3a2	1	47796001	-25.5104	↓
Q8C2A3	Septin7	1	49641001	-25.565	↓
A0JLV3	Hist1h2bj	1	50113001	-25.5787	↓
A0A0J9YUD8	Hmgb1	1	50489001	-25.5895	↓
O70569	rps14	1	57307001	-25.7722	↓
Q3T9Z2	Grhpr	1	58216001	-25.7949	↓
Q3THG0	Atp5o	1	58721001	-25.8074	↓
Q3TXR5	Rps2	1	61743001	-25.8798	↓
A0A1L1SRS6	Rab6b	1	65944001	-25.9747	↓
Q8CE30	Ncl	1	66207001	-25.9805	↓
H3BJZ9	Acaa1a	1	69623001	-26.0531	↓
D3Z0U5	Katnal2	1	71545001	-26.0923	↓
Q5SV64	Myh10	1	74182001	-26.1446	↓
E9QNH6	Myo1b	1	78705001	-26.23	↓
Q3UDF8	Eif2s3x	1	80196001	-26.257	↓
Q9CQF7	Pfdn1	1	87397001	-26.3811	↓
Q3UAT9	Impdh2	1	99771001	-26.5721	↓
E9PZW0	Dsp	1	108020001	-26.6867	↓
Q545F8	Rps4x	1	110255001	-26.7163	↓
D3Z7E6	Pafah1b3	1	112652001	-26.7473	↓
Q3KQQ1	Nsfl1c	1	145797001	-27.1194	↓
Q564F3	Rps3a1	1	154410001	-27.2022	↓
A0A087WNW3	Ktn1	1	173395001	-27.3695	↓
Q91VB8	Hba-a1	1	187940001	-27.4857	↓
Q8BTF0	Copa	1	193721001	-27.5294	↓
E9PXX7	Txndc5	1	238550001	-27.8297	↓
Z4YKV1	Gnas	1	252190001	-27.9099	↓
Q69ZX3	Myh11	1	385190001	-28.521	↓
Q64483	Ldhc	1	419260001	-28.6433	↓
Q3TE06	Wdr1	1	462380001	-28.7845	↓
Q3UDC8	Eef2	1	695290001	-29.373	↓
A0A0G2JE32	Ube2d3	1	757320001	-29.4963	↓
A0A0A0MQF6	Gapdh	1	3264900001	-31.6044	↓
